# Supplementary material for: Circular RNAs Represent a Novel Class of Human Cytomegalovirus Transcripts
Source: Microbiol Spectr. 2022 May 23;10(3):e01106-22. doi: 10.1128/spectrum.01106-22 (PMC9241847; doi:10.1128/spectrum.01106-22)
Supplement: SUPPLEMENTAL FILE 2 — Supplemental material. Download spectrum.01106-22-s002.xls, XLS file, 0.4 MB [file spectrum.01106-22-s002.xls]

## Sheet: Sheet 1
HCMV circRNA identified in TB40E infected EC cells using CIRC2
circRNA_ID	chr	circRNA_start	circRNA_end	#junction_reads	SM_MS_SMS	#non_junction_reads	junction_reads_ratio	circRNA_type	gene_id	strand
KF297339.1:2087|2246	KF297339.1	2087	2246	3	1_3_0	11952	0.001	n/a	/n/a	-
KF297339.1:2771|15113	KF297339.1	2771	15113	5	5_1_0	249666	0	n/a	/n/a	-
KF297339.1:3225|38094	KF297339.1	3225	38094	10	7_1_2	2071960	0	n/a	/n/a	+
KF297339.1:3273|3531	KF297339.1	3273	3531	7	4_3_0	5721039	0	n/a	/n/a	+
KF297339.1:3300|5004	KF297339.1	3300	5004	2	2_1_0	6323046	0	n/a	/n/a	-
KF297339.1:3371|4544	KF297339.1	3371	4544	19	1_10_0	3565467	0	n/a	/n/a	+
KF297339.1:3371|4783	KF297339.1	3371	4783	69	4_20_0	7607438	0	n/a	/n/a	+
KF297339.1:3371|187462	KF297339.1	3371	187462	8	2_4_3	2951891	0	n/a	/n/a	+
KF297339.1:3417|4101	KF297339.1	3417	4101	24	1_14_1	9136025	0	n/a	/n/a	+
KF297339.1:3443|4952	KF297339.1	3443	4952	40	1_23_1	7271223	0	n/a	/n/a	+
KF297339.1:3465|6491	KF297339.1	3465	6491	3	3_1_0	2714077	0	n/a	/n/a	+
KF297339.1:3532|4241	KF297339.1	3532	4241	9	4_6_1	5234483	0	n/a	/n/a	+
KF297339.1:3532|4254	KF297339.1	3532	4254	3	3_1_0	5099536	0	n/a	/n/a	+
KF297339.1:3532|4265	KF297339.1	3532	4265	21	8_9_1	4844518	0	n/a	/n/a	+
KF297339.1:3532|4757	KF297339.1	3532	4757	24	9_12_2	8282593	0	n/a	/n/a	+
KF297339.1:3532|4766	KF297339.1	3532	4766	8	6_5_0	8252614	0	n/a	/n/a	+
KF297339.1:3532|5013	KF297339.1	3532	5013	194	1_44_2	7106352	0	n/a	/n/a	+
KF297339.1:3532|7405	KF297339.1	3532	7405	3	1_3_0	4485094	0	n/a	/n/a	+
KF297339.1:3532|159982	KF297339.1	3532	159982	79	2_31_0	3593844	0	n/a	/n/a	+
KF297339.1:3542|178552	KF297339.1	3542	178552	341	67_1_29	3926552	0	n/a	/n/a	+
KF297339.1:3631|169365	KF297339.1	3631	169365	225	61_1_11	4394574	0	n/a	/n/a	+
KF297339.1:3741|4724	KF297339.1	3741	4724	24	11_10_1	8590150	0	n/a	/n/a	+
KF297339.1:3741|5038	KF297339.1	3741	5038	5	2_4_0	6814850	0	n/a	/n/a	+
KF297339.1:3891|4448	KF297339.1	3891	4448	4	1_3_0	5369464	0	n/a	/n/a	+
KF297339.1:3891|5075	KF297339.1	3891	5075	8	1_7_0	4275281	0	n/a	/n/a	+
KF297339.1:3944|173386	KF297339.1	3944	173386	5	4_1_0	2394360	0	n/a	/n/a	-
KF297339.1:3996|5135	KF297339.1	3996	5135	2	2_1_0	3032471	0	n/a	/n/a	+
KF297339.1:4166|4346	KF297339.1	4166	4346	3	1_3_0	5865265	0	n/a	/n/a	+
KF297339.1:4166|4436	KF297339.1	4166	4436	6	3_4_0	6509557	0	n/a	/n/a	+
KF297339.1:4166|4947	KF297339.1	4166	4947	26	1_18_0	7496257	0	n/a	/n/a	+
KF297339.1:4295|120560	KF297339.1	4295	120560	2	2_1_0	1744629	0	n/a	/n/a	-
KF297339.1:4347|5075	KF297339.1	4347	5075	2	1_2_0	5136545	0	n/a	/n/a	+
KF297339.1:4426|4861	KF297339.1	4426	4861	21	13_5_0	8906162	0	n/a	/n/a	-
KF297339.1:4444|5139	KF297339.1	4444	5139	136	44_9_0	3690152	0	n/a	/n/a	+
KF297339.1:4818|159351	KF297339.1	4818	159351	2	2_1_0	4482075	0	n/a	/n/a	+
KF297339.1:4835|100695	KF297339.1	4835	100695	284	58_1_40	5073684	0	n/a	/n/a	+
KF297339.1:4838|5840	KF297339.1	4838	5840	21	15_4_1	6011208	0	n/a	/n/a	-
KF297339.1:4913|5135	KF297339.1	4913	5135	2	1_2_0	5967420	0	n/a	/n/a	+
KF297339.1:5005|5840	KF297339.1	5005	5840	19	12_13_1	5164463	0	n/a	/n/a	-
KF297339.1:5076|158243	KF297339.1	5076	158243	5	2_5_0	2253199	0	n/a	/n/a	+
KF297339.1:5140|5321	KF297339.1	5140	5321	7	1_4_0	2850017	0	n/a	/n/a	+
KF297339.1:5254|42070	KF297339.1	5254	42070	5	3_1_2	2747705	0	n/a	/n/a	+
KF297339.1:5258|5840	KF297339.1	5258	5840	9	6_1_0	3993661	0	n/a	/n/a	-
KF297339.1:5423|6048	KF297339.1	5423	6048	2	2_1_0	2941162	0	n/a	/n/a	+
KF297339.1:5423|72061	KF297339.1	5423	72061	7	1_6_0	2190248	0	n/a	/n/a	+
KF297339.1:5423|166654	KF297339.1	5423	166654	14	13_1_0	2186263	0	n/a	/n/a	+
KF297339.1:5482|120081	KF297339.1	5482	120081	3	1_3_0	2743776	0	n/a	/n/a	-
KF297339.1:5976|6164	KF297339.1	5976	6164	5	3_2_0	1682804	0	n/a	/n/a	-
KF297339.1:6124|162207	KF297339.1	6124	162207	31	1_23_1	897315	0	n/a	/n/a	-
KF297339.1:6165|119576	KF297339.1	6165	119576	13	5_8_0	927256	0	n/a	/n/a	-
KF297339.1:7657|54406	KF297339.1	7657	54406	2	2_1_0	1017469	0	n/a	/n/a	+
KF297339.1:8871|9470	KF297339.1	8871	9470	2	1_2_0	123281	0	n/a	/n/a	-
KF297339.1:10120|131565	KF297339.1	10120	131565	9	6_2_0	161633	0	n/a	/n/a	-
KF297339.1:10270|10779	KF297339.1	10270	10779	9	8_1_0	373295	0	n/a	/n/a	-
KF297339.1:10331|10779	KF297339.1	10331	10779	29	14_5_1	335914	0	n/a	/n/a	-
KF297339.1:10399|10779	KF297339.1	10399	10779	2	2_1_0	343258	0	n/a	/n/a	-
KF297339.1:10780|10938	KF297339.1	10780	10938	2	2_1_0	294054	0	n/a	/n/a	-
KF297339.1:10780|11673	KF297339.1	10780	11673	7	1_3_1	397085	0	n/a	/n/a	-
KF297339.1:11147|12085	KF297339.1	11147	12085	5	3_2_0	409095	0	n/a	/n/a	-
KF297339.1:11567|11783	KF297339.1	11567	11783	2	2_2_0	315892	0	n/a	/n/a	+
KF297339.1:11567|11906	KF297339.1	11567	11906	2	2_1_0	279749	0	n/a	/n/a	+
KF297339.1:11633|12048	KF297339.1	11633	12048	3	2_1_0	504534	0	n/a	/n/a	-
KF297339.1:11633|99144	KF297339.1	11633	99144	30	2_17_5	623840	0	n/a	/n/a	-
KF297339.1:14149|15113	KF297339.1	14149	15113	4	3_2_0	458537	0	n/a	/n/a	-
KF297339.1:14369|51625	KF297339.1	14369	51625	2	1_2_0	232058	0	n/a	/n/a	-
KF297339.1:15414|46738	KF297339.1	15414	46738	48	20_1_1	85217	0.001	n/a	/n/a	-
KF297339.1:17775|18430	KF297339.1	17775	18430	8	8_4_0	49391	0	n/a	/n/a	-
KF297339.1:18305|18738	KF297339.1	18305	18738	12	8_5_0	22654	0.001	n/a	/n/a	-
KF297339.1:18329|18738	KF297339.1	18329	18738	3	3_2_0	22747	0	n/a	/n/a	-
KF297339.1:18760|98786	KF297339.1	18760	98786	3	2_2_0	231498	0	n/a	/n/a	+
KF297339.1:19063|194534	KF297339.1	19063	194534	29	4_21_0	81783	0.001	n/a	/n/a	-
KF297339.1:19558|99443	KF297339.1	19558	99443	20	10_1_0	642606	0	n/a	/n/a	-
KF297339.1:19677|120011	KF297339.1	19677	120011	14	12_1_0	147814	0	n/a	/n/a	+
KF297339.1:20215|21341	KF297339.1	20215	21341	5	5_1_0	76362	0	n/a	/n/a	+
KF297339.1:20251|194534	KF297339.1	20251	194534	10	5_5_0	82349	0	n/a	/n/a	-
KF297339.1:20727|21303	KF297339.1	20727	21303	2	2_1_0	90589	0	n/a	/n/a	+
KF297339.1:20956|21288	KF297339.1	20956	21288	3	2_1_0	74739	0	n/a	/n/a	+
KF297339.1:21187|21341	KF297339.1	21187	21341	19	11_6_0	112188	0	n/a	/n/a	+
KF297339.1:21187|139458	KF297339.1	21187	139458	10	10_1_0	137336	0	n/a	/n/a	+
KF297339.1:21202|21341	KF297339.1	21202	21341	6	2_1_1	109014	0	n/a	/n/a	+
KF297339.1:21569|146789	KF297339.1	21569	146789	10	5_1_4	65103	0	n/a	/n/a	-
KF297339.1:23201|23620	KF297339.1	23201	23620	3	2_3_0	17533	0	n/a	/n/a	+
KF297339.1:23269|24076	KF297339.1	23269	24076	4	2_4_0	77928	0	n/a	/n/a	-
KF297339.1:23452|24076	KF297339.1	23452	24076	5	4_3_0	79331	0	n/a	/n/a	-
KF297339.1:28166|166982	KF297339.1	28166	166982	290	51_1_4	887329	0.001	n/a	/n/a	+
KF297339.1:29149|29795	KF297339.1	29149	29795	2	1_2_0	40718	0	n/a	/n/a	+
KF297339.1:29158|30198	KF297339.1	29158	30198	2	2_1_0	39163	0	n/a	/n/a	+
KF297339.1:30276|30793	KF297339.1	30276	30793	2	1_1_1	36295	0	n/a	/n/a	+
KF297339.1:30958|31504	KF297339.1	30958	31504	5	4_3_0	128117	0	n/a	/n/a	-
KF297339.1:31346|31891	KF297339.1	31346	31891	2	2_1_0	164938	0	n/a	/n/a	+
KF297339.1:31733|32608	KF297339.1	31733	32608	2	2_1_0	140976	0	n/a	/n/a	+
KF297339.1:32609|98223	KF297339.1	32609	98223	2	1_0_2	545852	0	n/a	/n/a	+
KF297339.1:37415|102396	KF297339.1	37415	102396	2	1_2_0	26153	0	n/a	/n/a	+
KF297339.1:37966|55912	KF297339.1	37966	55912	2	1_2_0	77999	0	n/a	/n/a	-
KF297339.1:38347|38550	KF297339.1	38347	38550	3	2_2_0	328684	0	n/a	/n/a	+
KF297339.1:38380|38643	KF297339.1	38380	38643	2	2_2_0	165536	0	n/a	/n/a	+
KF297339.1:39037|39531	KF297339.1	39037	39531	3	2_2_0	133037	0	n/a	/n/a	+
KF297339.1:39919|42624	KF297339.1	39919	42624	5	4_3_0	80026	0	n/a	/n/a	-
KF297339.1:40486|42624	KF297339.1	40486	42624	3	3_2_0	85717	0	n/a	/n/a	-
KF297339.1:40580|42276	KF297339.1	40580	42276	4	3_2_0	50084	0	n/a	/n/a	-
KF297339.1:40759|43803	KF297339.1	40759	43803	7	2_6_1	38366	0	n/a	/n/a	+
KF297339.1:40759|43806	KF297339.1	40759	43806	35	15_14_1	37397	0.002	n/a	/n/a	+
KF297339.1:44001|44189	KF297339.1	44001	44189	2	2_1_0	29068	0	n/a	/n/a	-
KF297339.1:47433|47646	KF297339.1	47433	47646	4	3_2_0	31569	0	n/a	/n/a	-
KF297339.1:47574|194534	KF297339.1	47574	194534	4	2_4_0	85097	0	n/a	/n/a	-
KF297339.1:47574|230304	KF297339.1	47574	230304	4	4_4_0	46449	0	n/a	/n/a	-
KF297339.1:54169|57235	KF297339.1	54169	57235	8	8_1_0	245225	0	n/a	/n/a	-
KF297339.1:54342|57235	KF297339.1	54342	57235	2	2_1_0	300710	0	n/a	/n/a	-
KF297339.1:54346|57076	KF297339.1	54346	57076	2	2_1_0	315399	0	n/a	/n/a	-
KF297339.1:54407|55437	KF297339.1	54407	55437	6	5_3_0	350863	0	n/a	/n/a	+
KF297339.1:54906|55434	KF297339.1	54906	55434	16	3_10_0	134744	0	n/a	/n/a	+
KF297339.1:55104|57089	KF297339.1	55104	57089	3	2_2_0	184799	0	n/a	/n/a	+
KF297339.1:55145|178737	KF297339.1	55145	178737	7	5_1_1	350063	0	n/a	/n/a	-
KF297339.1:55271|57890	KF297339.1	55271	57890	2	2_1_0	129830	0	n/a	/n/a	-
KF297339.1:55397|56212	KF297339.1	55397	56212	21	12_2_0	130717	0	n/a	/n/a	+
KF297339.1:55494|56280	KF297339.1	55494	56280	6	1_4_0	168459	0	n/a	/n/a	+
KF297339.1:55614|56256	KF297339.1	55614	56256	9	6_5_0	132992	0	n/a	/n/a	-
KF297339.1:55614|187649	KF297339.1	55614	187649	3	2_2_0	164224	0	n/a	/n/a	-
KF297339.1:55700|57235	KF297339.1	55700	57235	68	32_2_1	74717	0.002	n/a	/n/a	-
KF297339.1:55856|56212	KF297339.1	55856	56212	4	2_3_0	130183	0	n/a	/n/a	+
KF297339.1:56486|57089	KF297339.1	56486	57089	2	2_2_0	116746	0	n/a	/n/a	+
KF297339.1:56486|176692	KF297339.1	56486	176692	4	4_1_0	124447	0	n/a	/n/a	+
KF297339.1:56523|58245	KF297339.1	56523	58245	6	2_3_0	84211	0	n/a	/n/a	+
KF297339.1:56523|161930	KF297339.1	56523	161930	11	1_9_0	158830	0	n/a	/n/a	+
KF297339.1:57077|57235	KF297339.1	57077	57235	5	4_2_0	74017	0	n/a	/n/a	-
KF297339.1:57090|58107	KF297339.1	57090	58107	5	5_2_0	145672	0	n/a	/n/a	+
KF297339.1:57236|58202	KF297339.1	57236	58202	18	1_14_0	82060	0	n/a	/n/a	-
KF297339.1:57400|58107	KF297339.1	57400	58107	2	2_1_0	140668	0	n/a	/n/a	+
KF297339.1:57419|59476	KF297339.1	57419	59476	3	1_2_0	64163	0	n/a	/n/a	+
KF297339.1:57556|58107	KF297339.1	57556	58107	6	5_5_0	172109	0	n/a	/n/a	+
KF297339.1:57648|58510	KF297339.1	57648	58510	4	2_3_0	83452	0	n/a	/n/a	+
KF297339.1:57954|59548	KF297339.1	57954	59548	3	2_2_0	92814	0	n/a	/n/a	+
KF297339.1:59756|60655	KF297339.1	59756	60655	5	3_3_0	60548	0	n/a	/n/a	-
KF297339.1:59930|61121	KF297339.1	59930	61121	2	2_1_0	40538	0	n/a	/n/a	+
KF297339.1:60399|178552	KF297339.1	60399	178552	2	2_0_1	87686	0	n/a	/n/a	+
KF297339.1:61024|230304	KF297339.1	61024	230304	3	1_2_0	39209	0	n/a	/n/a	-
KF297339.1:61593|61853	KF297339.1	61593	61853	3	2_1_0	32853	0	n/a	/n/a	+
KF297339.1:63073|63281	KF297339.1	63073	63281	2	2_2_0	16791	0	n/a	/n/a	-
KF297339.1:63652|64113	KF297339.1	63652	64113	2	1_2_0	24154	0	n/a	/n/a	-
KF297339.1:66779|67895	KF297339.1	66779	67895	3	1_3_0	17238	0	n/a	/n/a	-
KF297339.1:71133|71319	KF297339.1	71133	71319	4	2_2_0	134496	0	n/a	/n/a	-
KF297339.1:71133|71384	KF297339.1	71133	71384	5	3_5_0	120699	0	n/a	/n/a	-
KF297339.1:71187|72384	KF297339.1	71187	72384	7	5_1_0	224358	0	n/a	/n/a	+
KF297339.1:71487|122056	KF297339.1	71487	122056	2	2_1_0	184911	0	n/a	/n/a	-
KF297339.1:71633|72010	KF297339.1	71633	72010	26	1_14_0	127671	0	n/a	/n/a	+
KF297339.1:71850|73249	KF297339.1	71850	73249	2	2_1_0	80140	0	n/a	/n/a	-
KF297339.1:71933|72384	KF297339.1	71933	72384	3	3_1_0	166399	0	n/a	/n/a	+
KF297339.1:72369|73469	KF297339.1	72369	73469	3	3_1_0	150175	0	n/a	/n/a	-
KF297339.1:73245|73461	KF297339.1	73245	73461	3	2_2_0	87677	0	n/a	/n/a	+
KF297339.1:73250|77409	KF297339.1	73250	77409	6	3_5_0	65482	0	n/a	/n/a	-
KF297339.1:73250|77881	KF297339.1	73250	77881	2	2_1_0	192328	0	n/a	/n/a	-
KF297339.1:74564|77020	KF297339.1	74564	77020	8	4_1_0	58807	0	n/a	/n/a	-
KF297339.1:74953|76339	KF297339.1	74953	76339	2	2_1_0	44262	0	n/a	/n/a	-
KF297339.1:74953|77409	KF297339.1	74953	77409	2	2_1_0	50390	0	n/a	/n/a	-
KF297339.1:74956|75799	KF297339.1	74956	75799	4	4_1_0	43865	0	n/a	/n/a	+
KF297339.1:75345|75755	KF297339.1	75345	75755	2	2_1_0	57244	0	n/a	/n/a	-
KF297339.1:75379|210215	KF297339.1	75379	210215	4	4_1_0	86380	0	n/a	/n/a	+
KF297339.1:75399|76754	KF297339.1	75399	76754	11	6_1_0	58542	0	n/a	/n/a	+
KF297339.1:75743|77409	KF297339.1	75743	77409	15	10_3_0	40479	0.001	n/a	/n/a	-
KF297339.1:75800|76990	KF297339.1	75800	76990	6	4_4_0	38511	0	n/a	/n/a	+
KF297339.1:76086|77020	KF297339.1	76086	77020	13	8_7_1	33946	0.001	n/a	/n/a	-
KF297339.1:76885|194534	KF297339.1	76885	194534	25	9_15_0	91860	0.001	n/a	/n/a	-
KF297339.1:76885|230304	KF297339.1	76885	230304	8	3_5_0	53212	0	n/a	/n/a	-
KF297339.1:77288|77428	KF297339.1	77288	77428	2	2_1_0	43201	0	n/a	/n/a	-
KF297339.1:77797|230304	KF297339.1	77797	230304	4	4_1_0	55294	0	n/a	/n/a	-
KF297339.1:77862|79185	KF297339.1	77862	79185	4	4_2_0	217358	0	n/a	/n/a	+
KF297339.1:77882|79188	KF297339.1	77882	79188	84	18_25_0	218806	0.001	n/a	/n/a	-
KF297339.1:77892|169219	KF297339.1	77892	169219	2	1_0_2	159247	0	n/a	/n/a	+
KF297339.1:77898|78490	KF297339.1	77898	78490	4	2_3_0	267628	0	n/a	/n/a	-
KF297339.1:78549|78918	KF297339.1	78549	78918	4	4_1_0	150780	0	n/a	/n/a	-
KF297339.1:78549|98102	KF297339.1	78549	98102	62	24_2_2	401307	0	n/a	/n/a	-
KF297339.1:78549|99443	KF297339.1	78549	99443	2	2_2_0	711394	0	n/a	/n/a	-
KF297339.1:78579|166267	KF297339.1	78579	166267	5	5_1_0	132168	0	n/a	/n/a	+
KF297339.1:78775|79578	KF297339.1	78775	79578	2	2_2_0	136560	0	n/a	/n/a	-
KF297339.1:78775|79699	KF297339.1	78775	79699	2	1_2_0	87191	0	n/a	/n/a	-
KF297339.1:78775|81552	KF297339.1	78775	81552	2	1_2_0	77889	0	n/a	/n/a	-
KF297339.1:79330|137303	KF297339.1	79330	137303	3	2_2_0	90952	0	n/a	/n/a	-
KF297339.1:79348|82860	KF297339.1	79348	82860	2	2_1_0	116536	0	n/a	/n/a	+
KF297339.1:80749|81224	KF297339.1	80749	81224	3	3_1_0	71664	0	n/a	/n/a	-
KF297339.1:82059|82828	KF297339.1	82059	82828	110	8_23_0	66361	0.003	n/a	/n/a	+
KF297339.1:83302|212220	KF297339.1	83302	212220	7	1_6_0	70070	0	n/a	/n/a	+
KF297339.1:86450|179201	KF297339.1	86450	179201	14	1_9_2	209345	0	n/a	/n/a	+
KF297339.1:95249|95865	KF297339.1	95249	95865	24	1_9_1	367706	0	n/a	/n/a	+
KF297339.1:95615|96319	KF297339.1	95615	96319	4	3_1_0	575522	0	n/a	/n/a	-
KF297339.1:95630|96245	KF297339.1	95630	96245	9	4_4_0	530637	0	n/a	/n/a	-
KF297339.1:95831|96230	KF297339.1	95831	96230	3	1_2_0	662896	0	n/a	/n/a	-
KF297339.1:95831|96254	KF297339.1	95831	96254	9	2_5_1	590625	0	n/a	/n/a	-
KF297339.1:95831|97386	KF297339.1	95831	97386	9	4_9_0	407481	0	n/a	/n/a	-
KF297339.1:96051|98102	KF297339.1	96051	98102	10	8_1_0	624676	0	n/a	/n/a	-
KF297339.1:96097|98102	KF297339.1	96097	98102	16	11_4_0	432049	0	n/a	/n/a	-
KF297339.1:96246|96785	KF297339.1	96246	96785	3	1_2_0	820584	0	n/a	/n/a	-
KF297339.1:96814|97564	KF297339.1	96814	97564	3	3_1_0	620326	0	n/a	/n/a	-
KF297339.1:96844|97682	KF297339.1	96844	97682	39	3_17_0	1238431	0	n/a	/n/a	-
KF297339.1:97158|98093	KF297339.1	97158	98093	9	1_6_0	559951	0	n/a	/n/a	-
KF297339.1:97476|98208	KF297339.1	97476	98208	3	1_2_0	539726	0	n/a	/n/a	-
KF297339.1:97476|98325	KF297339.1	97476	98325	4	1_4_0	446843	0	n/a	/n/a	-
KF297339.1:97780|98208	KF297339.1	97780	98208	72	32_9_0	878604	0	n/a	/n/a	-
KF297339.1:97795|98208	KF297339.1	97795	98208	50	19_24_1	874461	0	n/a	/n/a	-
KF297339.1:97899|99514	KF297339.1	97899	99514	2	1_2_0	809090	0	n/a	/n/a	-
KF297339.1:97952|99514	KF297339.1	97952	99514	62	41_2_2	768158	0	n/a	/n/a	-
KF297339.1:97996|98911	KF297339.1	97996	98911	6	2_4_0	1076885	0	n/a	/n/a	-
KF297339.1:97996|99514	KF297339.1	97996	99514	2	2_2_0	740787	0	n/a	/n/a	-
KF297339.1:97996|159455	KF297339.1	97996	159455	12	1_9_0	461272	0	n/a	/n/a	-
KF297339.1:97996|178792	KF297339.1	97996	178792	58	3_21_0	609191	0	n/a	/n/a	-
KF297339.1:100696|101549	KF297339.1	100696	101549	3	1_2_0	37585	0	n/a	/n/a	+
KF297339.1:101245|101892	KF297339.1	101245	101892	5	1_3_0	53019	0	n/a	/n/a	+
KF297339.1:102397|103882	KF297339.1	102397	103882	2	2_1_0	17305	0	n/a	/n/a	+
KF297339.1:104006|104521	KF297339.1	104006	104521	2	1_2_0	17584	0	n/a	/n/a	+
KF297339.1:109233|109749	KF297339.1	109233	109749	112	37_37_0	202851	0.001	n/a	/n/a	+
KF297339.1:109233|109868	KF297339.1	109233	109868	15	8_4_0	213831	0	n/a	/n/a	+
KF297339.1:109233|110025	KF297339.1	109233	110025	5	4_3_0	185306	0	n/a	/n/a	+
KF297339.1:109233|110046	KF297339.1	109233	110046	13	9_6_1	188311	0	n/a	/n/a	+
KF297339.1:109233|110127	KF297339.1	109233	110127	6	5_4_0	194762	0	n/a	/n/a	+
KF297339.1:109233|110270	KF297339.1	109233	110270	3	2_3_0	210315	0	n/a	/n/a	+
KF297339.1:109233|110427	KF297339.1	109233	110427	40	15_23_0	194095	0	n/a	/n/a	+
KF297339.1:109233|110469	KF297339.1	109233	110469	14	6_10_0	193111	0	n/a	/n/a	+
KF297339.1:109233|111142	KF297339.1	109233	111142	11	6_1_0	210625	0	n/a	/n/a	+
KF297339.1:109233|111341	KF297339.1	109233	111341	4	3_3_0	199516	0	n/a	/n/a	+
KF297339.1:109233|111773	KF297339.1	109233	111773	14	9_8_0	162478	0	n/a	/n/a	+
KF297339.1:109233|112091	KF297339.1	109233	112091	4	3_3_0	170371	0	n/a	/n/a	+
KF297339.1:109233|112107	KF297339.1	109233	112107	172	51_39_1	164767	0.002	n/a	/n/a	+
KF297339.1:109233|113569	KF297339.1	109233	113569	2	2_1_0	160403	0	n/a	/n/a	+
KF297339.1:109233|113766	KF297339.1	109233	113766	12	10_6_0	161495	0	n/a	/n/a	+
KF297339.1:109233|113907	KF297339.1	109233	113907	7	3_1_0	159109	0	n/a	/n/a	+
KF297339.1:109233|114054	KF297339.1	109233	114054	11	7_6_0	155697	0	n/a	/n/a	+
KF297339.1:109233|114327	KF297339.1	109233	114327	24	12_13_0	165275	0	n/a	/n/a	+
KF297339.1:109233|117365	KF297339.1	109233	117365	3	2_2_0	160731	0	n/a	/n/a	+
KF297339.1:109233|119298	KF297339.1	109233	119298	26	13_16_0	367883	0	n/a	/n/a	+
KF297339.1:109233|120097	KF297339.1	109233	120097	2	1_2_0	272422	0	n/a	/n/a	+
KF297339.1:109233|120161	KF297339.1	109233	120161	3	1_2_0	241125	0	n/a	/n/a	+
KF297339.1:109233|121817	KF297339.1	109233	121817	8	5_6_0	232423	0	n/a	/n/a	+
KF297339.1:109233|123188	KF297339.1	109233	123188	116	34_33_0	250421	0.001	n/a	/n/a	+
KF297339.1:109233|123301	KF297339.1	109233	123301	2	2_1_0	204282	0	n/a	/n/a	+
KF297339.1:109233|123765	KF297339.1	109233	123765	54	23_21_0	251909	0	n/a	/n/a	+
KF297339.1:109233|123921	KF297339.1	109233	123921	76	20_24_0	260785	0.001	n/a	/n/a	+
KF297339.1:109233|124409	KF297339.1	109233	124409	51	20_17_1	283412	0	n/a	/n/a	+
KF297339.1:109233|124709	KF297339.1	109233	124709	30	8_15_0	177855	0	n/a	/n/a	+
KF297339.1:109233|125028	KF297339.1	109233	125028	149	41_44_0	212270	0.001	n/a	/n/a	+
KF297339.1:109233|125426	KF297339.1	109233	125426	9	3_6_0	213810	0	n/a	/n/a	+
KF297339.1:109233|125906	KF297339.1	109233	125906	21	11_10_0	176245	0	n/a	/n/a	+
KF297339.1:109233|126101	KF297339.1	109233	126101	170	40_30_0	165427	0.002	n/a	/n/a	+
KF297339.1:109233|126401	KF297339.1	109233	126401	2	2_1_0	175530	0	n/a	/n/a	+
KF297339.1:109233|126675	KF297339.1	109233	126675	101	35_23_2	185849	0.001	n/a	/n/a	+
KF297339.1:109233|126840	KF297339.1	109233	126840	18	9_12_0	168810	0	n/a	/n/a	+
KF297339.1:109233|126907	KF297339.1	109233	126907	267	53_41_0	173685	0.003	n/a	/n/a	+
KF297339.1:109233|127693	KF297339.1	109233	127693	59	24_22_0	169514	0.001	n/a	/n/a	+
KF297339.1:109233|127790	KF297339.1	109233	127790	15	7_4_0	162174	0	n/a	/n/a	+
KF297339.1:109233|128123	KF297339.1	109233	128123	98	32_29_1	163828	0.001	n/a	/n/a	+
KF297339.1:109233|128138	KF297339.1	109233	128138	5	4_3_0	163014	0	n/a	/n/a	+
KF297339.1:109233|128232	KF297339.1	109233	128232	12	9_3_0	174814	0	n/a	/n/a	+
KF297339.1:109233|128669	KF297339.1	109233	128669	28	13_16_0	172403	0	n/a	/n/a	+
KF297339.1:109233|134165	KF297339.1	109233	134165	13	9_6_0	174153	0	n/a	/n/a	+
KF297339.1:109233|147720	KF297339.1	109233	147720	7	6_1_0	234432	0	n/a	/n/a	+
KF297339.1:109233|148256	KF297339.1	109233	148256	10	6_3_0	159488	0	n/a	/n/a	+
KF297339.1:109233|149595	KF297339.1	109233	149595	4	2_4_0	158061	0	n/a	/n/a	+
KF297339.1:109233|151335	KF297339.1	109233	151335	35	19_1_0	164434	0	n/a	/n/a	+
KF297339.1:109233|166639	KF297339.1	109233	166639	5	5_2_0	196900	0	n/a	/n/a	+
KF297339.1:109233|166934	KF297339.1	109233	166934	7	5_3_0	238664	0	n/a	/n/a	+
KF297339.1:109233|167752	KF297339.1	109233	167752	25	13_11_0	164411	0	n/a	/n/a	+
KF297339.1:109233|168001	KF297339.1	109233	168001	19	11_10_0	171049	0	n/a	/n/a	+
KF297339.1:109233|170501	KF297339.1	109233	170501	11	7_2_0	172588	0	n/a	/n/a	+
KF297339.1:109233|170519	KF297339.1	109233	170519	22	11_7_0	164371	0	n/a	/n/a	+
KF297339.1:109233|177637	KF297339.1	109233	177637	12	9_2_0	159269	0	n/a	/n/a	+
KF297339.1:109233|179511	KF297339.1	109233	179511	35	16_11_2	276856	0	n/a	/n/a	+
KF297339.1:109233|183262	KF297339.1	109233	183262	19	14_6_0	183852	0	n/a	/n/a	+
KF297339.1:109233|183490	KF297339.1	109233	183490	46	25_21_0	173624	0.001	n/a	/n/a	+
KF297339.1:109233|183813	KF297339.1	109233	183813	40	23_13_0	152576	0.001	n/a	/n/a	+
KF297339.1:109233|184825	KF297339.1	109233	184825	6	5_1_0	196172	0	n/a	/n/a	+
KF297339.1:109233|186973	KF297339.1	109233	186973	25	18_1_0	184825	0	n/a	/n/a	+
KF297339.1:109233|195985	KF297339.1	109233	195985	47	24_2_1	149571	0.001	n/a	/n/a	+
KF297339.1:109233|207136	KF297339.1	109233	207136	3	2_2_0	154858	0	n/a	/n/a	+
KF297339.1:109233|207835	KF297339.1	109233	207835	7	5_4_0	155293	0	n/a	/n/a	+
KF297339.1:109365|122062	KF297339.1	109365	122062	2	1_2_0	302246	0	n/a	/n/a	-
KF297339.1:110470|110686	KF297339.1	110470	110686	5	2_3_0	77193	0	n/a	/n/a	+
KF297339.1:110470|110714	KF297339.1	110470	110714	37	9_13_1	91197	0.001	n/a	/n/a	+
KF297339.1:110470|110755	KF297339.1	110470	110755	3	1_3_0	98187	0	n/a	/n/a	+
KF297339.1:110470|146865	KF297339.1	110470	146865	6	1_5_0	99403	0	n/a	/n/a	+
KF297339.1:110951|111283	KF297339.1	110951	111283	2	1_2_0	86799	0	n/a	/n/a	+
KF297339.1:111701|112854	KF297339.1	111701	112854	5	1_4_0	55592	0	n/a	/n/a	+
KF297339.1:112717|179139	KF297339.1	112717	179139	2	2_1_0	130691	0	n/a	/n/a	+
KF297339.1:112850|114196	KF297339.1	112850	114196	4	2_1_0	31146	0	n/a	/n/a	+
KF297339.1:112864|114217	KF297339.1	112864	114217	11	5_4_0	33186	0.001	n/a	/n/a	+
KF297339.1:112870|114217	KF297339.1	112870	114217	14	6_5_0	32412	0.001	n/a	/n/a	+
KF297339.1:114616|115993	KF297339.1	114616	115993	2	2_1_0	82130	0	n/a	/n/a	-
KF297339.1:116047|146479	KF297339.1	116047	146479	2	2_1_0	107502	0	n/a	/n/a	-
KF297339.1:118208|146479	KF297339.1	118208	146479	4	4_1_0	131483	0	n/a	/n/a	-
KF297339.1:119292|120662	KF297339.1	119292	120662	3	3_1_0	299922	0	n/a	/n/a	+
KF297339.1:119303|121948	KF297339.1	119303	121948	2	2_1_0	444490	0	n/a	/n/a	+
KF297339.1:119303|146910	KF297339.1	119303	146910	2	1_2_0	261974	0	n/a	/n/a	+
KF297339.1:119433|121948	KF297339.1	119433	121948	14	12_3_0	392621	0	n/a	/n/a	+
KF297339.1:119682|120257	KF297339.1	119682	120257	7	3_5_0	154320	0	n/a	/n/a	-
KF297339.1:119958|121948	KF297339.1	119958	121948	11	7_1_0	351091	0	n/a	/n/a	+
KF297339.1:120166|121720	KF297339.1	120166	121720	3	2_1_0	186904	0	n/a	/n/a	-
KF297339.1:120256|121604	KF297339.1	120256	121604	3	1_3_0	214318	0	n/a	/n/a	+
KF297339.1:120411|120895	KF297339.1	120411	120895	2	2_2_0	180911	0	n/a	/n/a	+
KF297339.1:120411|121415	KF297339.1	120411	121415	8	6_4_0	93230	0	n/a	/n/a	+
KF297339.1:120519|122044	KF297339.1	120519	122044	3	2_2_0	232697	0	n/a	/n/a	+
KF297339.1:120519|122201	KF297339.1	120519	122201	3	1_3_0	193539	0	n/a	/n/a	+
KF297339.1:120862|121948	KF297339.1	120862	121948	13	5_2_0	302140	0	n/a	/n/a	+
KF297339.1:120896|121948	KF297339.1	120896	121948	11	3_7_0	360665	0	n/a	/n/a	+
KF297339.1:121949|214607	KF297339.1	121949	214607	5	2_4_0	304702	0	n/a	/n/a	+
KF297339.1:122050|122389	KF297339.1	122050	122389	2	1_2_0	275770	0	n/a	/n/a	-
KF297339.1:122187|122449	KF297339.1	122187	122449	2	2_1_0	209188	0	n/a	/n/a	-
KF297339.1:124392|188714	KF297339.1	124392	188714	2	1_2_0	171567	0	n/a	/n/a	+
KF297339.1:126897|127283	KF297339.1	126897	127283	2	2_1_0	41459	0	n/a	/n/a	-
KF297339.1:126967|128232	KF297339.1	126967	128232	3	1_2_0	49411	0	n/a	/n/a	+
KF297339.1:127145|127693	KF297339.1	127145	127693	4	2_4_0	48574	0	n/a	/n/a	+
KF297339.1:128233|128906	KF297339.1	128233	128906	27	1_18_0	37203	0.001	n/a	/n/a	+
KF297339.1:131099|132777	KF297339.1	131099	132777	2	1_2_0	21836	0	n/a	/n/a	-
KF297339.1:131463|132777	KF297339.1	131463	132777	5	3_4_0	50336	0	n/a	/n/a	-
KF297339.1:131693|132777	KF297339.1	131693	132777	5	1_4_0	41511	0	n/a	/n/a	-
KF297339.1:131708|132777	KF297339.1	131708	132777	15	12_7_0	41513	0.001	n/a	/n/a	-
KF297339.1:131966|132526	KF297339.1	131966	132526	3	2_1_0	41391	0	n/a	/n/a	-
KF297339.1:134574|134889	KF297339.1	134574	134889	3	2_2_0	31826	0	n/a	/n/a	+
KF297339.1:135607|139496	KF297339.1	135607	139496	6	5_3_0	90392	0	n/a	/n/a	+
KF297339.1:135607|148256	KF297339.1	135607	148256	5	4_2_0	23957	0	n/a	/n/a	+
KF297339.1:135607|149562	KF297339.1	135607	149562	2	1_2_0	24820	0	n/a	/n/a	+
KF297339.1:135607|167208	KF297339.1	135607	167208	2	2_1_0	78925	0	n/a	/n/a	+
KF297339.1:135607|167752	KF297339.1	135607	167752	7	6_4_0	28880	0	n/a	/n/a	+
KF297339.1:135607|170501	KF297339.1	135607	170501	3	3_2_0	37057	0	n/a	/n/a	+
KF297339.1:135607|177637	KF297339.1	135607	177637	2	2_1_0	23738	0	n/a	/n/a	+
KF297339.1:135607|183490	KF297339.1	135607	183490	7	7_3_0	38093	0	n/a	/n/a	+
KF297339.1:135607|183813	KF297339.1	135607	183813	5	4_1_1	17045	0.001	n/a	/n/a	+
KF297339.1:135661|136443	KF297339.1	135661	136443	17	8_9_0	43039	0.001	n/a	/n/a	-
KF297339.1:139459|143685	KF297339.1	139459	143685	3	2_2_0	117566	0	n/a	/n/a	+
KF297339.1:140307|142352	KF297339.1	140307	142352	2	2_1_0	27810	0	n/a	/n/a	+
KF297339.1:144790|146045	KF297339.1	144790	146045	4	3_1_1	150831	0	n/a	/n/a	-
KF297339.1:145429|146045	KF297339.1	145429	146045	13	7_2_0	160424	0	n/a	/n/a	-
KF297339.1:145443|146479	KF297339.1	145443	146479	5	4_3_0	118737	0	n/a	/n/a	-
KF297339.1:145833|146479	KF297339.1	145833	146479	2	2_1_0	147116	0	n/a	/n/a	-
KF297339.1:146303|146494	KF297339.1	146303	146494	5	5_1_0	257798	0	n/a	/n/a	+
KF297339.1:150088|154682	KF297339.1	150088	154682	2	2_1_0	49245	0	n/a	/n/a	-
KF297339.1:152282|179220	KF297339.1	152282	179220	9	1_6_1	189750	0	n/a	/n/a	+
KF297339.1:152430|154682	KF297339.1	152430	154682	13	5_8_0	21322	0.001	n/a	/n/a	-
KF297339.1:153071|154385	KF297339.1	153071	154385	7	3_4_1	14177	0.001	n/a	/n/a	-
KF297339.1:153071|154436	KF297339.1	153071	154436	4	2_3_0	16968	0	n/a	/n/a	-
KF297339.1:153080|154403	KF297339.1	153080	154403	2	1_2_1	14406	0	n/a	/n/a	+
KF297339.1:153101|154403	KF297339.1	153101	154403	30	17_15_0	15056	0.004	n/a	/n/a	+
KF297339.1:153104|154403	KF297339.1	153104	154403	4	3_3_0	15080	0.001	n/a	/n/a	+
KF297339.1:153359|154403	KF297339.1	153359	154403	3	3_2_0	17670	0	n/a	/n/a	+
KF297339.1:153374|153980	KF297339.1	153374	153980	14	8_2_0	20055	0.001	n/a	/n/a	+
KF297339.1:153405|154040	KF297339.1	153405	154040	9	1_8_0	25955	0.001	n/a	/n/a	-
KF297339.1:153747|153980	KF297339.1	153747	153980	17	12_2_1	18411	0.002	n/a	/n/a	+
KF297339.1:157683|157848	KF297339.1	157683	157848	8	6_6_0	66220	0	n/a	/n/a	+
KF297339.1:158387|159547	KF297339.1	158387	159547	139	6_39_0	50737	0.005	n/a	/n/a	-
KF297339.1:161301|161698	KF297339.1	161301	161698	1058	24_20_3	230209	0.009	n/a	/n/a	-
KF297339.1:161301|162169	KF297339.1	161301	162169	2	1_2_0	106217	0	n/a	/n/a	-
KF297339.1:161399|183490	KF297339.1	161399	183490	2	2_2_0	79312	0	n/a	/n/a	+
KF297339.1:161900|162231	KF297339.1	161900	162231	54	3_28_0	120364	0.001	n/a	/n/a	+
KF297339.1:162420|163534	KF297339.1	162420	163534	2	2_1_0	79334	0	n/a	/n/a	-
KF297339.1:162420|164053	KF297339.1	162420	164053	4	1_2_0	90934	0	n/a	/n/a	-
KF297339.1:162540|164053	KF297339.1	162540	164053	18	9_6_0	70796	0.001	n/a	/n/a	-
KF297339.1:162835|166406	KF297339.1	162835	166406	2	2_1_0	98851	0	n/a	/n/a	+
KF297339.1:162877|165445	KF297339.1	162877	165445	3	1_3_0	70176	0	n/a	/n/a	+
KF297339.1:163469|163753	KF297339.1	163469	163753	4	1_3_0	56150	0	n/a	/n/a	-
KF297339.1:164000|166165	KF297339.1	164000	166165	2	2_2_0	109035	0	n/a	/n/a	+
KF297339.1:165297|166165	KF297339.1	165297	166165	2	2_1_0	99589	0	n/a	/n/a	+
KF297339.1:165348|166390	KF297339.1	165348	166390	2	2_1_0	110324	0	n/a	/n/a	+
KF297339.1:165480|166306	KF297339.1	165480	166306	2	2_1_0	109286	0	n/a	/n/a	+
KF297339.1:165504|170501	KF297339.1	165504	170501	2	2_1_0	75471	0	n/a	/n/a	+
KF297339.1:165714|167757	KF297339.1	165714	167757	3	2_2_0	104831	0	n/a	/n/a	+
KF297339.1:165732|167757	KF297339.1	165732	167757	5	5_4_0	115135	0	n/a	/n/a	+
KF297339.1:165960|169010	KF297339.1	165960	169010	3	3_1_0	130871	0	n/a	/n/a	+
KF297339.1:166097|166751	KF297339.1	166097	166751	3	2_2_0	141788	0	n/a	/n/a	+
KF297339.1:166166|166967	KF297339.1	166166	166967	5	2_4_0	153747	0	n/a	/n/a	+
KF297339.1:166166|166997	KF297339.1	166166	166997	39	14_10_0	155497	0.001	n/a	/n/a	+
KF297339.1:166166|167036	KF297339.1	166166	167036	2	2_2_0	156999	0	n/a	/n/a	+
KF297339.1:166166|167146	KF297339.1	166166	167146	3	2_2_0	119021	0	n/a	/n/a	+
KF297339.1:166223|167146	KF297339.1	166223	167146	2	2_1_0	100837	0	n/a	/n/a	+
KF297339.1:166307|167146	KF297339.1	166307	167146	5	4_3_0	108847	0	n/a	/n/a	+
KF297339.1:166407|166654	KF297339.1	166407	166654	3	2_1_0	103093	0	n/a	/n/a	+
KF297339.1:166655|170475	KF297339.1	166655	170475	2	1_2_0	66313	0	n/a	/n/a	+
KF297339.1:166669|166982	KF297339.1	166669	166982	19	9_6_0	124771	0	n/a	/n/a	+
KF297339.1:166752|166982	KF297339.1	166752	166982	32	18_3_0	160147	0	n/a	/n/a	+
KF297339.1:166752|166988	KF297339.1	166752	166988	78	12_25_2	171204	0.001	n/a	/n/a	+
KF297339.1:166752|166997	KF297339.1	166752	166997	52	5_25_0	167701	0.001	n/a	/n/a	+
KF297339.1:166752|168393	KF297339.1	166752	168393	12	1_11_0	116380	0	n/a	/n/a	+
KF297339.1:166752|169365	KF297339.1	166752	169365	2	1_2_0	115323	0	n/a	/n/a	+
KF297339.1:166778|169713	KF297339.1	166778	169713	3	3_1_0	96606	0	n/a	/n/a	-
KF297339.1:167147|169365	KF297339.1	167147	169365	6	4_5_0	86052	0	n/a	/n/a	+
KF297339.1:167155|169365	KF297339.1	167155	169365	4	4_3_0	97415	0	n/a	/n/a	+
KF297339.1:168365|169365	KF297339.1	168365	169365	4	4_2_0	73726	0	n/a	/n/a	+
KF297339.1:168729|169365	KF297339.1	168729	169365	3	3_1_0	80771	0	n/a	/n/a	+
KF297339.1:168729|169548	KF297339.1	168729	169548	3	1_3_0	95432	0	n/a	/n/a	+
KF297339.1:168729|169578	KF297339.1	168729	169578	3	1_2_0	129859	0	n/a	/n/a	+
KF297339.1:168794|169076	KF297339.1	168794	169076	2	1_2_0	89496	0	n/a	/n/a	+
KF297339.1:170426|183490	KF297339.1	170426	183490	4	3_2_0	50669	0	n/a	/n/a	+
KF297339.1:172041|172730	KF297339.1	172041	172730	6	5_1_0	33430	0	n/a	/n/a	+
KF297339.1:172044|172730	KF297339.1	172044	172730	2	1_2_0	33517	0	n/a	/n/a	+
KF297339.1:174428|183262	KF297339.1	174428	183262	5	4_2_0	60680	0	n/a	/n/a	+
KF297339.1:174428|183490	KF297339.1	174428	183490	4	3_2_0	50452	0	n/a	/n/a	+
KF297339.1:176651|177484	KF297339.1	176651	177484	5	1_1_1	42765	0	n/a	/n/a	+
KF297339.1:178738|180009	KF297339.1	178738	180009	4	2_4_0	278057	0	n/a	/n/a	-
KF297339.1:178767|179139	KF297339.1	178767	179139	4	4_3_0	342231	0	n/a	/n/a	+
KF297339.1:178979|179213	KF297339.1	178979	179213	2	1_2_0	252420	0	n/a	/n/a	-
KF297339.1:179140|180465	KF297339.1	179140	180465	5	2_4_0	192070	0	n/a	/n/a	+
KF297339.1:179274|179942	KF297339.1	179274	179942	2	2_1_0	185461	0	n/a	/n/a	-
KF297339.1:179297|179910	KF297339.1	179297	179910	10	7_5_0	186831	0	n/a	/n/a	+
KF297339.1:179432|179942	KF297339.1	179432	179942	4	3_2_0	195096	0	n/a	/n/a	-
KF297339.1:179512|180054	KF297339.1	179512	180054	15	11_8_0	215240	0	n/a	/n/a	+
KF297339.1:179512|180063	KF297339.1	179512	180063	4	3_3_0	212279	0	n/a	/n/a	+
KF297339.1:179516|180141	KF297339.1	179516	180141	4	2_2_0	193467	0	n/a	/n/a	+
KF297339.1:185163|185976	KF297339.1	185163	185976	2	2_1_0	88586	0	n/a	/n/a	-
KF297339.1:187676|193841	KF297339.1	187676	193841	3	3_1_0	142914	0	n/a	/n/a	+
KF297339.1:187678|191288	KF297339.1	187678	191288	5	5_1_0	114797	0	n/a	/n/a	-
KF297339.1:188067|189991	KF297339.1	188067	189991	8	5_2_0	95791	0	n/a	/n/a	-
KF297339.1:188160|189639	KF297339.1	188160	189639	4	3_1_0	156865	0	n/a	/n/a	+
KF297339.1:189313|190793	KF297339.1	189313	190793	2	2_1_0	49408	0	n/a	/n/a	+
KF297339.1:189605|189840	KF297339.1	189605	189840	4	2_3_0	39318	0	n/a	/n/a	+
KF297339.1:191230|192031	KF297339.1	191230	192031	13	3_9_0	38544	0.001	n/a	/n/a	-
KF297339.1:191289|192488	KF297339.1	191289	192488	5	2_5_0	52082	0	n/a	/n/a	-
KF297339.1:193515|194534	KF297339.1	193515	194534	3	2_1_0	107202	0	n/a	/n/a	-
KF297339.1:206418|206804	KF297339.1	206418	206804	4	3_4_0	44333	0	n/a	/n/a	+
KF297339.1:209425|210202	KF297339.1	209425	210202	2	1_2_0	144743	0	n/a	/n/a	+
KF297339.1:209888|210215	KF297339.1	209888	210215	2	2_1_0	99212	0	n/a	/n/a	+
KF297339.1:210216|211029	KF297339.1	210216	211029	22	8_11_1	88593	0	n/a	/n/a	+
KF297339.1:213084|213992	KF297339.1	213084	213992	4	3_4_1	21568	0	n/a	/n/a	+
KF297339.1:213130|214384	KF297339.1	213130	214384	7	5_4_0	22124	0.001	n/a	/n/a	-
KF297339.1:215037|215746	KF297339.1	215037	215746	2	1_2_0	128029	0	n/a	/n/a	+
KF297339.1:216020|216748	KF297339.1	216020	216748	2	1_2_0	72262	0	n/a	/n/a	+
KF297339.1:222849|223900	KF297339.1	222849	223900	3	1_2_0	28927	0	n/a	/n/a	-
KF297339.1:228907|230100	KF297339.1	228907	230100	3	2_3_0	101445	0	n/a	/n/a	-
KF297339.1:228937|230100	KF297339.1	228937	230100	2	1_2_0	97673	0	n/a	/n/a	-
KF297339.1:231777|232203	KF297339.1	231777	232203	3	2_1_0	77752	0	n/a	/n/a	-

## Sheet: Sheet 2
HCMV circRNA identified in TB40E infected NPC cells using CIRC2
circRNA_ID	chr	circRNA_start	circRNA_end	#junction_reads	SM_MS_SMS	#non_junction_reads	junction_reads_ratio	circRNA_type	gene_id	strand
KF297339.1:3367|3885	KF297339.1	3367	3885	113	34_1_11	3453507	0	n/a	/n/a	-
KF297339.1:3371|4783	KF297339.1	3371	4783	162	1_38_21	4972959	0	n/a	/n/a	+
KF297339.1:3371|5075	KF297339.1	3371	5075	75	23_1_12	5312340	0	n/a	/n/a	+
KF297339.1:3417|4250	KF297339.1	3417	4250	4199	119_41_45	4078564	0.002	n/a	/n/a	+
KF297339.1:3417|4646	KF297339.1	3417	4646	47	1_17_18	4064816	0	n/a	/n/a	+
KF297339.1:3417|5085	KF297339.1	3417	5085	3	1_3_0	5521989	0	n/a	/n/a	+
KF297339.1:3532|4265	KF297339.1	3532	4265	33	11_4_8	3704974	0	n/a	/n/a	+
KF297339.1:3532|4766	KF297339.1	3532	4766	80	25_13_5	5027241	0	n/a	/n/a	+
KF297339.1:3741|3890	KF297339.1	3741	3890	19	5_1_0	3970160	0	n/a	/n/a	+
KF297339.1:3741|4724	KF297339.1	3741	4724	18	10_3_0	5401717	0	n/a	/n/a	+
KF297339.1:3791|4861	KF297339.1	3791	4861	5225	224_2_227	7882780	0.001	n/a	/n/a	-
KF297339.1:3797|4775	KF297339.1	3797	4775	210	33_2_11	8103460	0	n/a	/n/a	-
KF297339.1:3891|4532	KF297339.1	3891	4532	10	1_5_2	4636144	0	n/a	/n/a	+
KF297339.1:3891|5321	KF297339.1	3891	5321	9	8_2_0	3315859	0	n/a	/n/a	+
KF297339.1:4053|4436	KF297339.1	4053	4436	2	1_1_1	4150847	0	n/a	/n/a	+
KF297339.1:4166|4436	KF297339.1	4166	4436	10	4_3_3	4319751	0	n/a	/n/a	+
KF297339.1:4347|5075	KF297339.1	4347	5075	95	28_5_8	5448512	0	n/a	/n/a	+
KF297339.1:4403|4857	KF297339.1	4403	4857	46	21_1_0	5319939	0	n/a	/n/a	-
KF297339.1:4426|4861	KF297339.1	4426	4861	373	50_3_23	5076894	0	n/a	/n/a	-
KF297339.1:4444|5139	KF297339.1	4444	5139	512	70_7_20	3789543	0	n/a	/n/a	+
KF297339.1:4745|5075	KF297339.1	4745	5075	2	1_2_0	6482258	0	n/a	/n/a	+
KF297339.1:5076|5321	KF297339.1	5076	5321	11	7_3_2	5223975	0	n/a	/n/a	+
KF297339.1:5140|5321	KF297339.1	5140	5321	32	13_11_5	3084885	0	n/a	/n/a	+
KF297339.1:5496|110721	KF297339.1	5496	110721	56	28_1_10	3900205	0	n/a	/n/a	-
KF297339.1:8729|10119	KF297339.1	8729	10119	4	3_1_0	23913	0	n/a	/n/a	-
KF297339.1:10331|10779	KF297339.1	10331	10779	3	2_1_1	52307	0	n/a	/n/a	-
KF297339.1:11147|12085	KF297339.1	11147	12085	2	2_1_0	49959	0	n/a	/n/a	-
KF297339.1:17775|18430	KF297339.1	17775	18430	3	3_1_0	12544	0	n/a	/n/a	-
KF297339.1:23452|24076	KF297339.1	23452	24076	2	2_2_0	44782	0	n/a	/n/a	-
KF297339.1:30958|31504	KF297339.1	30958	31504	5	2_3_0	12046	0.001	n/a	/n/a	-
KF297339.1:38380|38643	KF297339.1	38380	38643	3	1_2_0	15708	0	n/a	/n/a	+
KF297339.1:40759|43806	KF297339.1	40759	43806	4	3_2_1	14768	0.001	n/a	/n/a	+
KF297339.1:47547|194534	KF297339.1	47547	194534	3	2_3_0	26094	0	n/a	/n/a	-
KF297339.1:47574|230304	KF297339.1	47574	230304	11	6_7_2	13015	0.002	n/a	/n/a	-
KF297339.1:48943|49523	KF297339.1	48943	49523	3	1_1_1	34328	0	n/a	/n/a	+
KF297339.1:54708|70985	KF297339.1	54708	70985	11	10_1_0	52495	0	n/a	/n/a	-
KF297339.1:55494|56280	KF297339.1	55494	56280	4	1_4_0	68317	0	n/a	/n/a	+
KF297339.1:55614|56256	KF297339.1	55614	56256	6	2_3_0	55612	0	n/a	/n/a	-
KF297339.1:55700|57235	KF297339.1	55700	57235	16	13_1_0	44170	0.001	n/a	/n/a	-
KF297339.1:57556|58107	KF297339.1	57556	58107	12	6_8_2	85926	0	n/a	/n/a	+
KF297339.1:57648|57935	KF297339.1	57648	57935	2	1_1_1	62174	0	n/a	/n/a	+
KF297339.1:57648|57953	KF297339.1	57648	57953	2	2_2_0	67575	0	n/a	/n/a	+
KF297339.1:71133|71319	KF297339.1	71133	71319	4	3_3_0	47080	0	n/a	/n/a	-
KF297339.1:71133|71384	KF297339.1	71133	71384	4	3_3_0	46902	0	n/a	/n/a	-
KF297339.1:76885|194534	KF297339.1	76885	194534	6	2_5_0	29735	0	n/a	/n/a	-
KF297339.1:76885|230304	KF297339.1	76885	230304	8	3_6_0	17349	0.001	n/a	/n/a	-
KF297339.1:77797|194534	KF297339.1	77797	194534	2	1_2_0	28156	0	n/a	/n/a	-
KF297339.1:77797|230304	KF297339.1	77797	230304	6	3_3_0	15769	0.001	n/a	/n/a	-
KF297339.1:77862|78571	KF297339.1	77862	78571	2	1_1_1	49314	0	n/a	/n/a	+
KF297339.1:77882|79188	KF297339.1	77882	79188	10	4_7_0	38021	0.001	n/a	/n/a	-
KF297339.1:78051|230304	KF297339.1	78051	230304	3	1_3_0	31317	0	n/a	/n/a	-
KF297339.1:79510|171096	KF297339.1	79510	171096	5	4_1_1	28041	0	n/a	/n/a	+
KF297339.1:82059|82828	KF297339.1	82059	82828	18	2_10_1	19252	0.002	n/a	/n/a	+
KF297339.1:84482|85006	KF297339.1	84482	85006	3	2_2_0	17651	0	n/a	/n/a	+
KF297339.1:86189|86458	KF297339.1	86189	86458	13	1_8_0	11662	0.002	n/a	/n/a	-
KF297339.1:95615|96319	KF297339.1	95615	96319	6	4_1_0	249495	0	n/a	/n/a	-
KF297339.1:95831|96254	KF297339.1	95831	96254	7	1_6_0	369212	0	n/a	/n/a	-
KF297339.1:95831|97386	KF297339.1	95831	97386	14	3_9_0	201651	0	n/a	/n/a	-
KF297339.1:96051|96245	KF297339.1	96051	96245	17	7_6_0	436141	0	n/a	/n/a	-
KF297339.1:96246|96815	KF297339.1	96246	96815	4	2_4_0	595259	0	n/a	/n/a	-
KF297339.1:97476|98102	KF297339.1	97476	98102	2	1_2_0	319441	0	n/a	/n/a	-
KF297339.1:97476|98208	KF297339.1	97476	98208	7	5_2_0	243695	0	n/a	/n/a	-
KF297339.1:97780|98208	KF297339.1	97780	98208	17	14_3_0	354142	0	n/a	/n/a	-
KF297339.1:97795|98208	KF297339.1	97795	98208	11	6_7_1	334743	0	n/a	/n/a	-
KF297339.1:109233|109749	KF297339.1	109233	109749	155	50_52_11	51551	0.006	n/a	/n/a	+
KF297339.1:109233|109868	KF297339.1	109233	109868	11	9_5_1	55157	0	n/a	/n/a	+
KF297339.1:109233|110086	KF297339.1	109233	110086	6	4_3_0	49936	0	n/a	/n/a	+
KF297339.1:109233|110127	KF297339.1	109233	110127	13	6_10_1	56273	0	n/a	/n/a	+
KF297339.1:109233|110427	KF297339.1	109233	110427	23	10_12_0	49745	0.001	n/a	/n/a	+
KF297339.1:109233|110469	KF297339.1	109233	110469	26	9_13_2	49852	0.001	n/a	/n/a	+
KF297339.1:109233|111142	KF297339.1	109233	111142	6	2_4_0	55729	0	n/a	/n/a	+
KF297339.1:109233|111773	KF297339.1	109233	111773	9	4_5_0	42099	0	n/a	/n/a	+
KF297339.1:109233|112107	KF297339.1	109233	112107	46	28_25_1	41121	0.002	n/a	/n/a	+
KF297339.1:109233|113766	KF297339.1	109233	113766	11	8_5_0	38792	0.001	n/a	/n/a	+
KF297339.1:109233|113907	KF297339.1	109233	113907	6	3_3_0	37937	0	n/a	/n/a	+
KF297339.1:109233|114327	KF297339.1	109233	114327	3	1_3_0	39308	0	n/a	/n/a	+
KF297339.1:109233|119298	KF297339.1	109233	119298	23	12_14_1	51157	0.001	n/a	/n/a	+
KF297339.1:109233|119589	KF297339.1	109233	119589	4	2_3_0	47988	0	n/a	/n/a	+
KF297339.1:109233|120097	KF297339.1	109233	120097	3	3_2_0	46263	0	n/a	/n/a	+
KF297339.1:109233|121817	KF297339.1	109233	121817	10	6_3_1	42677	0	n/a	/n/a	+
KF297339.1:109233|123188	KF297339.1	109233	123188	92	30_36_1	59900	0.003	n/a	/n/a	+
KF297339.1:109233|123765	KF297339.1	109233	123765	37	16_14_0	75797	0.001	n/a	/n/a	+
KF297339.1:109233|123921	KF297339.1	109233	123921	48	10_26_6	70212	0.001	n/a	/n/a	+
KF297339.1:109233|124409	KF297339.1	109233	124409	4	2_3_0	68097	0	n/a	/n/a	+
KF297339.1:109233|124709	KF297339.1	109233	124709	12	8_7_0	41187	0.001	n/a	/n/a	+
KF297339.1:109233|125028	KF297339.1	109233	125028	119	40_48_8	44859	0.005	n/a	/n/a	+
KF297339.1:109233|125106	KF297339.1	109233	125106	36	3_2_0	45121	0.002	n/a	/n/a	+
KF297339.1:109233|125267	KF297339.1	109233	125267	4	3_1_0	43339	0	n/a	/n/a	+
KF297339.1:109233|125608	KF297339.1	109233	125608	3	1_3_0	43993	0	n/a	/n/a	+
KF297339.1:109233|125906	KF297339.1	109233	125906	11	7_6_0	41200	0.001	n/a	/n/a	+
KF297339.1:109233|126101	KF297339.1	109233	126101	27	14_11_0	39384	0.001	n/a	/n/a	+
KF297339.1:109233|126675	KF297339.1	109233	126675	37	18_13_0	40354	0.002	n/a	/n/a	+
KF297339.1:109233|126840	KF297339.1	109233	126840	6	4_5_0	39198	0	n/a	/n/a	+
KF297339.1:109233|126907	KF297339.1	109233	126907	51	24_13_3	42008	0.002	n/a	/n/a	+
KF297339.1:109233|127693	KF297339.1	109233	127693	15	10_4_1	38189	0.001	n/a	/n/a	+
KF297339.1:109233|128123	KF297339.1	109233	128123	29	13_11_1	38296	0.002	n/a	/n/a	+
KF297339.1:109233|128232	KF297339.1	109233	128232	8	4_2_0	45012	0	n/a	/n/a	+
KF297339.1:109233|128568	KF297339.1	109233	128568	2	2_1_0	37963	0	n/a	/n/a	+
KF297339.1:109233|128669	KF297339.1	109233	128669	9	8_4_0	39826	0	n/a	/n/a	+
KF297339.1:109233|134165	KF297339.1	109233	134165	6	3_2_0	40746	0	n/a	/n/a	+
KF297339.1:109233|139724	KF297339.1	109233	139724	4	4_1_0	41177	0	n/a	/n/a	+
KF297339.1:109233|147720	KF297339.1	109233	147720	10	8_2_0	41456	0	n/a	/n/a	+
KF297339.1:109233|147888	KF297339.1	109233	147888	5	4_1_1	41992	0	n/a	/n/a	+
KF297339.1:109233|148256	KF297339.1	109233	148256	16	5_7_1	37927	0.001	n/a	/n/a	+
KF297339.1:109233|149595	KF297339.1	109233	149595	9	4_3_0	39958	0	n/a	/n/a	+
KF297339.1:109233|149919	KF297339.1	109233	149919	2	2_1_0	45534	0	n/a	/n/a	+
KF297339.1:109233|157480	KF297339.1	109233	157480	6	5_1_0	59214	0	n/a	/n/a	+
KF297339.1:109233|166165	KF297339.1	109233	166165	5	4_1_1	53394	0	n/a	/n/a	+
KF297339.1:109233|166639	KF297339.1	109233	166639	3	3_1_0	43117	0	n/a	/n/a	+
KF297339.1:109233|166934	KF297339.1	109233	166934	11	5_5_1	48207	0	n/a	/n/a	+
KF297339.1:109233|167752	KF297339.1	109233	167752	17	10_7_1	37515	0.001	n/a	/n/a	+
KF297339.1:109233|168793	KF297339.1	109233	168793	2	2_1_0	41419	0	n/a	/n/a	+
KF297339.1:109233|170501	KF297339.1	109233	170501	10	8_2_1	37289	0.001	n/a	/n/a	+
KF297339.1:109233|170519	KF297339.1	109233	170519	7	4_1_1	36496	0	n/a	/n/a	+
KF297339.1:109233|171242	KF297339.1	109233	171242	6	5_1_0	49850	0	n/a	/n/a	+
KF297339.1:109233|177637	KF297339.1	109233	177637	20	10_9_1	39478	0.001	n/a	/n/a	+
KF297339.1:109233|179511	KF297339.1	109233	179511	20	14_3_1	49261	0.001	n/a	/n/a	+
KF297339.1:109233|183490	KF297339.1	109233	183490	19	13_6_0	35451	0.001	n/a	/n/a	+
KF297339.1:109233|183633	KF297339.1	109233	183633	6	5_1_0	35422	0	n/a	/n/a	+
KF297339.1:109233|195985	KF297339.1	109233	195985	4	4_1_0	34927	0	n/a	/n/a	+
KF297339.1:109233|197060	KF297339.1	109233	197060	5	4_2_0	39707	0	n/a	/n/a	+
KF297339.1:109233|202398	KF297339.1	109233	202398	3	3_1_0	59610	0	n/a	/n/a	+
KF297339.1:109233|205352	KF297339.1	109233	205352	4	2_1_1	39331	0	n/a	/n/a	+
KF297339.1:109233|205360	KF297339.1	109233	205360	3	2_3_0	39358	0	n/a	/n/a	+
KF297339.1:109233|207136	KF297339.1	109233	207136	4	2_4_0	37431	0	n/a	/n/a	+
KF297339.1:109233|207835	KF297339.1	109233	207835	16	8_7_0	41414	0.001	n/a	/n/a	+
KF297339.1:109233|214061	KF297339.1	109233	214061	3	3_1_0	39241	0	n/a	/n/a	+
KF297339.1:109233|219238	KF297339.1	109233	219238	4	3_1_1	41523	0	n/a	/n/a	+
KF297339.1:109233|233716	KF297339.1	109233	233716	3	3_1_0	35364	0	n/a	/n/a	+
KF297339.1:109233|233954	KF297339.1	109233	233954	3	2_1_0	36477	0	n/a	/n/a	+
KF297339.1:110470|110686	KF297339.1	110470	110686	11	8_4_0	31754	0.001	n/a	/n/a	+
KF297339.1:110470|110714	KF297339.1	110470	110714	50	13_15_4	37486	0.003	n/a	/n/a	+
KF297339.1:110804|111652	KF297339.1	110804	111652	2	2_1_0	27221	0	n/a	/n/a	+
KF297339.1:111490|123765	KF297339.1	111490	123765	2	1_1_1	55017	0	n/a	/n/a	+
KF297339.1:112870|114217	KF297339.1	112870	114217	4	2_1_0	13424	0.001	n/a	/n/a	+
KF297339.1:114218|115916	KF297339.1	114218	115916	3	1_3_0	12860	0	n/a	/n/a	+
KF297339.1:119619|120895	KF297339.1	119619	120895	3	2_1_0	32560	0	n/a	/n/a	+
KF297339.1:125810|127247	KF297339.1	125810	127247	4	2_1_0	11462	0.001	n/a	/n/a	-
KF297339.1:131463|132777	KF297339.1	131463	132777	2	1_2_0	15537	0	n/a	/n/a	-
KF297339.1:131708|132777	KF297339.1	131708	132777	3	3_2_0	12247	0	n/a	/n/a	-
KF297339.1:134574|135366	KF297339.1	134574	135366	2	1_1_1	6069	0.001	n/a	/n/a	+
KF297339.1:134974|135132	KF297339.1	134974	135132	2	2_1_0	11200	0	n/a	/n/a	+
KF297339.1:135607|139496	KF297339.1	135607	139496	3	3_1_0	19015	0	n/a	/n/a	+
KF297339.1:135607|142028	KF297339.1	135607	142028	2	2_1_0	20909	0	n/a	/n/a	+
KF297339.1:135607|147720	KF297339.1	135607	147720	5	4_2_0	11939	0.001	n/a	/n/a	+
KF297339.1:135607|148256	KF297339.1	135607	148256	3	1_2_0	8410	0.001	n/a	/n/a	+
KF297339.1:135607|179511	KF297339.1	135607	179511	4	4_1_0	19745	0	n/a	/n/a	+
KF297339.1:135661|136443	KF297339.1	135661	136443	12	5_7_0	11970	0.002	n/a	/n/a	-
KF297339.1:140845|143116	KF297339.1	140845	143116	5	1_3_0	14606	0.001	n/a	/n/a	-
KF297339.1:152112|154372	KF297339.1	152112	154372	2	1_2_0	4280	0.001	n/a	/n/a	+
KF297339.1:153071|154385	KF297339.1	153071	154385	2	1_1_1	3403	0.001	n/a	/n/a	-
KF297339.1:157683|157848	KF297339.1	157683	157848	14	9_8_0	32691	0.001	n/a	/n/a	+
KF297339.1:161063|162577	KF297339.1	161063	162577	3	1_2_0	33551	0	n/a	/n/a	-
KF297339.1:161301|161698	KF297339.1	161301	161698	113	18_3_2	29771	0.008	n/a	/n/a	-
KF297339.1:161399|167752	KF297339.1	161399	167752	3	1_2_1	20918	0	n/a	/n/a	+
KF297339.1:161399|170519	KF297339.1	161399	170519	2	2_1_0	19899	0	n/a	/n/a	+
KF297339.1:165732|166267	KF297339.1	165732	166267	3	2_1_0	26072	0	n/a	/n/a	+
KF297339.1:165732|167757	KF297339.1	165732	167757	2	1_1_1	14255	0	n/a	/n/a	+
KF297339.1:166166|166997	KF297339.1	166166	166997	11	8_5_0	32553	0.001	n/a	/n/a	+
KF297339.1:166655|168264	KF297339.1	166655	168264	4	1_3_1	20032	0	n/a	/n/a	+
KF297339.1:166669|166982	KF297339.1	166669	166982	7	5_2_1	22160	0.001	n/a	/n/a	+
KF297339.1:166752|166931	KF297339.1	166752	166931	3	1_2_0	29160	0	n/a	/n/a	+
KF297339.1:166752|166988	KF297339.1	166752	166988	31	7_13_2	30649	0.002	n/a	/n/a	+
KF297339.1:166752|166997	KF297339.1	166752	166997	11	1_8_1	29851	0.001	n/a	/n/a	+
KF297339.1:170070|172305	KF297339.1	170070	172305	2	1_2_0	24853	0	n/a	/n/a	-
KF297339.1:188855|189821	KF297339.1	188855	189821	3	2_1_0	48616	0	n/a	/n/a	-
KF297339.1:191289|192488	KF297339.1	191289	192488	7	5_3_0	23317	0.001	n/a	/n/a	-
KF297339.1:191823|193652	KF297339.1	191823	193652	3	3_1_0	24117	0	n/a	/n/a	-
KF297339.1:204749|228529	KF297339.1	204749	228529	4	2_1_0	28563	0	n/a	/n/a	+
KF297339.1:206934|230304	KF297339.1	206934	230304	24	5_12_1	34949	0.001	n/a	/n/a	-
KF297339.1:209858|213106	KF297339.1	209858	213106	4	4_1_0	35598	0	n/a	/n/a	-
KF297339.1:209888|210215	KF297339.1	209888	210215	2	2_1_0	45689	0	n/a	/n/a	+
KF297339.1:213130|214384	KF297339.1	213130	214384	5	3_5_0	16247	0.001	n/a	/n/a	-
KF297339.1:225360|226093	KF297339.1	225360	226093	3	2_1_0	20020	0	n/a	/n/a	+
KF297339.1:228574|230648	KF297339.1	228574	230648	3	1_3_0	29166	0	n/a	/n/a	-

## Sheet: Sheet 3
HCMV circRNA identified in TB40E infected HFF cells using CIRC2
circRNA_ID	chr	circRNA_start	circRNA_end	#junction_reads	SM_MS_SMS	#non_junction_reads	junction_reads_ratio	circRNA_type	gene_id	strand
KF297339.1:649|8518	KF297339.1	649	8518	2	1_2_0	16444	0	n/a	/n/a	-
KF297339.1:2081|2246	KF297339.1	2081	2246	4	1_4_0	11087	0.001	n/a	/n/a	-
KF297339.1:2791|8518	KF297339.1	2791	8518	3	2_1_0	30341	0	n/a	/n/a	-
KF297339.1:3273|3531	KF297339.1	3273	3531	6	5_1_0	3678318	0	n/a	/n/a	+
KF297339.1:3371|5075	KF297339.1	3371	5075	2	1_2_0	3447310	0	n/a	/n/a	+
KF297339.1:3417|4646	KF297339.1	3417	4646	6	1_6_0	4147823	0	n/a	/n/a	+
KF297339.1:3417|4766	KF297339.1	3417	4766	9	1_6_0	4654059	0	n/a	/n/a	+
KF297339.1:3417|5075	KF297339.1	3417	5075	4	3_2_0	3449506	0	n/a	/n/a	+
KF297339.1:3443|3602	KF297339.1	3443	3602	2	1_2_0	4882302	0	n/a	/n/a	+
KF297339.1:3443|4254	KF297339.1	3443	4254	4	1_3_0	2996481	0	n/a	/n/a	+
KF297339.1:3532|3740	KF297339.1	3532	3740	4	1_4_0	4903994	0	n/a	/n/a	+
KF297339.1:3532|4241	KF297339.1	3532	4241	3	2_3_0	3366043	0	n/a	/n/a	+
KF297339.1:3532|4254	KF297339.1	3532	4254	3	1_2_1	3251581	0	n/a	/n/a	+
KF297339.1:3532|4766	KF297339.1	3532	4766	3	2_1_1	4915317	0	n/a	/n/a	+
KF297339.1:3532|5013	KF297339.1	3532	5013	227	3_35_1	4671704	0	n/a	/n/a	+
KF297339.1:3532|159190	KF297339.1	3532	159190	2	1_2_0	2264968	0	n/a	/n/a	+
KF297339.1:3633|5075	KF297339.1	3633	5075	2	2_1_0	4336161	0	n/a	/n/a	+
KF297339.1:3741|4724	KF297339.1	3741	4724	19	11_8_2	5539802	0	n/a	/n/a	+
KF297339.1:3741|54456	KF297339.1	3741	54456	5	2_2_0	2990660	0	n/a	/n/a	+
KF297339.1:4166|4436	KF297339.1	4166	4436	9	8_5_0	4416066	0	n/a	/n/a	+
KF297339.1:4166|5132	KF297339.1	4166	5132	15	1_10_0	2433431	0	n/a	/n/a	+
KF297339.1:4347|5132	KF297339.1	4347	5132	2	1_2_0	2445037	0	n/a	/n/a	+
KF297339.1:4403|5508	KF297339.1	4403	5508	2	1_2_0	3839646	0	n/a	/n/a	-
KF297339.1:4426|4861	KF297339.1	4426	4861	19	13_3_0	5557396	0	n/a	/n/a	-
KF297339.1:4426|119585	KF297339.1	4426	119585	7	2_1_4	2230895	0	n/a	/n/a	-
KF297339.1:4444|5139	KF297339.1	4444	5139	97	41_11_0	2535660	0	n/a	/n/a	+
KF297339.1:4838|5840	KF297339.1	4838	5840	15	8_1_1	3030326	0	n/a	/n/a	-
KF297339.1:4913|119302	KF297339.1	4913	119302	3	1_2_0	3567506	0	n/a	/n/a	+
KF297339.1:5213|7453	KF297339.1	5213	7453	2	1_2_0	1626809	0	n/a	/n/a	+
KF297339.1:5251|161300	KF297339.1	5251	161300	44	26_1_10	1597409	0	n/a	/n/a	-
KF297339.1:5333|5840	KF297339.1	5333	5840	13	9_1_0	1423172	0	n/a	/n/a	-
KF297339.1:5415|194534	KF297339.1	5415	194534	2	2_1_0	1518493	0	n/a	/n/a	-
KF297339.1:5423|80089	KF297339.1	5423	80089	90	1_31_0	1398052	0	n/a	/n/a	+
KF297339.1:5423|123006	KF297339.1	5423	123006	12	1_9_0	1447553	0	n/a	/n/a	+
KF297339.1:7187|7649	KF297339.1	7187	7649	5	2_3_0	615473	0	n/a	/n/a	+
KF297339.1:9420|11906	KF297339.1	9420	11906	9	6_1_0	120949	0	n/a	/n/a	+
KF297339.1:9604|37401	KF297339.1	9604	37401	3	2_1_0	68287	0	n/a	/n/a	-
KF297339.1:10331|10779	KF297339.1	10331	10779	28	20_9_0	314048	0	n/a	/n/a	-
KF297339.1:10461|10779	KF297339.1	10461	10779	6	5_3_0	308089	0	n/a	/n/a	-
KF297339.1:10620|10779	KF297339.1	10620	10779	5	3_2_0	330169	0	n/a	/n/a	-
KF297339.1:11567|11906	KF297339.1	11567	11906	5	4_4_0	262057	0	n/a	/n/a	+
KF297339.1:11907|12752	KF297339.1	11907	12752	2	2_2_0	79873	0	n/a	/n/a	+
KF297339.1:14149|15113	KF297339.1	14149	15113	5	4_2_0	459316	0	n/a	/n/a	-
KF297339.1:17775|18430	KF297339.1	17775	18430	15	8_5_0	51160	0.001	n/a	/n/a	-
KF297339.1:18300|18733	KF297339.1	18300	18733	14	4_7_0	23049	0.001	n/a	/n/a	+
KF297339.1:18329|18738	KF297339.1	18329	18738	5	4_1_0	23581	0	n/a	/n/a	-
KF297339.1:19063|194534	KF297339.1	19063	194534	22	5_11_0	68085	0.001	n/a	/n/a	-
KF297339.1:19439|99443	KF297339.1	19439	99443	8	1_4_0	444525	0	n/a	/n/a	-
KF297339.1:19537|99514	KF297339.1	19537	99514	17	10_4_0	256658	0	n/a	/n/a	-
KF297339.1:19966|21303	KF297339.1	19966	21303	2	1_2_0	71024	0	n/a	/n/a	+
KF297339.1:19975|21413	KF297339.1	19975	21413	2	1_2_0	93330	0	n/a	/n/a	-
KF297339.1:20233|21341	KF297339.1	20233	21341	5	4_1_0	71464	0	n/a	/n/a	+
KF297339.1:20251|194534	KF297339.1	20251	194534	10	4_5_1	65197	0	n/a	/n/a	-
KF297339.1:21148|21341	KF297339.1	21148	21341	31	19_2_0	92322	0.001	n/a	/n/a	+
KF297339.1:21187|21341	KF297339.1	21187	21341	18	12_6_0	101197	0	n/a	/n/a	+
KF297339.1:21187|139458	KF297339.1	21187	139458	18	14_1_0	126124	0	n/a	/n/a	+
KF297339.1:21202|21341	KF297339.1	21202	21341	5	4_2_0	98318	0	n/a	/n/a	+
KF297339.1:23058|194534	KF297339.1	23058	194534	2	1_2_0	51804	0	n/a	/n/a	-
KF297339.1:23452|24028	KF297339.1	23452	24028	2	1_2_0	66856	0	n/a	/n/a	-
KF297339.1:23452|24076	KF297339.1	23452	24076	4	4_3_0	63617	0	n/a	/n/a	-
KF297339.1:26996|187553	KF297339.1	26996	187553	4	1_4_0	75508	0	n/a	/n/a	-
KF297339.1:28072|227753	KF297339.1	28072	227753	14	12_1_0	2005476	0	n/a	/n/a	-
KF297339.1:28877|125140	KF297339.1	28877	125140	2	1_2_0	146701	0	n/a	/n/a	+
KF297339.1:29304|31295	KF297339.1	29304	31295	10	1_6_0	75485	0	n/a	/n/a	+
KF297339.1:29923|31325	KF297339.1	29923	31325	5	3_1_0	83709	0	n/a	/n/a	+
KF297339.1:30069|30793	KF297339.1	30069	30793	3	1_2_0	28561	0	n/a	/n/a	+
KF297339.1:30199|31405	KF297339.1	30199	31405	2	1_2_0	76638	0	n/a	/n/a	+
KF297339.1:30426|31325	KF297339.1	30426	31325	3	1_3_0	90650	0	n/a	/n/a	+
KF297339.1:30958|31504	KF297339.1	30958	31504	8	4_4_0	113050	0	n/a	/n/a	-
KF297339.1:31733|32608	KF297339.1	31733	32608	5	2_2_0	129410	0	n/a	/n/a	+
KF297339.1:31892|32608	KF297339.1	31892	32608	2	2_1_0	163586	0	n/a	/n/a	+
KF297339.1:32609|33483	KF297339.1	32609	33483	3	3_1_0	109941	0	n/a	/n/a	+
KF297339.1:35858|67895	KF297339.1	35858	67895	3	2_1_0	18391	0	n/a	/n/a	-
KF297339.1:38380|38643	KF297339.1	38380	38643	4	3_4_0	142163	0	n/a	/n/a	+
KF297339.1:39919|42624	KF297339.1	39919	42624	3	2_1_0	74299	0	n/a	/n/a	-
KF297339.1:39936|42276	KF297339.1	39936	42276	2	2_1_0	78047	0	n/a	/n/a	-
KF297339.1:40759|43803	KF297339.1	40759	43803	9	2_8_0	37666	0	n/a	/n/a	+
KF297339.1:40759|43806	KF297339.1	40759	43806	25	11_12_1	36514	0.001	n/a	/n/a	+
KF297339.1:41064|42638	KF297339.1	41064	42638	3	1_3_0	34742	0	n/a	/n/a	+
KF297339.1:42277|42624	KF297339.1	42277	42624	2	2_1_0	37018	0	n/a	/n/a	-
KF297339.1:44001|44189	KF297339.1	44001	44189	4	3_2_0	53955	0	n/a	/n/a	-
KF297339.1:45541|230304	KF297339.1	45541	230304	8	2_7_0	54964	0	n/a	/n/a	-
KF297339.1:47500|48108	KF297339.1	47500	48108	2	1_2_0	34433	0	n/a	/n/a	-
KF297339.1:47574|194534	KF297339.1	47574	194534	4	1_2_0	63830	0	n/a	/n/a	-
KF297339.1:47574|230304	KF297339.1	47574	230304	3	2_3_0	39768	0	n/a	/n/a	-
KF297339.1:54199|55493	KF297339.1	54199	55493	3	2_1_1	310797	0	n/a	/n/a	+
KF297339.1:54378|57101	KF297339.1	54378	57101	7	1_2_1	323615	0	n/a	/n/a	-
KF297339.1:54407|54905	KF297339.1	54407	54905	7	3_2_0	288009	0	n/a	/n/a	+
KF297339.1:54407|55437	KF297339.1	54407	55437	4	2_2_0	320756	0	n/a	/n/a	+
KF297339.1:54407|56504	KF297339.1	54407	56504	8	5_2_0	306882	0	n/a	/n/a	+
KF297339.1:54906|55434	KF297339.1	54906	55434	29	4_14_0	165936	0	n/a	/n/a	+
KF297339.1:54906|55437	KF297339.1	54906	55437	2	1_2_0	151001	0	n/a	/n/a	+
KF297339.1:54906|178552	KF297339.1	54906	178552	3	1_0_3	236489	0	n/a	/n/a	+
KF297339.1:55104|57140	KF297339.1	55104	57140	10	4_3_0	270836	0	n/a	/n/a	+
KF297339.1:55104|61873	KF297339.1	55104	61873	5	1_3_0	192168	0	n/a	/n/a	+
KF297339.1:55104|179511	KF297339.1	55104	179511	4	3_1_0	442015	0	n/a	/n/a	+
KF297339.1:55116|55493	KF297339.1	55116	55493	8	6_3_0	302556	0	n/a	/n/a	+
KF297339.1:55133|56077	KF297339.1	55133	56077	2	2_1_0	251422	0	n/a	/n/a	+
KF297339.1:55145|178737	KF297339.1	55145	178737	11	11_1_0	623728	0	n/a	/n/a	-
KF297339.1:55494|55676	KF297339.1	55494	55676	3	1_2_0	180345	0	n/a	/n/a	+
KF297339.1:55494|55954	KF297339.1	55494	55954	9	1_7_0	196455	0	n/a	/n/a	+
KF297339.1:55494|56280	KF297339.1	55494	56280	11	3_7_0	220094	0	n/a	/n/a	+
KF297339.1:55494|58095	KF297339.1	55494	58095	58	1_28_0	253458	0	n/a	/n/a	+
KF297339.1:55494|111373	KF297339.1	55494	111373	17	1_13_1	176355	0	n/a	/n/a	+
KF297339.1:55494|180029	KF297339.1	55494	180029	34	1_26_0	291874	0	n/a	/n/a	+
KF297339.1:55568|179942	KF297339.1	55568	179942	33	20_1_0	296249	0	n/a	/n/a	-
KF297339.1:55587|179139	KF297339.1	55587	179139	9	8_1_0	353937	0	n/a	/n/a	+
KF297339.1:55614|56256	KF297339.1	55614	56256	5	2_4_0	175960	0	n/a	/n/a	-
KF297339.1:55614|187649	KF297339.1	55614	187649	2	2_1_0	186183	0	n/a	/n/a	-
KF297339.1:55700|57235	KF297339.1	55700	57235	76	31_4_0	98052	0.002	n/a	/n/a	-
KF297339.1:55919|56485	KF297339.1	55919	56485	5	3_2_0	185756	0	n/a	/n/a	+
KF297339.1:56183|119681	KF297339.1	56183	119681	3	1_1_1	167512	0	n/a	/n/a	-
KF297339.1:56453|102690	KF297339.1	56453	102690	3	2_1_0	143104	0	n/a	/n/a	-
KF297339.1:56505|57084	KF297339.1	56505	57084	4	1_3_0	114994	0	n/a	/n/a	+
KF297339.1:56523|58107	KF297339.1	56523	58107	9	2_7_0	197009	0	n/a	/n/a	+
KF297339.1:56523|111689	KF297339.1	56523	111689	6	1_5_0	111786	0	n/a	/n/a	+
KF297339.1:56649|57140	KF297339.1	56649	57140	4	3_3_0	129408	0	n/a	/n/a	+
KF297339.1:56649|57206	KF297339.1	56649	57206	7	1_6_0	103692	0	n/a	/n/a	+
KF297339.1:56649|57296	KF297339.1	56649	57296	3	1_2_0	93297	0	n/a	/n/a	+
KF297339.1:56649|57764	KF297339.1	56649	57764	7	3_5_0	113439	0	n/a	/n/a	+
KF297339.1:56688|57089	KF297339.1	56688	57089	2	1_2_0	85018	0	n/a	/n/a	+
KF297339.1:57077|57235	KF297339.1	57077	57235	16	11_3_0	86739	0	n/a	/n/a	-
KF297339.1:57090|57764	KF297339.1	57090	57764	3	2_1_0	118008	0	n/a	/n/a	+
KF297339.1:57090|58198	KF297339.1	57090	58198	6	4_1_0	109279	0	n/a	/n/a	+
KF297339.1:57556|58107	KF297339.1	57556	58107	31	10_15_0	198447	0	n/a	/n/a	+
KF297339.1:57648|58510	KF297339.1	57648	58510	5	3_3_0	90454	0	n/a	/n/a	+
KF297339.1:57765|58194	KF297339.1	57765	58194	4	1_3_0	151034	0	n/a	/n/a	+
KF297339.1:59756|60655	KF297339.1	59756	60655	6	1_5_0	48929	0	n/a	/n/a	-
KF297339.1:66779|67895	KF297339.1	66779	67895	11	2_5_0	14277	0.002	n/a	/n/a	-
KF297339.1:70116|70379	KF297339.1	70116	70379	2	2_1_0	26875	0	n/a	/n/a	-
KF297339.1:71040|72281	KF297339.1	71040	72281	2	1_2_0	120154	0	n/a	/n/a	-
KF297339.1:71133|71319	KF297339.1	71133	71319	2	1_2_0	132716	0	n/a	/n/a	-
KF297339.1:71133|71384	KF297339.1	71133	71384	9	3_6_0	121026	0	n/a	/n/a	-
KF297339.1:71147|72290	KF297339.1	71147	72290	2	2_1_0	108025	0	n/a	/n/a	-
KF297339.1:71187|72384	KF297339.1	71187	72384	9	7_1_0	209482	0	n/a	/n/a	+
KF297339.1:71273|73469	KF297339.1	71273	73469	3	2_1_0	115032	0	n/a	/n/a	-
KF297339.1:71633|71932	KF297339.1	71633	71932	2	2_2_0	137333	0	n/a	/n/a	+
KF297339.1:71667|110686	KF297339.1	71667	110686	4	3_1_0	99801	0	n/a	/n/a	+
KF297339.1:73245|73461	KF297339.1	73245	73461	3	2_2_0	86149	0	n/a	/n/a	+
KF297339.1:73710|74625	KF297339.1	73710	74625	2	1_2_0	61146	0	n/a	/n/a	-
KF297339.1:74053|74684	KF297339.1	74053	74684	3	2_1_0	59281	0	n/a	/n/a	-
KF297339.1:75743|77409	KF297339.1	75743	77409	14	6_4_0	42890	0.001	n/a	/n/a	-
KF297339.1:75800|76990	KF297339.1	75800	76990	6	3_4_0	38965	0	n/a	/n/a	+
KF297339.1:76086|77020	KF297339.1	76086	77020	7	4_5_0	34741	0	n/a	/n/a	-
KF297339.1:76340|78053	KF297339.1	76340	78053	5	1_5_0	67766	0	n/a	/n/a	-
KF297339.1:76536|78774	KF297339.1	76536	78774	2	2_1_0	66740	0	n/a	/n/a	-
KF297339.1:76885|194534	KF297339.1	76885	194534	31	7_13_0	76200	0.001	n/a	/n/a	-
KF297339.1:76885|230304	KF297339.1	76885	230304	5	2_3_0	52138	0	n/a	/n/a	-
KF297339.1:77703|78050	KF297339.1	77703	78050	2	2_1_0	87858	0	n/a	/n/a	-
KF297339.1:77797|194534	KF297339.1	77797	194534	7	3_5_0	77657	0	n/a	/n/a	-
KF297339.1:77797|230304	KF297339.1	77797	230304	4	1_3_0	53595	0	n/a	/n/a	-
KF297339.1:77862|78571	KF297339.1	77862	78571	11	2_6_0	237932	0	n/a	/n/a	+
KF297339.1:77882|78490	KF297339.1	77882	78490	3	1_2_0	257081	0	n/a	/n/a	-
KF297339.1:77882|79188	KF297339.1	77882	79188	100	20_26_0	203104	0.001	n/a	/n/a	-
KF297339.1:77898|78490	KF297339.1	77898	78490	5	2_1_0	247856	0	n/a	/n/a	-
KF297339.1:78051|230304	KF297339.1	78051	230304	28	3_17_1	75879	0.001	n/a	/n/a	-
KF297339.1:78339|80599	KF297339.1	78339	80599	3	2_1_0	122214	0	n/a	/n/a	+
KF297339.1:78561|78918	KF297339.1	78561	78918	5	2_2_0	144394	0	n/a	/n/a	-
KF297339.1:78567|79185	KF297339.1	78567	79185	13	7_5_0	156603	0	n/a	/n/a	+
KF297339.1:78751|166639	KF297339.1	78751	166639	5	5_1_0	101605	0	n/a	/n/a	+
KF297339.1:78775|79699	KF297339.1	78775	79699	3	2_1_0	82458	0	n/a	/n/a	-
KF297339.1:78844|194534	KF297339.1	78844	194534	14	1_11_0	142254	0	n/a	/n/a	-
KF297339.1:79330|137303	KF297339.1	79330	137303	4	2_2_0	78379	0	n/a	/n/a	-
KF297339.1:79555|210723	KF297339.1	79555	210723	7	6_1_0	113055	0	n/a	/n/a	+
KF297339.1:80541|230304	KF297339.1	80541	230304	2	1_1_1	47529	0	n/a	/n/a	-
KF297339.1:81767|82566	KF297339.1	81767	82566	3	2_2_0	56454	0	n/a	/n/a	+
KF297339.1:82059|82828	KF297339.1	82059	82828	155	10_19_0	67310	0.005	n/a	/n/a	+
KF297339.1:83919|84780	KF297339.1	83919	84780	3	2_2_0	77205	0	n/a	/n/a	-
KF297339.1:85670|86290	KF297339.1	85670	86290	2	2_2_0	19798	0	n/a	/n/a	+
KF297339.1:86189|86458	KF297339.1	86189	86458	43	1_14_0	39098	0.002	n/a	/n/a	-
KF297339.1:87912|88080	KF297339.1	87912	88080	2	1_2_0	9235	0	n/a	/n/a	-
KF297339.1:95198|95830	KF297339.1	95198	95830	2	2_2_0	181404	0	n/a	/n/a	-
KF297339.1:95198|97075	KF297339.1	95198	97075	3	1_2_0	207153	0	n/a	/n/a	-
KF297339.1:95831|97386	KF297339.1	95831	97386	6	4_5_0	258929	0	n/a	/n/a	-
KF297339.1:96032|169473	KF297339.1	96032	169473	7	3_1_0	301524	0	n/a	/n/a	+
KF297339.1:96051|98102	KF297339.1	96051	98102	8	6_1_0	417406	0	n/a	/n/a	-
KF297339.1:96246|96785	KF297339.1	96246	96785	11	2_3_0	512177	0	n/a	/n/a	-
KF297339.1:97158|98093	KF297339.1	97158	98093	5	2_4_0	403971	0	n/a	/n/a	-
KF297339.1:97373|98819	KF297339.1	97373	98819	2	2_1_0	237635	0	n/a	/n/a	-
KF297339.1:97476|98102	KF297339.1	97476	98102	2	1_2_0	280692	0	n/a	/n/a	-
KF297339.1:97476|98208	KF297339.1	97476	98208	3	1_2_0	352443	0	n/a	/n/a	-
KF297339.1:97476|98325	KF297339.1	97476	98325	5	1_4_0	290986	0	n/a	/n/a	-
KF297339.1:97780|98208	KF297339.1	97780	98208	35	21_4_0	601704	0	n/a	/n/a	-
KF297339.1:97795|98208	KF297339.1	97795	98208	17	9_9_0	594117	0	n/a	/n/a	-
KF297339.1:97982|99443	KF297339.1	97982	99443	4	3_1_0	705268	0	n/a	/n/a	-
KF297339.1:97996|99514	KF297339.1	97996	99514	7	4_5_0	513472	0	n/a	/n/a	-
KF297339.1:98273|99514	KF297339.1	98273	99514	17	7_2_0	522327	0	n/a	/n/a	-
KF297339.1:98499|99514	KF297339.1	98499	99514	18	10_1_0	665321	0	n/a	/n/a	-
KF297339.1:100213|101325	KF297339.1	100213	101325	2	2_1_0	51249	0	n/a	/n/a	-
KF297339.1:100696|101549	KF297339.1	100696	101549	2	1_2_0	40825	0	n/a	/n/a	+
KF297339.1:100999|101801	KF297339.1	100999	101801	3	1_2_0	44231	0	n/a	/n/a	+
KF297339.1:109233|109749	KF297339.1	109233	109749	59	23_25_0	176591	0.001	n/a	/n/a	+
KF297339.1:109233|110127	KF297339.1	109233	110127	4	3_3_0	171902	0	n/a	/n/a	+
KF297339.1:109233|110427	KF297339.1	109233	110427	15	6_10_0	170978	0	n/a	/n/a	+
KF297339.1:109233|110469	KF297339.1	109233	110469	8	4_5_0	174105	0	n/a	/n/a	+
KF297339.1:109233|111142	KF297339.1	109233	111142	18	6_6_0	180076	0	n/a	/n/a	+
KF297339.1:109233|111773	KF297339.1	109233	111773	7	3_2_0	125140	0	n/a	/n/a	+
KF297339.1:109233|112091	KF297339.1	109233	112091	5	4_1_0	139874	0	n/a	/n/a	+
KF297339.1:109233|112107	KF297339.1	109233	112107	41	20_16_0	130016	0.001	n/a	/n/a	+
KF297339.1:109233|113766	KF297339.1	109233	113766	4	2_1_0	125468	0	n/a	/n/a	+
KF297339.1:109233|114054	KF297339.1	109233	114054	2	2_1_0	119514	0	n/a	/n/a	+
KF297339.1:109233|114327	KF297339.1	109233	114327	13	7_7_0	129994	0	n/a	/n/a	+
KF297339.1:109233|119298	KF297339.1	109233	119298	8	1_5_0	278666	0	n/a	/n/a	+
KF297339.1:109233|120097	KF297339.1	109233	120097	3	2_2_0	224568	0	n/a	/n/a	+
KF297339.1:109233|123188	KF297339.1	109233	123188	62	24_20_0	211073	0.001	n/a	/n/a	+
KF297339.1:109233|123765	KF297339.1	109233	123765	35	18_13_0	221996	0	n/a	/n/a	+
KF297339.1:109233|123921	KF297339.1	109233	123921	15	5_9_0	222180	0	n/a	/n/a	+
KF297339.1:109233|124409	KF297339.1	109233	124409	19	8_9_0	260821	0	n/a	/n/a	+
KF297339.1:109233|124709	KF297339.1	109233	124709	9	6_5_0	144004	0	n/a	/n/a	+
KF297339.1:109233|125028	KF297339.1	109233	125028	41	19_21_0	171890	0	n/a	/n/a	+
KF297339.1:109233|125267	KF297339.1	109233	125267	5	3_2_0	162347	0	n/a	/n/a	+
KF297339.1:109233|125426	KF297339.1	109233	125426	3	2_2_0	183850	0	n/a	/n/a	+
KF297339.1:109233|125906	KF297339.1	109233	125906	10	5_5_0	140099	0	n/a	/n/a	+
KF297339.1:109233|126101	KF297339.1	109233	126101	69	20_12_0	126814	0.001	n/a	/n/a	+
KF297339.1:109233|126675	KF297339.1	109233	126675	58	22_16_0	147542	0.001	n/a	/n/a	+
KF297339.1:109233|126840	KF297339.1	109233	126840	6	6_4_0	130949	0	n/a	/n/a	+
KF297339.1:109233|126907	KF297339.1	109233	126907	81	28_19_1	135109	0.001	n/a	/n/a	+
KF297339.1:109233|127693	KF297339.1	109233	127693	9	6_3_0	130115	0	n/a	/n/a	+
KF297339.1:109233|127790	KF297339.1	109233	127790	9	4_4_0	122879	0	n/a	/n/a	+
KF297339.1:109233|128123	KF297339.1	109233	128123	35	14_12_0	127364	0.001	n/a	/n/a	+
KF297339.1:109233|128669	KF297339.1	109233	128669	5	2_3_0	133042	0	n/a	/n/a	+
KF297339.1:109233|134165	KF297339.1	109233	134165	5	3_4_0	128846	0	n/a	/n/a	+
KF297339.1:109233|166639	KF297339.1	109233	166639	6	4_2_0	164552	0	n/a	/n/a	+
KF297339.1:109233|168001	KF297339.1	109233	168001	13	9_4_0	136256	0	n/a	/n/a	+
KF297339.1:109233|170501	KF297339.1	109233	170501	7	5_3_0	140059	0	n/a	/n/a	+
KF297339.1:109233|170519	KF297339.1	109233	170519	20	11_7_0	129096	0	n/a	/n/a	+
KF297339.1:109233|179511	KF297339.1	109233	179511	26	16_4_0	372281	0	n/a	/n/a	+
KF297339.1:109233|183262	KF297339.1	109233	183262	13	11_3_0	157650	0	n/a	/n/a	+
KF297339.1:109233|183490	KF297339.1	109233	183490	16	10_7_0	152776	0	n/a	/n/a	+
KF297339.1:109233|183813	KF297339.1	109233	183813	53	27_15_0	115995	0.001	n/a	/n/a	+
KF297339.1:109233|184076	KF297339.1	109233	184076	3	3_1_0	118537	0	n/a	/n/a	+
KF297339.1:109365|110435	KF297339.1	109365	110435	3	1_2_0	180714	0	n/a	/n/a	-
KF297339.1:109744|110127	KF297339.1	109744	110127	8	2_5_0	129190	0	n/a	/n/a	+
KF297339.1:109750|110907	KF297339.1	109750	110907	2	2_1_0	108638	0	n/a	/n/a	+
KF297339.1:110025|110686	KF297339.1	110025	110686	2	1_2_0	86443	0	n/a	/n/a	+
KF297339.1:110128|110496	KF297339.1	110128	110496	2	1_2_0	128249	0	n/a	/n/a	+
KF297339.1:110128|110686	KF297339.1	110128	110686	2	2_1_0	102241	0	n/a	/n/a	+
KF297339.1:110470|110686	KF297339.1	110470	110686	7	4_2_0	107168	0	n/a	/n/a	+
KF297339.1:110470|110714	KF297339.1	110470	110714	91	18_25_0	127227	0.001	n/a	/n/a	+
KF297339.1:110470|111192	KF297339.1	110470	111192	2	1_2_0	142629	0	n/a	/n/a	+
KF297339.1:110687|111777	KF297339.1	110687	111777	3	1_2_0	56702	0	n/a	/n/a	+
KF297339.1:110821|111507	KF297339.1	110821	111507	3	2_1_0	86525	0	n/a	/n/a	-
KF297339.1:111251|113416	KF297339.1	111251	113416	8	1_5_0	76394	0	n/a	/n/a	+
KF297339.1:111461|179223	KF297339.1	111461	179223	4	2_3_0	398740	0	n/a	/n/a	+
KF297339.1:111490|111700	KF297339.1	111490	111700	2	2_1_0	71475	0	n/a	/n/a	+
KF297339.1:112756|113178	KF297339.1	112756	113178	8	4_2_0	32500	0	n/a	/n/a	+
KF297339.1:112850|113424	KF297339.1	112850	113424	4	3_1_0	46970	0	n/a	/n/a	+
KF297339.1:112864|114217	KF297339.1	112864	114217	13	7_7_0	47911	0.001	n/a	/n/a	+
KF297339.1:112870|114217	KF297339.1	112870	114217	26	15_7_1	46542	0.001	n/a	/n/a	+
KF297339.1:117858|118853	KF297339.1	117858	118853	3	3_1_0	99779	0	n/a	/n/a	+
KF297339.1:118619|118853	KF297339.1	118619	118853	4	2_2_0	189039	0	n/a	/n/a	+
KF297339.1:119303|120895	KF297339.1	119303	120895	10	8_6_1	325441	0	n/a	/n/a	+
KF297339.1:119303|121150	KF297339.1	119303	121150	4	1_3_0	260016	0	n/a	/n/a	+
KF297339.1:119433|121948	KF297339.1	119433	121948	16	13_2_0	371766	0	n/a	/n/a	+
KF297339.1:119682|120257	KF297339.1	119682	120257	9	4_4_0	171282	0	n/a	/n/a	-
KF297339.1:119682|120756	KF297339.1	119682	120756	3	1_3_0	152496	0	n/a	/n/a	-
KF297339.1:120411|120895	KF297339.1	120411	120895	3	2_2_0	214277	0	n/a	/n/a	+
KF297339.1:120411|121609	KF297339.1	120411	121609	2	1_2_0	181942	0	n/a	/n/a	+
KF297339.1:120519|121505	KF297339.1	120519	121505	5	1_3_0	163999	0	n/a	/n/a	+
KF297339.1:120519|121937	KF297339.1	120519	121937	2	1_2_0	285626	0	n/a	/n/a	+
KF297339.1:120519|121948	KF297339.1	120519	121948	5	1_3_0	306740	0	n/a	/n/a	+
KF297339.1:120663|120882	KF297339.1	120663	120882	2	2_2_0	225609	0	n/a	/n/a	+
KF297339.1:120663|121259	KF297339.1	120663	121259	5	3_3_0	151883	0	n/a	/n/a	+
KF297339.1:120862|121948	KF297339.1	120862	121948	12	9_1_0	298749	0	n/a	/n/a	+
KF297339.1:120875|121598	KF297339.1	120875	121598	2	1_2_0	268575	0	n/a	/n/a	+
KF297339.1:120896|121948	KF297339.1	120896	121948	14	7_6_0	377412	0	n/a	/n/a	+
KF297339.1:120896|122170	KF297339.1	120896	122170	3	2_2_0	242310	0	n/a	/n/a	+
KF297339.1:124781|125364	KF297339.1	124781	125364	6	1_5_0	103560	0	n/a	/n/a	+
KF297339.1:125141|128197	KF297339.1	125141	128197	11	1_7_0	153000	0	n/a	/n/a	+
KF297339.1:125810|127247	KF297339.1	125810	127247	3	1_2_0	47949	0	n/a	/n/a	-
KF297339.1:128233|128906	KF297339.1	128233	128906	45	2_20_0	44254	0.002	n/a	/n/a	+
KF297339.1:130736|132719	KF297339.1	130736	132719	3	1_2_1	27675	0	n/a	/n/a	+
KF297339.1:131463|132777	KF297339.1	131463	132777	8	3_2_0	42464	0	n/a	/n/a	-
KF297339.1:131693|132777	KF297339.1	131693	132777	2	1_2_0	35309	0	n/a	/n/a	-
KF297339.1:131708|132777	KF297339.1	131708	132777	12	7_7_1	35427	0.001	n/a	/n/a	-
KF297339.1:131851|134103	KF297339.1	131851	134103	2	2_1_0	38258	0	n/a	/n/a	-
KF297339.1:131966|132526	KF297339.1	131966	132526	4	2_2_0	36014	0	n/a	/n/a	-
KF297339.1:133584|139496	KF297339.1	133584	139496	3	2_1_0	96264	0	n/a	/n/a	+
KF297339.1:134974|135331	KF297339.1	134974	135331	2	2_2_0	26544	0	n/a	/n/a	+
KF297339.1:135607|139496	KF297339.1	135607	139496	4	1_4_0	86723	0	n/a	/n/a	+
KF297339.1:135607|167752	KF297339.1	135607	167752	6	5_2_0	29500	0	n/a	/n/a	+
KF297339.1:135607|179511	KF297339.1	135607	179511	5	4_2_1	275437	0	n/a	/n/a	+
KF297339.1:135607|219238	KF297339.1	135607	219238	2	2_1_0	24709	0	n/a	/n/a	+
KF297339.1:135661|136443	KF297339.1	135661	136443	32	12_12_1	39496	0.002	n/a	/n/a	-
KF297339.1:142353|143540	KF297339.1	142353	143540	4	1_2_0	43264	0	n/a	/n/a	+
KF297339.1:144630|146027	KF297339.1	144630	146027	3	3_1_0	160145	0	n/a	/n/a	-
KF297339.1:145429|146045	KF297339.1	145429	146045	12	7_2_0	172899	0	n/a	/n/a	-
KF297339.1:145443|146479	KF297339.1	145443	146479	7	4_5_0	142100	0	n/a	/n/a	-
KF297339.1:145833|146479	KF297339.1	145833	146479	2	1_2_0	181767	0	n/a	/n/a	-
KF297339.1:146138|192445	KF297339.1	146138	192445	5	1_5_0	294778	0	n/a	/n/a	+
KF297339.1:146510|166654	KF297339.1	146510	166654	2	1_2_0	143815	0	n/a	/n/a	+
KF297339.1:151687|151975	KF297339.1	151687	151975	2	1_2_0	25074	0	n/a	/n/a	-
KF297339.1:152282|154553	KF297339.1	152282	154553	3	2_2_0	22023	0	n/a	/n/a	+
KF297339.1:152430|154682	KF297339.1	152430	154682	14	6_7_0	19102	0.001	n/a	/n/a	-
KF297339.1:153101|154403	KF297339.1	153101	154403	25	14_10_0	13421	0.004	n/a	/n/a	+
KF297339.1:153104|154403	KF297339.1	153104	154403	5	4_4_0	13523	0.001	n/a	/n/a	+
KF297339.1:153747|153980	KF297339.1	153747	153980	19	13_1_0	16281	0.002	n/a	/n/a	+
KF297339.1:154878|155766	KF297339.1	154878	155766	2	2_2_0	13603	0	n/a	/n/a	-
KF297339.1:157186|157682	KF297339.1	157186	157682	4	2_4_0	81026	0	n/a	/n/a	+
KF297339.1:157683|157848	KF297339.1	157683	157848	9	5_7_0	90629	0	n/a	/n/a	+
KF297339.1:158358|159525	KF297339.1	158358	159525	4	2_3_0	99392	0	n/a	/n/a	-
KF297339.1:158387|159547	KF297339.1	158387	159547	305	8_48_0	88128	0.007	n/a	/n/a	-
KF297339.1:159141|164626	KF297339.1	159141	164626	3	1_3_0	61567	0	n/a	/n/a	+
KF297339.1:161301|161698	KF297339.1	161301	161698	979	31_17_6	232548	0.008	n/a	/n/a	-
KF297339.1:161301|162169	KF297339.1	161301	162169	3	1_2_0	100875	0	n/a	/n/a	-
KF297339.1:161900|162231	KF297339.1	161900	162231	115	3_37_0	136120	0.002	n/a	/n/a	+
KF297339.1:162411|166165	KF297339.1	162411	166165	4	1_2_0	139403	0	n/a	/n/a	+
KF297339.1:162420|164053	KF297339.1	162420	164053	6	3_3_1	89914	0	n/a	/n/a	-
KF297339.1:162540|164053	KF297339.1	162540	164053	23	15_8_0	79708	0.001	n/a	/n/a	-
KF297339.1:163469|163753	KF297339.1	163469	163753	7	1_6_0	65346	0	n/a	/n/a	-
KF297339.1:163753|163999	KF297339.1	163753	163999	5	4_4_0	78477	0	n/a	/n/a	+
KF297339.1:164690|166165	KF297339.1	164690	166165	2	2_1_0	131706	0	n/a	/n/a	+
KF297339.1:165468|165603	KF297339.1	165468	165603	3	2_2_0	149972	0	n/a	/n/a	+
KF297339.1:165714|166420	KF297339.1	165714	166420	4	4_1_0	150956	0	n/a	/n/a	+
KF297339.1:165714|166760	KF297339.1	165714	166760	3	1_2_0	182776	0	n/a	/n/a	+
KF297339.1:165714|167018	KF297339.1	165714	167018	13	1_8_0	183575	0	n/a	/n/a	+
KF297339.1:165732|167757	KF297339.1	165732	167757	7	5_3_0	116789	0	n/a	/n/a	+
KF297339.1:166094|166751	KF297339.1	166094	166751	2	1_2_0	161565	0	n/a	/n/a	+
KF297339.1:166166|166685	KF297339.1	166166	166685	2	2_1_0	132365	0	n/a	/n/a	+
KF297339.1:166166|166934	KF297339.1	166166	166934	4	3_4_0	170145	0	n/a	/n/a	+
KF297339.1:166166|166997	KF297339.1	166166	166997	44	19_11_0	162648	0.001	n/a	/n/a	+
KF297339.1:166166|167036	KF297339.1	166166	167036	5	3_4_0	163284	0	n/a	/n/a	+
KF297339.1:166166|167146	KF297339.1	166166	167146	9	1_5_0	130824	0	n/a	/n/a	+
KF297339.1:166307|166751	KF297339.1	166307	166751	3	2_2_0	152136	0	n/a	/n/a	+
KF297339.1:166307|167146	KF297339.1	166307	167146	6	6_4_0	119724	0	n/a	/n/a	+
KF297339.1:166307|170519	KF297339.1	166307	170519	2	1_2_0	81839	0	n/a	/n/a	+
KF297339.1:166669|166982	KF297339.1	166669	166982	34	17_14_0	132003	0.001	n/a	/n/a	+
KF297339.1:166706|166850	KF297339.1	166706	166850	2	1_2_0	141931	0	n/a	/n/a	+
KF297339.1:166706|169365	KF297339.1	166706	169365	4	4_2_0	110784	0	n/a	/n/a	+
KF297339.1:166752|166931	KF297339.1	166752	166931	17	4_10_0	188482	0	n/a	/n/a	+
KF297339.1:166752|166982	KF297339.1	166752	166982	53	16_6_0	172584	0.001	n/a	/n/a	+
KF297339.1:166752|166988	KF297339.1	166752	166988	115	14_32_0	183797	0.001	n/a	/n/a	+
KF297339.1:166752|166997	KF297339.1	166752	166997	74	6_27_0	180519	0.001	n/a	/n/a	+
KF297339.1:166752|167051	KF297339.1	166752	167051	18	2_9_0	175412	0	n/a	/n/a	+
KF297339.1:167147|169365	KF297339.1	167147	169365	4	1_4_0	99782	0	n/a	/n/a	+
KF297339.1:167782|170069	KF297339.1	167782	170069	3	1_2_1	32034	0	n/a	/n/a	-
KF297339.1:168365|169365	KF297339.1	168365	169365	15	8_2_0	87956	0	n/a	/n/a	+
KF297339.1:168729|169424	KF297339.1	168729	169424	3	1_2_0	115530	0	n/a	/n/a	+
KF297339.1:169249|169703	KF297339.1	169249	169703	3	2_1_0	37010	0	n/a	/n/a	+
KF297339.1:169459|169703	KF297339.1	169459	169703	2	2_1_0	80350	0	n/a	/n/a	+
KF297339.1:174428|183490	KF297339.1	174428	183490	3	3_3_0	76784	0	n/a	/n/a	+
KF297339.1:178738|180009	KF297339.1	178738	180009	25	12_13_0	608579	0	n/a	/n/a	-
KF297339.1:178767|179139	KF297339.1	178767	179139	5	3_2_0	736199	0	n/a	/n/a	+
KF297339.1:178767|179220	KF297339.1	178767	179220	2	1_2_0	853640	0	n/a	/n/a	+
KF297339.1:178767|180289	KF297339.1	178767	180289	2	1_2_0	627992	0	n/a	/n/a	+
KF297339.1:178979|180596	KF297339.1	178979	180596	10	2_7_0	317513	0	n/a	/n/a	-
KF297339.1:179040|179679	KF297339.1	179040	179679	5	1_3_1	432309	0	n/a	/n/a	+
KF297339.1:179140|180465	KF297339.1	179140	180465	4	2_2_0	432557	0	n/a	/n/a	+
KF297339.1:179140|180947	KF297339.1	179140	180947	7	3_2_0	442422	0	n/a	/n/a	+
KF297339.1:179274|179942	KF297339.1	179274	179942	10	4_3_0	428301	0	n/a	/n/a	-
KF297339.1:179297|179910	KF297339.1	179297	179910	9	8_6_0	429161	0	n/a	/n/a	+
KF297339.1:179432|179942	KF297339.1	179432	179942	8	5_3_1	487962	0	n/a	/n/a	-
KF297339.1:179512|180054	KF297339.1	179512	180054	30	12_14_1	481850	0	n/a	/n/a	+
KF297339.1:179512|180063	KF297339.1	179512	180063	10	3_6_0	477807	0	n/a	/n/a	+
KF297339.1:179516|179954	KF297339.1	179516	179954	8	3_3_0	424294	0	n/a	/n/a	+
KF297339.1:179516|180141	KF297339.1	179516	180141	3	1_2_0	439862	0	n/a	/n/a	+
KF297339.1:179516|180450	KF297339.1	179516	180450	2	2_2_0	407543	0	n/a	/n/a	+
KF297339.1:183673|184233	KF297339.1	183673	184233	2	1_2_0	19308	0	n/a	/n/a	+
KF297339.1:184021|184249	KF297339.1	184021	184249	3	2_3_0	21436	0	n/a	/n/a	+
KF297339.1:185212|186880	KF297339.1	185212	186880	2	2_1_0	96662	0	n/a	/n/a	+
KF297339.1:185977|219634	KF297339.1	185977	219634	2	1_2_0	60091	0	n/a	/n/a	-
KF297339.1:187634|190793	KF297339.1	187634	190793	2	2_1_0	125501	0	n/a	/n/a	+
KF297339.1:188067|189991	KF297339.1	188067	189991	12	6_6_0	96120	0	n/a	/n/a	-
KF297339.1:188160|189639	KF297339.1	188160	189639	3	1_2_0	159172	0	n/a	/n/a	+
KF297339.1:188160|191972	KF297339.1	188160	191972	3	1_2_0	147120	0	n/a	/n/a	+
KF297339.1:188735|189494	KF297339.1	188735	189494	2	2_1_0	59879	0	n/a	/n/a	+
KF297339.1:188940|189494	KF297339.1	188940	189494	7	6_1_0	80071	0	n/a	/n/a	+
KF297339.1:189330|190468	KF297339.1	189330	190468	2	1_2_0	55860	0	n/a	/n/a	-
KF297339.1:189330|191610	KF297339.1	189330	191610	2	1_2_0	65759	0	n/a	/n/a	-
KF297339.1:189605|189840	KF297339.1	189605	189840	8	3_5_0	44344	0	n/a	/n/a	+
KF297339.1:190794|191972	KF297339.1	190794	191972	2	1_2_0	42474	0	n/a	/n/a	+
KF297339.1:191230|192031	KF297339.1	191230	192031	10	2_4_0	41154	0	n/a	/n/a	-
KF297339.1:191289|192488	KF297339.1	191289	192488	4	2_2_0	52883	0	n/a	/n/a	-
KF297339.1:191309|192537	KF297339.1	191309	192537	4	1_2_1	49119	0	n/a	/n/a	+
KF297339.1:210216|211029	KF297339.1	210216	211029	16	4_8_0	69506	0	n/a	/n/a	+
KF297339.1:213084|213992	KF297339.1	213084	213992	4	3_2_0	17446	0	n/a	/n/a	+
KF297339.1:213130|214384	KF297339.1	213130	214384	4	3_4_0	19326	0	n/a	/n/a	-
KF297339.1:225360|226234	KF297339.1	225360	226234	3	2_2_0	64396	0	n/a	/n/a	+
KF297339.1:228907|230100	KF297339.1	228907	230100	4	3_3_0	86816	0	n/a	/n/a	-
KF297339.1:229747|230611	KF297339.1	229747	230611	8	1_5_0	60537	0	n/a	/n/a	-

## Sheet: Sheet 4
HCMV circRNA identified in HAN infected HELF cells using CIRC2
circRNA_ID	chr	circRNA_start	circRNA_end	#junction_reads	SM_MS_SMS	#non_junction_reads	junction_reads_ratio	circRNA_type	gene_id	strand
KJ426589.1:3254|4171	KJ426589.1	3254	4171	15	9_8_1	4359	0.007	intergenic_region	n/a	+
KJ426589.1:4591|4845	KJ426589.1	4591	4845	6	1_3_0	724	0.016	intergenic_region	n/a	-
KJ426589.1:20594|20949	KJ426589.1	20594	20949	140	1_57_1	13247	0.021	intergenic_region	n/a	+
KJ426589.1:26277|26526	KJ426589.1	26277	26526	5	2_5_0	556	0.018	intergenic_region	n/a	-
KJ426589.1:28791|29149	KJ426589.1	28791	29149	6	4_2_0	5473	0.002	intergenic_region	n/a	+
KJ426589.1:29150|29672	KJ426589.1	29150	29672	2	2_1_0	5421	0.001	intergenic_region	n/a	+
KJ426589.1:29174|29848	KJ426589.1	29174	29848	4	1_4_0	6054	0.001	intergenic_region	n/a	+
KJ426589.1:30164|30513	KJ426589.1	30164	30513	3	1_2_0	6479	0.001	intergenic_region	n/a	+
KJ426589.1:30759|31254	KJ426589.1	30759	31254	4	1_3_0	6968	0.001	intergenic_region	n/a	+
KJ426589.1:31611|31928	KJ426589.1	31611	31928	3	2_1_0	4601	0.001	intergenic_region	n/a	-
KJ426589.1:33130|33450	KJ426589.1	33130	33450	2	2_2_0	4769	0.001	intergenic_region	n/a	+
KJ426589.1:34238|34573	KJ426589.1	34238	34573	3	2_2_0	11408	0.001	intergenic_region	n/a	+
KJ426589.1:34296|34811	KJ426589.1	34296	34811	13	11_1_0	12518	0.002	intergenic_region	n/a	+
KJ426589.1:34495|34811	KJ426589.1	34495	34811	5	4_3_0	9876	0.001	intergenic_region	n/a	+
KJ426589.1:35315|37143	KJ426589.1	35315	37143	4	3_2_0	12290	0.001	intergenic_region	n/a	+
KJ426589.1:36237|36898	KJ426589.1	36237	36898	5	4_2_0	12294	0.001	intergenic_region	n/a	+
KJ426589.1:36381|37143	KJ426589.1	36381	37143	2	1_1_1	12107	0	intergenic_region	n/a	+
KJ426589.1:36492|37143	KJ426589.1	36492	37143	3	1_1_2	12580	0	intergenic_region	n/a	+
KJ426589.1:38739|39901	KJ426589.1	38739	39901	3	1_3_0	10374	0.001	intergenic_region	n/a	-
KJ426589.1:40773|41003	KJ426589.1	40773	41003	3	2_1_0	4198	0.001	intergenic_region	n/a	-
KJ426589.1:42967|44364	KJ426589.1	42967	44364	4	2_1_0	2053	0.004	intergenic_region	n/a	-
KJ426589.1:43177|46248	KJ426589.1	43177	46248	12	1_9_0	4388	0.005	intergenic_region	n/a	+
KJ426589.1:44653|44862	KJ426589.1	44653	44862	5	2_2_0	1825	0.005	intergenic_region	n/a	-
KJ426589.1:44653|44915	KJ426589.1	44653	44915	2	2_1_0	1884	0.002	intergenic_region	n/a	-
KJ426589.1:45501|46177	KJ426589.1	45501	46177	4	1_2_0	4663	0.002	intergenic_region	n/a	-
KJ426589.1:45501|46655	KJ426589.1	45501	46655	5	3_4_0	2412	0.004	intergenic_region	n/a	-
KJ426589.1:45501|228554	KJ426589.1	45501	228554	2	1_2_0	1775	0.002	intergenic_region	n/a	-
KJ426589.1:46219|46519	KJ426589.1	46219	46519	15	12_9_0	5926	0.005	intergenic_region	n/a	+
KJ426589.1:46254|46550	KJ426589.1	46254	46550	2	1_2_0	5945	0.001	intergenic_region	n/a	-
KJ426589.1:49079|49420	KJ426589.1	49079	49420	6	2_3_0	9728	0.001	intergenic_region	n/a	-
KJ426589.1:49079|51733	KJ426589.1	49079	51733	2	1_0_2	3947	0.001	intergenic_region	n/a	-
KJ426589.1:49226|49825	KJ426589.1	49226	49825	3	2_1_0	11417	0.001	intergenic_region	n/a	-
KJ426589.1:49270|49918	KJ426589.1	49270	49918	24	14_12_0	17382	0.003	intergenic_region	n/a	-
KJ426589.1:49534|49825	KJ426589.1	49534	49825	3	2_1_0	12040	0	intergenic_region	n/a	-
KJ426589.1:49597|49825	KJ426589.1	49597	49825	2	2_1_0	12229	0	intergenic_region	n/a	-
KJ426589.1:49673|49969	KJ426589.1	49673	49969	15	2_12_0	14508	0.002	intergenic_region	n/a	+
KJ426589.1:49673|50077	KJ426589.1	49673	50077	9	1_8_0	13015	0.001	intergenic_region	n/a	+
KJ426589.1:50322|51733	KJ426589.1	50322	51733	4	2_0_2	4338	0.002	intergenic_region	n/a	-
KJ426589.1:51187|51586	KJ426589.1	51187	51586	8	5_4_0	2142	0.007	intergenic_region	n/a	-
KJ426589.1:51247|51586	KJ426589.1	51247	51586	3	2_1_0	1977	0.003	intergenic_region	n/a	-
KJ426589.1:53930|54300	KJ426589.1	53930	54300	6	1_4_0	6349	0.002	intergenic_region	n/a	+
KJ426589.1:55273|57380	KJ426589.1	55273	57380	5	4_1_0	28517	0	intergenic_region	n/a	+
KJ426589.1:55621|56326	KJ426589.1	55621	56326	26	20_5_0	31810	0.002	intergenic_region	n/a	-
KJ426589.1:55623|56174	KJ426589.1	55623	56174	4	4_1_0	33968	0	intergenic_region	n/a	+
KJ426589.1:55909|56326	KJ426589.1	55909	56326	14	8_4_0	34444	0.001	intergenic_region	n/a	-
KJ426589.1:55912|56174	KJ426589.1	55912	56174	10	9_1_0	34842	0.001	intergenic_region	n/a	+
KJ426589.1:56089|56484	KJ426589.1	56089	56484	2	2_1_0	31348	0	intergenic_region	n/a	+
KJ426589.1:56276|57051	KJ426589.1	56276	57051	20	15_1_1	34699	0.001	intergenic_region	n/a	+
KJ426589.1:56386|56658	KJ426589.1	56386	56658	5	2_2_0	36207	0	intergenic_region	n/a	-
KJ426589.1:56386|56679	KJ426589.1	56386	56679	2	2_2_0	35950	0	intergenic_region	n/a	-
KJ426589.1:56686|57380	KJ426589.1	56686	57380	5	2_2_0	45046	0	intergenic_region	n/a	+
KJ426589.1:57415|57915	KJ426589.1	57415	57915	2	2_1_0	42631	0	intergenic_region	n/a	+
KJ426589.1:58627|59993	KJ426589.1	58627	59993	7	6_2_0	6582	0.002	intergenic_region	n/a	-
KJ426589.1:59796|60985	KJ426589.1	59796	60985	4	3_1_1	7833	0.001	intergenic_region	n/a	-
KJ426589.1:66591|66864	KJ426589.1	66591	66864	5	2_2_0	3745	0.003	intergenic_region	n/a	-
KJ426589.1:66763|67278	KJ426589.1	66763	67278	2	1_2_0	3885	0.001	intergenic_region	n/a	-
KJ426589.1:71005|71492	KJ426589.1	71005	71492	3	1_3_0	4822	0.001	intergenic_region	n/a	-
KJ426589.1:71005|71727	KJ426589.1	71005	71727	4	1_2_2	4917	0.002	intergenic_region	n/a	-
KJ426589.1:71318|71950	KJ426589.1	71318	71950	3	2_1_0	7079	0.001	intergenic_region	n/a	-
KJ426589.1:72648|72929	KJ426589.1	72648	72929	2	2_1_0	7066	0.001	intergenic_region	n/a	+
KJ426589.1:72739|73184	KJ426589.1	72739	73184	3	2_2_0	7976	0.001	intergenic_region	n/a	+
KJ426589.1:73249|76011	KJ426589.1	73249	76011	7	6_0_0	5840	0.002	intergenic_region	n/a	-
KJ426589.1:75595|76302	KJ426589.1	75595	76302	2	1_2_0	4899	0.001	intergenic_region	n/a	-
KJ426589.1:75714|75982	KJ426589.1	75714	75982	2	2_2_0	3422	0.001	intergenic_region	n/a	-
KJ426589.1:76802|77166	KJ426589.1	76802	77166	2	2_2_0	2551	0.002	intergenic_region	n/a	-
KJ426589.1:76846|194612	KJ426589.1	76846	194612	2	1_2_0	3476	0.001	intergenic_region	n/a	-
KJ426589.1:76846|228554	KJ426589.1	76846	228554	3	2_2_0	2160	0.003	intergenic_region	n/a	-
KJ426589.1:83914|84245	KJ426589.1	83914	84245	2	2_1_0	3752	0.001	intergenic_region	n/a	-
KJ426589.1:84096|84784	KJ426589.1	84096	84784	2	2_2_0	4437	0.001	intergenic_region	n/a	+
KJ426589.1:84101|84784	KJ426589.1	84101	84784	49	27_26_2	4442	0.022	intergenic_region	n/a	+
KJ426589.1:84778|85010	KJ426589.1	84778	85010	2	1_2_0	3632	0.001	intergenic_region	n/a	-
KJ426589.1:84892|85308	KJ426589.1	84892	85308	2	2_1_0	3769	0.001	intergenic_region	n/a	+
KJ426589.1:85153|85495	KJ426589.1	85153	85495	5	2_4_0	3277	0.003	intergenic_region	n/a	+
KJ426589.1:85153|86332	KJ426589.1	85153	86332	3	3_3_0	2815	0.002	intergenic_region	n/a	+
KJ426589.1:85153|86422	KJ426589.1	85153	86422	5	3_1_0	3478	0.003	intergenic_region	n/a	+
KJ426589.1:85733|86069	KJ426589.1	85733	86069	4	2_1_0	4166	0.002	intergenic_region	n/a	-
KJ426589.1:85851|86788	KJ426589.1	85851	86788	4	2_1_0	4480	0.002	intergenic_region	n/a	-
KJ426589.1:85867|86295	KJ426589.1	85867	86295	5	3_3_0	3453	0.003	intergenic_region	n/a	-
KJ426589.1:85867|86299	KJ426589.1	85867	86299	10	5_5_0	3431	0.006	intergenic_region	n/a	-
KJ426589.1:85867|86304	KJ426589.1	85867	86304	4	2_4_0	3422	0.002	intergenic_region	n/a	-
KJ426589.1:85910|86241	KJ426589.1	85910	86241	2	2_2_0	3755	0.001	intergenic_region	n/a	+
KJ426589.1:86141|86806	KJ426589.1	86141	86806	21	1_12_2	3984	0.01	intergenic_region	n/a	+
KJ426589.1:86431|86810	KJ426589.1	86431	86810	3	2_2_0	3484	0.002	intergenic_region	n/a	+
KJ426589.1:88807|89162	KJ426589.1	88807	89162	16	10_1_0	2838	0.011	intergenic_region	n/a	-
KJ426589.1:96219|96761	KJ426589.1	96219	96761	7	5_6_0	3408	0.004	intergenic_region	n/a	-
KJ426589.1:100663|100971	KJ426589.1	100663	100971	2	2_1_0	3085	0.001	intergenic_region	n/a	+
KJ426589.1:100787|101349	KJ426589.1	100787	101349	4	4_2_0	3039	0.003	intergenic_region	n/a	+
KJ426589.1:100966|101484	KJ426589.1	100966	101484	2	2_2_0	2489	0.002	intergenic_region	n/a	+
KJ426589.1:102823|103227	KJ426589.1	102823	103227	3	1_2_0	981	0.006	intergenic_region	n/a	+
KJ426589.1:105021|105797	KJ426589.1	105021	105797	2	2_1_0	2034	0.002	intergenic_region	n/a	+
KJ426589.1:109182|109698	KJ426589.1	109182	109698	2	1_2_0	1783	0.002	intergenic_region	n/a	+
KJ426589.1:109699|109974	KJ426589.1	109699	109974	3	1_2_0	1997	0.003	intergenic_region	n/a	+
KJ426589.1:111439|113455	KJ426589.1	111439	113455	2	2_2_0	1976	0.002	intergenic_region	n/a	+
KJ426589.1:111439|114294	KJ426589.1	111439	114294	6	6_6_0	1398	0.009	intergenic_region	n/a	+
KJ426589.1:111723|112261	KJ426589.1	111723	112261	3	1_2_0	1694	0.004	intergenic_region	n/a	+
KJ426589.1:111951|114294	KJ426589.1	111951	114294	3	0_2_2	1724	0.003	intergenic_region	n/a	+
KJ426589.1:113293|114294	KJ426589.1	113293	114294	69	34_28_1	2740	0.048	intergenic_region	n/a	+
KJ426589.1:116570|117031	KJ426589.1	116570	117031	2	1_2_0	5900	0.001	intergenic_region	n/a	+
KJ426589.1:119715|120843	KJ426589.1	119715	120843	61	32_1_0	4328	0.027	intergenic_region	n/a	+
KJ426589.1:119807|120541	KJ426589.1	119807	120541	4	3_4_0	6341	0.001	intergenic_region	n/a	+
KJ426589.1:120844|121567	KJ426589.1	120844	121567	3	1_2_0	5385	0.001	intergenic_region	n/a	+
KJ426589.1:123580|124136	KJ426589.1	123580	124136	5	1_4_0	8687	0.001	intergenic_region	n/a	+
KJ426589.1:123679|124688	KJ426589.1	123679	124688	3	2_1_0	7805	0.001	intergenic_region	n/a	+
KJ426589.1:124105|124688	KJ426589.1	124105	124688	3	2_2_2	8143	0.001	intergenic_region	n/a	+
KJ426589.1:125012|125587	KJ426589.1	125012	125587	2	1_2_0	3599	0.001	intergenic_region	n/a	+
KJ426589.1:130077|130612	KJ426589.1	130077	130612	3	1_2_0	1547	0.004	intergenic_region	n/a	-
KJ426589.1:130166|130612	KJ426589.1	130166	130612	4	3_3_0	1570	0.005	intergenic_region	n/a	-
KJ426589.1:131800|132054	KJ426589.1	131800	132054	3	1_3_0	4371	0.001	intergenic_region	n/a	-
KJ426589.1:134397|136155	KJ426589.1	134397	136155	3	1_3_0	4911	0.001	intergenic_region	n/a	+
KJ426589.1:135284|135887	KJ426589.1	135284	135887	17	8_5_2	5681	0.006	intergenic_region	n/a	-
KJ426589.1:135586|139474	KJ426589.1	135586	139474	141	51_51_6	4693	0.057	intergenic_region	n/a	+
KJ426589.1:135586|142000	KJ426589.1	135586	142000	2	2_1_0	9799	0	intergenic_region	n/a	+
KJ426589.1:136299|137833	KJ426589.1	136299	137833	2	1_2_0	5573	0.001	intergenic_region	n/a	+
KJ426589.1:136600|137082	KJ426589.1	136600	137082	2	2_1_0	5612	0.001	intergenic_region	n/a	-
KJ426589.1:136859|138287	KJ426589.1	136859	138287	2	2_1_0	7919	0.001	intergenic_region	n/a	-
KJ426589.1:136952|139474	KJ426589.1	136952	139474	3	2_1_0	3997	0.001	intergenic_region	n/a	+
KJ426589.1:139142|139518	KJ426589.1	139142	139518	5	4_4_0	3508	0.003	intergenic_region	n/a	-
KJ426589.1:139233|139511	KJ426589.1	139233	139511	2	2_2_0	4197	0.001	intergenic_region	n/a	+
KJ426589.1:139233|142000	KJ426589.1	139233	142000	6	1_2_0	9469	0.001	intergenic_region	n/a	+
KJ426589.1:140543|141121	KJ426589.1	140543	141121	3	2_2_0	5764	0.001	intergenic_region	n/a	+
KJ426589.1:141002|141409	KJ426589.1	141002	141409	3	1_3_0	7735	0.001	intergenic_region	n/a	-
KJ426589.1:141418|142000	KJ426589.1	141418	142000	26	17_15_1	10984	0.005	intergenic_region	n/a	+
KJ426589.1:141662|142419	KJ426589.1	141662	142419	3	1_2_0	12391	0	intergenic_region	n/a	-
KJ426589.1:141937|142999	KJ426589.1	141937	142999	4	1_3_1	11660	0.001	intergenic_region	n/a	-
KJ426589.1:141937|144553	KJ426589.1	141937	144553	6	1_3_0	11721	0.001	intergenic_region	n/a	-
KJ426589.1:142081|144290	KJ426589.1	142081	144290	2	2_1_0	11829	0	intergenic_region	n/a	+
KJ426589.1:142085|144290	KJ426589.1	142085	144290	4	2_1_1	11740	0.001	intergenic_region	n/a	+
KJ426589.1:142296|142717	KJ426589.1	142296	142717	3	1_2_0	10337	0.001	intergenic_region	n/a	+
KJ426589.1:142937|143218	KJ426589.1	142937	143218	2	1_2_0	8785	0	intergenic_region	n/a	-
KJ426589.1:142937|143935	KJ426589.1	142937	143935	45	2_31_4	9795	0.009	intergenic_region	n/a	-
KJ426589.1:144711|145617	KJ426589.1	144711	145617	4	2_3_0	9330	0.001	intergenic_region	n/a	-
KJ426589.1:144858|145415	KJ426589.1	144858	145415	3	2_2_0	11369	0.001	intergenic_region	n/a	-
KJ426589.1:145098|145415	KJ426589.1	145098	145415	2	1_2_0	10830	0	intergenic_region	n/a	-
KJ426589.1:145098|145427	KJ426589.1	145098	145427	4	4_3_1	10807	0.001	intergenic_region	n/a	-
KJ426589.1:145098|145481	KJ426589.1	145098	145481	3	2_3_0	11385	0.001	intergenic_region	n/a	-
KJ426589.1:145136|145678	KJ426589.1	145136	145678	12	5_6_0	9680	0.002	intergenic_region	n/a	-
KJ426589.1:145491|146455	KJ426589.1	145491	146455	5	4_1_0	6753	0.001	intergenic_region	n/a	-
KJ426589.1:145668|146455	KJ426589.1	145668	146455	5	3_2_0	4755	0.002	intergenic_region	n/a	-
KJ426589.1:145671|146252	KJ426589.1	145671	146252	3	1_2_0	5797	0.001	intergenic_region	n/a	+
KJ426589.1:146177|146455	KJ426589.1	146177	146455	7	3_4_0	2131	0.007	intergenic_region	n/a	-
KJ426589.1:146198|146455	KJ426589.1	146198	146455	5	4_4_0	2141	0.005	intergenic_region	n/a	-
KJ426589.1:151604|152084	KJ426589.1	151604	152084	3	2_2_0	3397	0.002	intergenic_region	n/a	+
KJ426589.1:151609|152084	KJ426589.1	151609	152084	3	2_1_0	3364	0.002	intergenic_region	n/a	+
KJ426589.1:154014|154352	KJ426589.1	154014	154352	2	2_0_1	4924	0.001	intergenic_region	n/a	-
KJ426589.1:155406|155869	KJ426589.1	155406	155869	4	4_3_0	2240	0.004	intergenic_region	n/a	-
KJ426589.1:156480|161348	KJ426589.1	156480	161348	3	2_2_0	2120	0.003	intergenic_region	n/a	-
KJ426589.1:161051|161781	KJ426589.1	161051	161781	3	2_2_0	2243	0.003	intergenic_region	n/a	+
KJ426589.1:161276|161759	KJ426589.1	161276	161759	4	4_4_0	2505	0.003	intergenic_region	n/a	-
KJ426589.1:161374|161781	KJ426589.1	161374	161781	20	12_13_0	2988	0.013	intergenic_region	n/a	+
KJ426589.1:161581|162992	KJ426589.1	161581	162992	3	3_1_0	32199	0	intergenic_region	n/a	+
KJ426589.1:162280|162649	KJ426589.1	162280	162649	8	7_1_0	76303	0	intergenic_region	n/a	-
KJ426589.1:162386|164060	KJ426589.1	162386	164060	3	3_1_0	60896	0	intergenic_region	n/a	+
KJ426589.1:163224|163974	KJ426589.1	163224	163974	7	6_4_0	58482	0	intergenic_region	n/a	+
KJ426589.1:163444|163728	KJ426589.1	163444	163728	2	1_2_0	22936	0	intergenic_region	n/a	-
KJ426589.1:163969|164357	KJ426589.1	163969	164357	9	4_9_0	30335	0.001	intergenic_region	n/a	-
KJ426589.1:163975|164425	KJ426589.1	163975	164425	2	1_2_0	28888	0	intergenic_region	n/a	+
KJ426589.1:166308|166615	KJ426589.1	166308	166615	2	1_2_0	3815	0.001	intergenic_region	n/a	+
KJ426589.1:167087|167733	KJ426589.1	167087	167733	2	2_1_0	2632	0.002	intergenic_region	n/a	+
KJ426589.1:169325|170479	KJ426589.1	169325	170479	2	2_0_1	1044	0.004	intergenic_region	n/a	+
KJ426589.1:169325|170497	KJ426589.1	169325	170497	13	10_7_0	953	0.027	intergenic_region	n/a	+
KJ426589.1:174043|174431	KJ426589.1	174043	174431	8	2_0_4	1095	0.014	intergenic_region	n/a	-
KJ426589.1:176628|179493	KJ426589.1	176628	179493	2	1_1_1	7547	0.001	intergenic_region	n/a	+
KJ426589.1:176824|179493	KJ426589.1	176824	179493	3	2_2_0	6604	0.001	intergenic_region	n/a	+
KJ426589.1:178536|179168	KJ426589.1	178536	179168	37	1_22_0	7403	0.01	intergenic_region	n/a	+
KJ426589.1:178707|179083	KJ426589.1	178707	179083	3	1_3_0	8207	0.001	intergenic_region	n/a	-
KJ426589.1:179022|179493	KJ426589.1	179022	179493	2	2_2_0	11498	0	intergenic_region	n/a	+
KJ426589.1:179097|179790	KJ426589.1	179097	179790	8	6_1_0	12130	0.001	intergenic_region	n/a	+
KJ426589.1:179494|179826	KJ426589.1	179494	179826	3	1_2_0	12155	0	intergenic_region	n/a	+
KJ426589.1:179578|179892	KJ426589.1	179578	179892	4	2_3_0	11679	0.001	intergenic_region	n/a	+
KJ426589.1:179893|180635	KJ426589.1	179893	180635	2	1_2_0	10361	0	intergenic_region	n/a	+
KJ426589.1:187475|188214	KJ426589.1	187475	188214	2	2_1_0	6796	0.001	intergenic_region	n/a	+
KJ426589.1:187658|188353	KJ426589.1	187658	188353	2	2_1_0	11002	0	intergenic_region	n/a	-
KJ426589.1:187674|188214	KJ426589.1	187674	188214	3	1_2_1	13824	0	intergenic_region	n/a	+
KJ426589.1:187689|188144	KJ426589.1	187689	188144	2	1_2_0	14444	0	intergenic_region	n/a	+
KJ426589.1:187693|189501	KJ426589.1	187693	189501	2	2_1_0	12970	0	intergenic_region	n/a	-
KJ426589.1:188995|189549	KJ426589.1	188995	189549	9	6_2_0	12764	0.001	intergenic_region	n/a	+
KJ426589.1:189271|189549	KJ426589.1	189271	189549	12	8_2_1	10695	0.002	intergenic_region	n/a	+
KJ426589.1:189550|189917	KJ426589.1	189550	189917	13	1_9_0	9983	0.003	intergenic_region	n/a	+
KJ426589.1:191558|191922	KJ426589.1	191558	191922	2	2_2_0	6041	0.001	intergenic_region	n/a	-
KJ426589.1:191786|194293	KJ426589.1	191786	194293	3	2_1_0	7109	0.001	intergenic_region	n/a	+
KJ426589.1:192540|193873	KJ426589.1	192540	193873	5	3_1_0	12544	0.001	intergenic_region	n/a	-
KJ426589.1:192676|194293	KJ426589.1	192676	194293	3	2_2_0	11278	0.001	intergenic_region	n/a	+
KJ426589.1:192703|193919	KJ426589.1	192703	193919	4	4_3_0	11974	0.001	intergenic_region	n/a	+
KJ426589.1:192703|194293	KJ426589.1	192703	194293	3	2_3_1	10959	0.001	intergenic_region	n/a	+
KJ426589.1:193546|194310	KJ426589.1	193546	194310	2	2_1_0	8959	0	intergenic_region	n/a	+
KJ426589.1:193782|194179	KJ426589.1	193782	194179	5	3_1_0	11635	0.001	intergenic_region	n/a	+
KJ426589.1:193784|194199	KJ426589.1	193784	194199	13	11_1_1	11564	0.002	intergenic_region	n/a	+
KJ426589.1:194035|194293	KJ426589.1	194035	194293	11	7_6_0	9491	0.002	intergenic_region	n/a	+
KJ426589.1:194047|194293	KJ426589.1	194047	194293	3	2_2_0	9804	0.001	intergenic_region	n/a	+
KJ426589.1:194138|194353	KJ426589.1	194138	194353	2	2_1_0	9841	0	intergenic_region	n/a	+
KJ426589.1:194200|194417	KJ426589.1	194200	194417	11	9_1_0	9476	0.002	intergenic_region	n/a	+
KJ426589.1:194200|194429	KJ426589.1	194200	194429	13	3_8_0	9382	0.003	intergenic_region	n/a	+
KJ426589.1:194200|194494	KJ426589.1	194200	194494	16	1_8_0	9388	0.003	intergenic_region	n/a	+
KJ426589.1:194200|194499	KJ426589.1	194200	194499	5	1_4_0	9430	0.001	intergenic_region	n/a	+
KJ426589.1:194200|194545	KJ426589.1	194200	194545	12	2_10_0	9050	0.003	intergenic_region	n/a	+
KJ426589.1:194367|194702	KJ426589.1	194367	194702	2	1_2_0	5078	0.001	intergenic_region	n/a	+
KJ426589.1:198408|198737	KJ426589.1	198408	198737	2	2_1_0	16713	0	intergenic_region	n/a	-
KJ426589.1:206128|206673	KJ426589.1	206128	206673	2	2_1_0	1596	0.003	intergenic_region	n/a	+
KJ426589.1:207403|207958	KJ426589.1	207403	207958	5	1_2_1	2994	0.003	intergenic_region	n/a	+
KJ426589.1:207463|207958	KJ426589.1	207463	207958	2	2_1_0	3384	0.001	intergenic_region	n/a	+
KJ426589.1:208678|208941	KJ426589.1	208678	208941	5	2_1_0	3174	0.003	intergenic_region	n/a	+
KJ426589.1:208723|210200	KJ426589.1	208723	210200	9	9_1_0	3193	0.006	intergenic_region	n/a	+
KJ426589.1:209121|209824	KJ426589.1	209121	209824	8	7_2_0	4207	0.004	intergenic_region	n/a	+
KJ426589.1:209561|209870	KJ426589.1	209561	209870	3	2_1_0	3968	0.002	intergenic_region	n/a	+
KJ426589.1:210018|210280	KJ426589.1	210018	210280	5	2_4_0	2719	0.004	intergenic_region	n/a	+
KJ426589.1:210018|210322	KJ426589.1	210018	210322	4	3_2_0	2956	0.003	intergenic_region	n/a	+
KJ426589.1:210232|210681	KJ426589.1	210232	210681	2	1_2_0	2542	0.002	intergenic_region	n/a	-
KJ426589.1:213065|213594	KJ426589.1	213065	213594	7	4_1_0	2407	0.006	intergenic_region	n/a	-
KJ426589.1:213109|213759	KJ426589.1	213109	213759	9	6_1_0	2431	0.007	intergenic_region	n/a	+
KJ426589.1:213196|213759	KJ426589.1	213196	213759	4	2_2_0	2456	0.003	intergenic_region	n/a	+
KJ426589.1:213350|213759	KJ426589.1	213350	213759	10	6_3_0	3030	0.007	intergenic_region	n/a	+
KJ426589.1:217303|217713	KJ426589.1	217303	217713	8	6_2_0	4798	0.003	intergenic_region	n/a	+
KJ426589.1:217303|217768	KJ426589.1	217303	217768	4	3_3_0	5016	0.002	intergenic_region	n/a	+
KJ426589.1:217303|219488	KJ426589.1	217303	219488	6	1_4_0	3530	0.003	intergenic_region	n/a	+
KJ426589.1:217633|217957	KJ426589.1	217633	217957	4	1_2_0	5384	0.001	intergenic_region	n/a	+
KJ426589.1:217676|217957	KJ426589.1	217676	217957	2	1_2_0	5901	0.001	intergenic_region	n/a	+
KJ426589.1:217726|218104	KJ426589.1	217726	218104	18	10_0_1	5368	0.007	intergenic_region	n/a	+
KJ426589.1:217774|218104	KJ426589.1	217774	218104	10	10_2_0	5614	0.004	intergenic_region	n/a	+
KJ426589.1:217801|218104	KJ426589.1	217801	218104	14	10_2_0	5626	0.005	intergenic_region	n/a	+
KJ426589.1:218050|218357	KJ426589.1	218050	218357	26	19_13_2	4335	0.012	intergenic_region	n/a	-
KJ426589.1:218460|219696	KJ426589.1	218460	219696	3	2_3_0	3418	0.002	intergenic_region	n/a	+
KJ426589.1:218484|219242	KJ426589.1	218484	219242	17	1_11_1	3737	0.009	intergenic_region	n/a	+
KJ426589.1:218540|219356	KJ426589.1	218540	219356	2	1_2_0	3640	0.001	intergenic_region	n/a	-
KJ426589.1:218967|219356	KJ426589.1	218967	219356	3	2_2_1	3123	0.002	intergenic_region	n/a	-
KJ426589.1:230765|231278	KJ426589.1	230765	231278	5	2_3_0	8775	0.001	intergenic_region	n/a	-
KJ426589.1:230843|231278	KJ426589.1	230843	231278	7	4_4_0	9345	0.001	intergenic_region	n/a	-
KJ426589.1:230900|231278	KJ426589.1	230900	231278	5	3_1_0	9556	0.001	intergenic_region	n/a	-
KJ426589.1:231164|231428	KJ426589.1	231164	231428	2	1_2_0	9846	0	intergenic_region	n/a	-
KJ426589.1:231310|231694	KJ426589.1	231310	231694	8	5_3_0	7996	0.002	intergenic_region	n/a	-
KJ426589.1:231310|231753	KJ426589.1	231310	231753	3	3_3_0	7749	0.001	intergenic_region	n/a	-

## Sheet: Sheet 5
HCMV circRNA in all strains and cell types
HAN_circRNA	TB40E_circRNA	BSJ count of TB40E infected NPC	BSJ count of TB40E infected HFF	BSJ count of TB40E infected EC	BSJ count of HAN infected HELF	identity %	alignment.length	mismatches	gap.opens	q..start	q..end	s..start	s..end	evalue	bit.score
KJ426589.1:109182|109698	KF297339.1:109233|109749	155	59	112	2	95	60	3	0	1	60	1	60	3.19e-23	95.3
KJ426589.1:120844|121567	KF297339.1:120875|121598	0	2	0	3	96.667	60	2	0	1	60	1	60	6.86e-25	100
KJ426589.1:163444|163728	KF297339.1:163469|163753	0	7	4	2	100	60	0	0	1	60	1	60	3.17e-28	111
KJ426589.1:188995|189549	KF297339.1:188940|189494	0	7	0	9	95	60	3	0	1	60	1	60	3.19e-23	95.3
KJ426589.1:45501|228554	KF297339.1:45541|230304	0	8	0	2	96.667	60	2	0	1	60	1	60	6.86e-25	100
KJ426589.1:76846|194612	KF297339.1:76885|194534	6	31	25	2	95	60	3	0	1	60	1	60	3.19e-23	95.3
KJ426589.1:76846|228554	KF297339.1:76885|230304	8	5	8	3	100	60	0	0	1	60	1	60	3.17e-28	111
KJ426589.1:96219|96761	KF297339.1:96246|96785	0	11	3	7	98.333	60	1	0	1	60	1	60	1.47e-26	106
KJ426589.1:135586|139474	KF297339.1:135607|139496	3	4	6	141	98.276	58	1	0	3	60	3	60	1.91e-25	102
KJ426589.1:135586|142000	KF297339.1:135607|142028	2	0	0	2	96.552	58	2	0	3	60	3	60	8.87e-24	97.1
KJ426589.1:111439|113455	KF297339.1:111490|111700	0	2	0	2	92.683	41	1	2	1	40	1	40	4.19e-12	58.4
KJ426589.1:55623|56174	KF297339.1:55397|56212	0	0	21	4	92.683	41	2	1	21	60	20	60	4.19e-12	58.4
KJ426589.1:56276|57051	KF297339.1:55104|57089	0	0	3	20	97.436	39	1	0	22	60	22	60	6.95e-15	67.6
KJ426589.1:109182|109698	KF297339.1:109233|125426	0	3	9	2	94.595	37	1	1	1	36	1	37	1.51e-11	56.5
KJ426589.1:56276|57051	KF297339.1:56688|57089	0	2	0	20	94.595	37	2	0	24	60	24	60	4.19e-12	58.4
KJ426589.1:45501|228554	KF297339.1:78051|230304	3	28	0	2	94.444	36	2	0	25	60	25	60	1.51e-11	56.5
KJ426589.1:57415|57915	KF297339.1:57648|57953	2	0	0	2	97.222	36	0	1	26	60	25	60	1.16e-12	60.2
KJ426589.1:109182|109698	KF297339.1:109233|114054	0	2	11	2	94.286	35	2	0	1	35	1	35	5.41e-11	54.7
KJ426589.1:109182|109698	KF297339.1:109233|124409	4	19	51	2	94.286	35	2	0	1	35	1	35	5.41e-11	54.7
KJ426589.1:109182|109698	KF297339.1:109233|177637	20	0	12	2	94.286	35	2	0	1	35	1	35	5.41e-11	54.7
KJ426589.1:136952|139474	KF297339.1:135607|139496	3	4	6	3	97.143	35	0	1	26	60	27	60	4.19e-12	58.4
KJ426589.1:3254|4171	KF297339.1:3532|7405	0	0	3	15	97.143	35	1	0	1	35	1	35	1.16e-12	60.2
KJ426589.1:176628|179493	KF297339.1:135607|179511	4	5	0	2	97.059	34	0	1	27	60	28	60	1.51e-11	56.5
KJ426589.1:3254|4171	KF297339.1:3532|4265	33	0	21	15	100	34	0	0	1	34	1	34	9e-14	63.9
KJ426589.1:76846|228554	KF297339.1:47574|230304	11	3	4	3	97.059	34	0	1	27	60	28	60	1.51e-11	56.5
KJ426589.1:109182|109698	KF297339.1:109233|126840	6	6	18	2	96.97	33	1	0	1	33	1	33	1.51e-11	56.5
KJ426589.1:163975|164425	KF297339.1:164000|166165	0	0	2	2	100	33	0	0	1	33	1	33	3.24e-13	62.1
KJ426589.1:179022|179493	KF297339.1:135607|179511	4	5	0	2	96.97	33	1	0	28	60	28	60	1.51e-11	56.5
KJ426589.1:76846|228554	KF297339.1:78051|230304	3	28	0	3	100	33	0	0	28	60	28	60	3.24e-13	62.1
KJ426589.1:109182|109698	KF297339.1:109233|109868	11	0	15	2	96.875	32	1	0	1	32	1	32	5.41e-11	54.7
KJ426589.1:109182|109698	KF297339.1:109233|127790	0	9	15	2	96.875	32	1	0	1	32	1	32	5.41e-11	54.7
KJ426589.1:123679|124688	KF297339.1:109233|124709	12	9	30	3	100	32	0	0	29	60	29	60	1.16e-12	60.2
KJ426589.1:71005|71727	KF297339.1:71040|72281	0	2	0	4	100	32	0	0	1	32	1	32	1.16e-12	60.2
KJ426589.1:100663|100971	KF297339.1:100696|101549	0	2	3	2	100	31	0	0	1	31	1	31	4.19e-12	58.4
KJ426589.1:109699|109974	KF297339.1:109233|110025	0	0	5	3	100	31	0	0	30	60	30	60	4.19e-12	58.4
KJ426589.1:124105|124688	KF297339.1:109233|124709	12	9	30	3	100	31	0	0	30	60	30	60	4.19e-12	58.4
KJ426589.1:161374|161781	KF297339.1:161399|167752	3	0	0	20	100	31	0	0	1	31	1	31	4.19e-12	58.4
KJ426589.1:167087|167733	KF297339.1:165714|167757	0	0	3	2	100	31	0	0	30	60	30	60	4.19e-12	58.4
KJ426589.1:169325|170479	KF297339.1:135607|170501	0	0	3	2	100	31	0	0	30	60	30	60	4.19e-12	58.4
KJ426589.1:169325|170497	KF297339.1:161399|170519	2	0	0	13	100	31	0	0	30	60	30	60	4.19e-12	58.4
KJ426589.1:179494|179826	KF297339.1:179512|180063	0	10	4	3	100	31	0	0	1	31	1	31	4.19e-12	58.4
KJ426589.1:187689|188144	KF297339.1:187634|190793	0	2	0	2	100	31	0	0	1	31	1	31	4.19e-12	58.4
KJ426589.1:3254|4171	KF297339.1:3532|4757	0	0	24	15	100	31	0	0	1	31	1	31	4.19e-12	58.4
KJ426589.1:3254|4171	KF297339.1:3532|3740	0	4	0	15	100	31	0	0	1	31	1	31	4.19e-12	58.4
KJ426589.1:3254|4171	KF297339.1:3532|159190	0	2	0	15	100	31	0	0	1	31	1	31	4.19e-12	58.4
KJ426589.1:45501|228554	KF297339.1:47574|230304	11	3	4	2	100	31	0	0	30	60	30	60	4.19e-12	58.4
KJ426589.1:55912|56174	KF297339.1:55856|56212	0	0	4	10	100	31	0	0	30	60	30	60	4.19e-12	58.4
KJ426589.1:76846|228554	KF297339.1:77797|230304	6	4	4	3	100	31	0	0	30	60	30	60	4.19e-12	58.4
KJ426589.1:76846|228554	KF297339.1:80541|230304	0	2	0	3	100	31	0	0	30	60	30	60	4.19e-12	58.4
KJ426589.1:100966|101484	KF297339.1:100999|101801	0	3	0	2	100	30	0	0	1	30	1	30	1.51e-11	56.5
KJ426589.1:111439|113455	KF297339.1:111490|123765	2	0	0	2	100	30	0	0	1	30	1	30	1.51e-11	56.5
KJ426589.1:111439|114294	KF297339.1:111490|111700	0	2	0	6	100	30	0	0	1	30	1	30	1.51e-11	56.5
KJ426589.1:111439|114294	KF297339.1:111490|123765	2	0	0	6	100	30	0	0	1	30	1	30	1.51e-11	56.5
KJ426589.1:135586|139474	KF297339.1:133584|139496	0	3	0	141	100	30	0	0	31	60	31	60	1.51e-11	56.5
KJ426589.1:136952|139474	KF297339.1:133584|139496	0	3	0	3	100	30	0	0	31	60	31	60	1.51e-11	56.5
KJ426589.1:161374|161781	KF297339.1:161399|170519	2	0	0	20	100	30	0	0	1	30	1	30	1.51e-11	56.5
KJ426589.1:161374|161781	KF297339.1:161399|183490	0	0	2	20	100	30	0	0	1	30	1	30	1.51e-11	56.5
KJ426589.1:163224|163974	KF297339.1:163753|163999	0	5	0	7	100	30	0	0	31	60	31	60	1.51e-11	56.5
KJ426589.1:166308|166615	KF297339.1:109233|166639	3	6	5	2	100	30	0	0	31	60	31	60	1.51e-11	56.5
KJ426589.1:166308|166615	KF297339.1:78751|166639	0	5	0	2	100	30	0	0	31	60	31	60	1.51e-11	56.5
KJ426589.1:167087|167733	KF297339.1:165732|167757	2	7	5	2	100	30	0	0	31	60	31	60	1.51e-11	56.5
KJ426589.1:169325|170479	KF297339.1:109233|170501	10	7	11	2	100	30	0	0	31	60	31	60	1.51e-11	56.5
KJ426589.1:169325|170479	KF297339.1:165504|170501	0	0	2	2	100	30	0	0	31	60	31	60	1.51e-11	56.5
KJ426589.1:169325|170497	KF297339.1:109233|170519	7	20	22	13	100	30	0	0	31	60	31	60	1.51e-11	56.5
KJ426589.1:169325|170497	KF297339.1:166307|170519	0	2	0	13	100	30	0	0	31	60	31	60	1.51e-11	56.5
KJ426589.1:176628|179493	KF297339.1:109233|179511	20	26	35	2	100	30	0	0	31	60	31	60	1.51e-11	56.5
KJ426589.1:176628|179493	KF297339.1:55104|179511	0	4	0	2	100	30	0	0	31	60	31	60	1.51e-11	56.5
KJ426589.1:176824|179493	KF297339.1:135607|179511	4	5	0	3	100	30	0	0	31	60	31	60	1.51e-11	56.5
KJ426589.1:176824|179493	KF297339.1:109233|179511	20	26	35	3	100	30	0	0	31	60	31	60	1.51e-11	56.5
KJ426589.1:176824|179493	KF297339.1:55104|179511	0	4	0	3	100	30	0	0	31	60	31	60	1.51e-11	56.5
KJ426589.1:179022|179493	KF297339.1:109233|179511	20	26	35	2	100	30	0	0	31	60	31	60	1.51e-11	56.5
KJ426589.1:179022|179493	KF297339.1:55104|179511	0	4	0	2	100	30	0	0	31	60	31	60	1.51e-11	56.5
KJ426589.1:179494|179826	KF297339.1:179512|180054	0	30	15	3	100	30	0	0	1	30	1	30	1.51e-11	56.5
KJ426589.1:179578|179892	KF297339.1:179297|179910	0	9	10	4	100	30	0	0	31	60	31	60	1.51e-11	56.5
KJ426589.1:179893|180635	KF297339.1:179432|179942	0	8	4	2	100	30	0	0	1	30	30	59	1.51e-11	56.5
KJ426589.1:179893|180635	KF297339.1:179274|179942	0	10	2	2	100	30	0	0	1	30	30	59	1.51e-11	56.5
KJ426589.1:3254|4171	KF297339.1:3532|4766	80	3	8	15	100	30	0	0	1	30	1	30	1.51e-11	56.5
KJ426589.1:3254|4171	KF297339.1:3532|5013	0	227	194	15	100	30	0	0	1	30	1	30	1.51e-11	56.5
KJ426589.1:3254|4171	KF297339.1:3891|4448	0	0	4	15	100	30	0	0	31	60	31	60	1.51e-11	56.5
KJ426589.1:3254|4171	KF297339.1:3532|4241	0	3	9	15	100	30	0	0	1	30	1	30	1.51e-11	56.5
KJ426589.1:3254|4171	KF297339.1:3532|159982	0	0	79	15	100	30	0	0	1	30	1	30	1.51e-11	56.5
KJ426589.1:3254|4171	KF297339.1:3532|4254	0	3	3	15	100	30	0	0	1	30	1	30	1.51e-11	56.5
KJ426589.1:33130|33450	KF297339.1:32609|33483	0	3	0	2	100	30	0	0	31	60	31	60	1.51e-11	56.5
KJ426589.1:45501|228554	KF297339.1:206934|230304	24	0	0	2	100	30	0	0	31	60	31	60	1.51e-11	56.5
KJ426589.1:45501|228554	KF297339.1:80541|230304	0	2	0	2	100	30	0	0	31	60	31	60	1.51e-11	56.5
KJ426589.1:45501|228554	KF297339.1:76885|230304	8	5	8	2	100	30	0	0	31	60	31	60	1.51e-11	56.5
KJ426589.1:45501|228554	KF297339.1:77797|230304	6	4	4	2	100	30	0	0	31	60	31	60	1.51e-11	56.5
KJ426589.1:45501|228554	KF297339.1:61024|230304	0	0	3	2	100	30	0	0	31	60	31	60	1.51e-11	56.5
KJ426589.1:55623|56174	KF297339.1:55856|56212	0	0	4	4	100	30	0	0	31	60	31	60	1.51e-11	56.5
KJ426589.1:55912|56174	KF297339.1:55397|56212	0	0	21	10	100	30	0	0	31	60	31	60	1.51e-11	56.5
KJ426589.1:56276|57051	KF297339.1:56486|57089	0	0	2	20	100	30	0	0	31	60	31	60	1.51e-11	56.5
KJ426589.1:71005|71492	KF297339.1:71040|72281	0	2	0	3	100	30	0	0	1	30	1	30	1.51e-11	56.5
KJ426589.1:76846|194612	KF297339.1:76885|230304	8	5	8	2	100	30	0	0	1	30	1	30	1.51e-11	56.5
KJ426589.1:76846|228554	KF297339.1:206934|230304	24	0	0	3	100	30	0	0	31	60	31	60	1.51e-11	56.5
KJ426589.1:76846|228554	KF297339.1:45541|230304	0	8	0	3	100	30	0	0	31	60	31	60	1.51e-11	56.5
KJ426589.1:76846|228554	KF297339.1:61024|230304	0	0	3	3	100	30	0	0	31	60	31	60	1.51e-11	56.5
KJ426589.1:76846|228554	KF297339.1:76885|194534	6	31	25	3	100	30	0	0	1	30	1	30	1.51e-11	56.5
KJ426589.1:142296|142717	KF297339.1:140307|142352	0	0	2	3	100	29	0	0	1	29	32	60	5.41e-11	54.7
KJ426589.1:179893|180635	KF297339.1:55568|179942	0	33	0	2	100	29	0	0	2	30	31	59	5.41e-11	54.7
KJ426589.1:55623|56174	KF297339.1:56183|119681	0	3	0	4	100	29	0	0	32	60	1	29	5.41e-11	54.7
KJ426589.1:55912|56174	KF297339.1:56183|119681	0	3	0	10	100	29	0	0	32	60	1	29	5.41e-11	54.7
KJ426589.1:56386|56679	KF297339.1:56688|57089	0	2	0	2	100	29	0	0	32	60	1	29	5.41e-11	54.7

## Sheet: Sheet 6
KSHV circRNA identified in BCBL1 infected B cells using CIRC2
circRNA_ID	chr	circRNA_start	circRNA_end	#junction_reads	SM_MS_SMS	#non_junction_reads	junction_reads_ratio	circRNA_type	gene_id	strand
HQ404500.1:3369|3890	HQ404500.1	3369	3890	17	3_6_0	3233	0.01	n/a	/n/a	-
HQ404500.1:5285|5778	HQ404500.1	5285	5778	14	1_8_0	1857	0.015	n/a	/n/a	-
HQ404500.1:5285|6105	HQ404500.1	5285	6105	19	1_7_0	2221	0.017	n/a	/n/a	-
HQ404500.1:5285|6586	HQ404500.1	5285	6586	3	1_2_0	1857	0.003	n/a	/n/a	-
HQ404500.1:6029|6679	HQ404500.1	6029	6679	2	1_2_0	2358	0.002	n/a	/n/a	-
HQ404500.1:7092|7679	HQ404500.1	7092	7679	4	2_1_0	754	0.01	n/a	/n/a	+
HQ404500.1:7342|7657	HQ404500.1	7342	7657	5	2_1_0	710	0.014	n/a	/n/a	-
HQ404500.1:12268|12651	HQ404500.1	12268	12651	7	1_2_0	1223	0.011	n/a	/n/a	+
HQ404500.1:13227|13623	HQ404500.1	13227	13623	9	3_6_0	1121	0.016	n/a	/n/a	-
HQ404500.1:15523|15903	HQ404500.1	15523	15903	3	2_1_0	2233	0.003	n/a	/n/a	-
HQ404500.1:15719|16048	HQ404500.1	15719	16048	3	1_2_0	2383	0.003	n/a	/n/a	-
HQ404500.1:16239|16558	HQ404500.1	16239	16558	8	1_2_0	2383	0.007	n/a	/n/a	-
HQ404500.1:17235|17599	HQ404500.1	17235	17599	5	2_1_0	6078	0.002	n/a	/n/a	+
HQ404500.1:20573|21050	HQ404500.1	20573	21050	8	3_2_0	5058	0.003	n/a	/n/a	+
HQ404500.1:21316|21893	HQ404500.1	21316	21893	4	1_1_1	4930	0.002	n/a	/n/a	-
HQ404500.1:21319|21878	HQ404500.1	21319	21878	11	1_4_0	6298	0.003	n/a	/n/a	+
HQ404500.1:21333|21840	HQ404500.1	21333	21840	2	2_2_0	8893	0	n/a	/n/a	+
HQ404500.1:21336|21840	HQ404500.1	21336	21840	33	10_7_0	9061	0.007	n/a	/n/a	+
HQ404500.1:21336|21867	HQ404500.1	21336	21867	8	2_2_0	7556	0.002	n/a	/n/a	+
HQ404500.1:21405|21840	HQ404500.1	21405	21840	7	2_2_0	12949	0.001	n/a	/n/a	+
HQ404500.1:21472|21840	HQ404500.1	21472	21840	33	13_1_0	16929	0.004	n/a	/n/a	+
HQ404500.1:21474|21788	HQ404500.1	21474	21788	4	2_2_0	20260	0	n/a	/n/a	+
HQ404500.1:22222|22675	HQ404500.1	22222	22675	6	3_3_0	5650	0.002	n/a	/n/a	+
HQ404500.1:22426|22675	HQ404500.1	22426	22675	5	1_2_0	6795	0.001	n/a	/n/a	+
HQ404500.1:24264|24498	HQ404500.1	24264	24498	4	1_0_2	105351	0	n/a	/n/a	+
HQ404500.1:24497|24744	HQ404500.1	24497	24744	19	8_7_0	18658	0.002	n/a	/n/a	-
HQ404500.1:24497|24955	HQ404500.1	24497	24955	4	2_2_0	35935	0	n/a	/n/a	-
HQ404500.1:24497|25071	HQ404500.1	24497	25071	29	5_10_0	29384	0.002	n/a	/n/a	-
HQ404500.1:24497|25228	HQ404500.1	24497	25228	4	1_3_0	17463	0	n/a	/n/a	-
HQ404500.1:24497|25238	HQ404500.1	24497	25238	2	1_2_0	17250	0	n/a	/n/a	-
HQ404500.1:24497|25279	HQ404500.1	24497	25279	12	0_9_0	17754	0.001	n/a	/n/a	-
HQ404500.1:24497|26277	HQ404500.1	24497	26277	8	1_5_0	8412	0.002	n/a	/n/a	-
HQ404500.1:24497|28614	HQ404500.1	24497	28614	56	1_21_0	594033	0	n/a	/n/a	-
HQ404500.1:24569|24960	HQ404500.1	24569	24960	7	3_1_0	38391	0	n/a	/n/a	-
HQ404500.1:24630|25045	HQ404500.1	24630	25045	9	2_3_0	35332	0.001	n/a	/n/a	-
HQ404500.1:24630|25071	HQ404500.1	24630	25071	6	3_1_0	33170	0	n/a	/n/a	-
HQ404500.1:24702|25045	HQ404500.1	24702	25045	12	6_1_0	40525	0.001	n/a	/n/a	-
HQ404500.1:24702|25149	HQ404500.1	24702	25149	5	3_1_0	31116	0	n/a	/n/a	-
HQ404500.1:24827|25281	HQ404500.1	24827	25281	3	1_2_0	35624	0	n/a	/n/a	+
HQ404500.1:24827|25440	HQ404500.1	24827	25440	10	1_6_0	36642	0.001	n/a	/n/a	+
HQ404500.1:24888|25281	HQ404500.1	24888	25281	3	1_2_1	40572	0	n/a	/n/a	+
HQ404500.1:24888|26157	HQ404500.1	24888	26157	3	2_1_0	33482	0	n/a	/n/a	+
HQ404500.1:24902|25277	HQ404500.1	24902	25277	3	3_2_0	40802	0	n/a	/n/a	-
HQ404500.1:24931|25149	HQ404500.1	24931	25149	4	3_1_0	46613	0	n/a	/n/a	-
HQ404500.1:24931|25277	HQ404500.1	24931	25277	7	3_3_0	43925	0	n/a	/n/a	-
HQ404500.1:24931|25436	HQ404500.1	24931	25436	3	3_2_0	45155	0	n/a	/n/a	-
HQ404500.1:24971|25277	HQ404500.1	24971	25277	5	2_1_0	46606	0	n/a	/n/a	-
HQ404500.1:24971|25279	HQ404500.1	24971	25279	16	7_4_0	46660	0.001	n/a	/n/a	-
HQ404500.1:25239|25535	HQ404500.1	25239	25535	3	1_2_0	25871	0	n/a	/n/a	-
HQ404500.1:25467|26287	HQ404500.1	25467	26287	5	1_2_0	18997	0.001	n/a	/n/a	+
HQ404500.1:25626|26039	HQ404500.1	25626	26039	3	2_1_0	15987	0	n/a	/n/a	-
HQ404500.1:25695|26048	HQ404500.1	25695	26048	5	2_1_0	14624	0.001	n/a	/n/a	-
HQ404500.1:26008|26269	HQ404500.1	26008	26269	5	0_2_1	14015	0.001	n/a	/n/a	-
HQ404500.1:26447|27506	HQ404500.1	26447	27506	4	1_3_0	12098	0.001	n/a	/n/a	-
HQ404500.1:26517|26789	HQ404500.1	26517	26789	2	0_2_1	13408	0	n/a	/n/a	-
HQ404500.1:27110|27344	HQ404500.1	27110	27344	3	2_2_0	14102	0	n/a	/n/a	-
HQ404500.1:27110|27506	HQ404500.1	27110	27506	7	2_3_0	15250	0.001	n/a	/n/a	-
HQ404500.1:27110|27662	HQ404500.1	27110	27662	3	2_2_0	14156	0	n/a	/n/a	-
HQ404500.1:27110|27916	HQ404500.1	27110	27916	4	1_2_0	16690	0	n/a	/n/a	-
HQ404500.1:27110|27953	HQ404500.1	27110	27953	2	2_1_0	15833	0	n/a	/n/a	-
HQ404500.1:27126|27901	HQ404500.1	27126	27901	6	2_3_0	16084	0.001	n/a	/n/a	-
HQ404500.1:27126|27958	HQ404500.1	27126	27958	4	1_2_0	14911	0.001	n/a	/n/a	-
HQ404500.1:27126|28117	HQ404500.1	27126	28117	5	1_3_0	11330	0.001	n/a	/n/a	-
HQ404500.1:27709|28175	HQ404500.1	27709	28175	4	2_1_0	10610	0.001	n/a	/n/a	-
HQ404500.1:27709|28819	HQ404500.1	27709	28819	300	1_74_1	528759	0.001	n/a	/n/a	-
HQ404500.1:27906|28272	HQ404500.1	27906	28272	2	2_1_0	146744	0	n/a	/n/a	-
HQ404500.1:28198|28687	HQ404500.1	28198	28687	45	1_16_1	677939	0	n/a	/n/a	-
HQ404500.1:28198|28695	HQ404500.1	28198	28695	663	1_99_1	659523	0.002	n/a	/n/a	-
HQ404500.1:28198|28717	HQ404500.1	28198	28717	578	3_92_0	549548	0.002	n/a	/n/a	-
HQ404500.1:28198|29016	HQ404500.1	28198	29016	2360	2_132_6	283509	0.016	n/a	/n/a	-
HQ404500.1:28269|28826	HQ404500.1	28269	28826	210	57_15_4	646801	0.001	n/a	/n/a	+
HQ404500.1:28273|28434	HQ404500.1	28273	28434	3	2_1_0	1264774	0	n/a	/n/a	-
HQ404500.1:28273|28467	HQ404500.1	28273	28467	6	1_2_1	1318793	0	n/a	/n/a	-
HQ404500.1:28273|28475	HQ404500.1	28273	28475	5	2_3_0	1317070	0	n/a	/n/a	-
HQ404500.1:28273|28499	HQ404500.1	28273	28499	6	5_4_0	1324470	0	n/a	/n/a	-
HQ404500.1:28273|28518	HQ404500.1	28273	28518	710	85_94_11	1276097	0.001	n/a	/n/a	-
HQ404500.1:28273|28531	HQ404500.1	28273	28531	687	86_93_4	1179267	0.001	n/a	/n/a	-
HQ404500.1:28273|28545	HQ404500.1	28273	28545	124	40_49_1	1036584	0	n/a	/n/a	-
HQ404500.1:28273|28572	HQ404500.1	28273	28572	33	7_11_0	1038328	0	n/a	/n/a	-
HQ404500.1:28273|28593	HQ404500.1	28273	28593	2928	115_146_19	821039	0.007	n/a	/n/a	-
HQ404500.1:28273|28614	HQ404500.1	28273	28614	934	80_112_7	768009	0.002	n/a	/n/a	-
HQ404500.1:28273|28624	HQ404500.1	28273	28624	399	48_77_2	785606	0.001	n/a	/n/a	-
HQ404500.1:28273|28663	HQ404500.1	28273	28663	90	27_15_0	780466	0	n/a	/n/a	-
HQ404500.1:28273|28687	HQ404500.1	28273	28687	159	31_52_2	848611	0	n/a	/n/a	-
HQ404500.1:28273|28691	HQ404500.1	28273	28691	1500	110_114_15	845388	0.004	n/a	/n/a	-
HQ404500.1:28273|28695	HQ404500.1	28273	28695	1012	78_116_8	829974	0.002	n/a	/n/a	-
HQ404500.1:28273|28698	HQ404500.1	28273	28698	218	45_43_2	809217	0.001	n/a	/n/a	-
HQ404500.1:28273|28717	HQ404500.1	28273	28717	543	45_98_3	725375	0.001	n/a	/n/a	-
HQ404500.1:28273|28727	HQ404500.1	28273	28727	451	50_87_1	737100	0.001	n/a	/n/a	-
HQ404500.1:28273|28733	HQ404500.1	28273	28733	85	14_32_0	751450	0	n/a	/n/a	-
HQ404500.1:28273|28755	HQ404500.1	28273	28755	95	11_33_1	768803	0	n/a	/n/a	-
HQ404500.1:28273|28786	HQ404500.1	28273	28786	312	51_55_1	708965	0.001	n/a	/n/a	-
HQ404500.1:28273|28793	HQ404500.1	28273	28793	164	50_14_2	712027	0	n/a	/n/a	-
HQ404500.1:28273|28807	HQ404500.1	28273	28807	412	51_77_2	692851	0.001	n/a	/n/a	-
HQ404500.1:28273|28819	HQ404500.1	28273	28819	855	59_109_2	703512	0.002	n/a	/n/a	-
HQ404500.1:28273|28876	HQ404500.1	28273	28876	72	12_21_0	660636	0	n/a	/n/a	-
HQ404500.1:28273|28986	HQ404500.1	28273	28986	204	60_17_2	599491	0.001	n/a	/n/a	-
HQ404500.1:28273|29014	HQ404500.1	28273	29014	155	51_17_1	459731	0.001	n/a	/n/a	-
HQ404500.1:28273|29016	HQ404500.1	28273	29016	1612	94_126_16	459904	0.007	n/a	/n/a	-
HQ404500.1:28273|29064	HQ404500.1	28273	29064	20	6_7_0	350184	0	n/a	/n/a	-
HQ404500.1:28273|29082	HQ404500.1	28273	29082	8	3_3_0	329178	0	n/a	/n/a	-
HQ404500.1:28273|29091	HQ404500.1	28273	29091	82	11_27_2	314472	0.001	n/a	/n/a	-
HQ404500.1:28273|29104	HQ404500.1	28273	29104	239	53_36_3	316415	0.002	n/a	/n/a	-
HQ404500.1:28273|29159	HQ404500.1	28273	29159	134	23_43_0	284657	0.001	n/a	/n/a	-
HQ404500.1:28273|29235	HQ404500.1	28273	29235	148	9_50_2	278856	0.001	n/a	/n/a	-
HQ404500.1:28273|29294	HQ404500.1	28273	29294	128	5_53_0	229500	0.001	n/a	/n/a	-
HQ404500.1:28290|28518	HQ404500.1	28290	28518	45	17_17_0	1335104	0	n/a	/n/a	-
HQ404500.1:28290|28531	HQ404500.1	28290	28531	150	13_46_0	1250045	0	n/a	/n/a	-
HQ404500.1:28290|28545	HQ404500.1	28290	28545	11	5_6_0	1117330	0	n/a	/n/a	-
HQ404500.1:28290|28572	HQ404500.1	28290	28572	10	5_5_0	1120071	0	n/a	/n/a	-
HQ404500.1:28290|28593	HQ404500.1	28290	28593	793	101_77_9	903418	0.002	n/a	/n/a	-
HQ404500.1:28290|28614	HQ404500.1	28290	28614	138	45_34_1	852699	0	n/a	/n/a	-
HQ404500.1:28290|28624	HQ404500.1	28290	28624	91	28_25_0	870317	0	n/a	/n/a	-
HQ404500.1:28290|28663	HQ404500.1	28290	28663	12	9_4_0	864761	0	n/a	/n/a	-
HQ404500.1:28290|28687	HQ404500.1	28290	28687	103	34_26_1	932397	0	n/a	/n/a	-
HQ404500.1:28290|28691	HQ404500.1	28290	28691	1207	72_117_8	929160	0.003	n/a	/n/a	-
HQ404500.1:28290|28695	HQ404500.1	28290	28695	285	68_53_6	913707	0.001	n/a	/n/a	-
HQ404500.1:28290|28698	HQ404500.1	28290	28698	134	37_23_1	892993	0	n/a	/n/a	-
HQ404500.1:28290|28717	HQ404500.1	28290	28717	157	44_41_3	811141	0	n/a	/n/a	-
HQ404500.1:28290|28727	HQ404500.1	28290	28727	96	32_31_1	823107	0	n/a	/n/a	-
HQ404500.1:28290|28733	HQ404500.1	28290	28733	42	11_15_0	837607	0	n/a	/n/a	-
HQ404500.1:28290|28755	HQ404500.1	28290	28755	32	6_14_0	854916	0	n/a	/n/a	-
HQ404500.1:28290|28786	HQ404500.1	28290	28786	61	21_8_0	794911	0	n/a	/n/a	-
HQ404500.1:28290|28793	HQ404500.1	28290	28793	59	12_19_0	797933	0	n/a	/n/a	-
HQ404500.1:28290|28807	HQ404500.1	28290	28807	161	31_42_2	778930	0	n/a	/n/a	-
HQ404500.1:28290|28819	HQ404500.1	28290	28819	177	44_42_1	789704	0	n/a	/n/a	-
HQ404500.1:28290|28876	HQ404500.1	28290	28876	76	7_23_0	747155	0	n/a	/n/a	-
HQ404500.1:28290|28986	HQ404500.1	28290	28986	237	19_63_1	686154	0.001	n/a	/n/a	-
HQ404500.1:28290|29014	HQ404500.1	28290	29014	165	37_32_1	546398	0.001	n/a	/n/a	-
HQ404500.1:28290|29016	HQ404500.1	28290	29016	2459	50_141_9	546571	0.009	n/a	/n/a	-
HQ404500.1:28290|29091	HQ404500.1	28290	29091	139	5_45_1	401813	0.001	n/a	/n/a	-
HQ404500.1:28290|29104	HQ404500.1	28290	29104	60	4_19_0	403777	0	n/a	/n/a	-
HQ404500.1:28290|29235	HQ404500.1	28290	29235	37	3_18_0	366306	0	n/a	/n/a	-
HQ404500.1:28290|29255	HQ404500.1	28290	29255	19	1_12_0	344994	0	n/a	/n/a	-
HQ404500.1:28386|28593	HQ404500.1	28386	28593	147	49_2_1	1564671	0	n/a	/n/a	-
HQ404500.1:28386|28691	HQ404500.1	28386	28691	211	67_6_1	1638477	0	n/a	/n/a	-
HQ404500.1:28386|29016	HQ404500.1	28386	29016	59	25_1_0	1290031	0	n/a	/n/a	-
HQ404500.1:28406|28620	HQ404500.1	28406	28620	85	7_35_0	1664486	0	n/a	/n/a	+
HQ404500.1:28406|28666	HQ404500.1	28406	28666	47	8_18_1	1675042	0	n/a	/n/a	+
HQ404500.1:28406|28668	HQ404500.1	28406	28668	42	1_20_0	1678427	0	n/a	/n/a	+
HQ404500.1:28406|28705	HQ404500.1	28406	28705	3061	68_149_6	1695225	0.004	n/a	/n/a	+
HQ404500.1:28406|28708	HQ404500.1	28406	28708	1292	38_123_3	1691639	0.002	n/a	/n/a	+
HQ404500.1:28406|28714	HQ404500.1	28406	28714	282	33_53_2	1645022	0	n/a	/n/a	+
HQ404500.1:28406|28719	HQ404500.1	28406	28719	278	33_76_1	1644332	0	n/a	/n/a	+
HQ404500.1:28406|28721	HQ404500.1	28406	28721	3368	54_153_8	1650114	0.004	n/a	/n/a	+
HQ404500.1:28406|28725	HQ404500.1	28406	28725	124	35_20_0	1660078	0	n/a	/n/a	+
HQ404500.1:28406|28799	HQ404500.1	28406	28799	128	13_43_2	1621067	0	n/a	/n/a	+
HQ404500.1:28406|28813	HQ404500.1	28406	28813	133	23_33_1	1623633	0	n/a	/n/a	+
HQ404500.1:28406|28815	HQ404500.1	28406	28815	92	10_29_0	1631953	0	n/a	/n/a	+
HQ404500.1:28406|28830	HQ404500.1	28406	28830	893	40_111_3	1599225	0.001	n/a	/n/a	+
HQ404500.1:28406|28852	HQ404500.1	28406	28852	1091	9_117_6	1628983	0.001	n/a	/n/a	+
HQ404500.1:28406|28878	HQ404500.1	28406	28878	140	12_35_2	1594195	0	n/a	/n/a	+
HQ404500.1:28406|28888	HQ404500.1	28406	28888	2053	19_127_9	1567953	0.003	n/a	/n/a	+
HQ404500.1:28406|28901	HQ404500.1	28406	28901	13	2_5_1	1581831	0	n/a	/n/a	+
HQ404500.1:28406|28943	HQ404500.1	28406	28943	27	3_12_0	1524058	0	n/a	/n/a	+
HQ404500.1:28406|28952	HQ404500.1	28406	28952	11	5_4_0	1526342	0	n/a	/n/a	+
HQ404500.1:28406|28959	HQ404500.1	28406	28959	572	7_104_4	1528666	0.001	n/a	/n/a	+
HQ404500.1:28406|29024	HQ404500.1	28406	29024	642	5_100_5	1388877	0.001	n/a	/n/a	+
HQ404500.1:28406|29030	HQ404500.1	28406	29030	6734	16_202_25	1325895	0.01	n/a	/n/a	+
HQ404500.1:28406|29038	HQ404500.1	28406	29038	62	1_29_1	1324001	0	n/a	/n/a	+
HQ404500.1:28406|29044	HQ404500.1	28406	29044	1218	66_122_5	1319995	0.002	n/a	/n/a	+
HQ404500.1:28406|29049	HQ404500.1	28406	29049	341	42_65_1	1319075	0.001	n/a	/n/a	+
HQ404500.1:28406|29076	HQ404500.1	28406	29076	1566	12_139_7	1295936	0.002	n/a	/n/a	+
HQ404500.1:28406|29099	HQ404500.1	28406	29099	2960	12_161_13	1255504	0.005	n/a	/n/a	+
HQ404500.1:28406|29119	HQ404500.1	28406	29119	1067	17_124_5	1250471	0.002	n/a	/n/a	+
HQ404500.1:28406|29141	HQ404500.1	28406	29141	498	2_99_3	1222168	0.001	n/a	/n/a	+
HQ404500.1:28406|29152	HQ404500.1	28406	29152	373	3_99_3	1220436	0.001	n/a	/n/a	+
HQ404500.1:28406|29229	HQ404500.1	28406	29229	325	5_86_2	1218957	0.001	n/a	/n/a	+
HQ404500.1:28420|28593	HQ404500.1	28420	28593	483	142_2_11	1690281	0.001	n/a	/n/a	-
HQ404500.1:28420|28691	HQ404500.1	28420	28691	1907	146_14_5	1811800	0.002	n/a	/n/a	-
HQ404500.1:28420|28695	HQ404500.1	28420	28695	1933	139_76_7	1795376	0.002	n/a	/n/a	-
HQ404500.1:28420|28698	HQ404500.1	28420	28698	593	90_70_2	1775832	0.001	n/a	/n/a	-
HQ404500.1:28420|28717	HQ404500.1	28420	28717	1424	121_36_8	1746887	0.002	n/a	/n/a	-
HQ404500.1:28420|28727	HQ404500.1	28420	28727	814	116_35_1	1768195	0.001	n/a	/n/a	-
HQ404500.1:28420|28733	HQ404500.1	28420	28733	137	38_16_0	1785839	0	n/a	/n/a	-
HQ404500.1:28420|28755	HQ404500.1	28420	28755	100	43_6_0	1804139	0	n/a	/n/a	-
HQ404500.1:28420|28786	HQ404500.1	28420	28786	306	74_2_2	1739889	0	n/a	/n/a	-
HQ404500.1:28420|28807	HQ404500.1	28420	28807	543	99_15_5	1726328	0.001	n/a	/n/a	-
HQ404500.1:28420|28819	HQ404500.1	28420	28819	754	105_10_2	1740698	0.001	n/a	/n/a	-
HQ404500.1:28420|29016	HQ404500.1	28420	29016	1678	135_9_11	1500167	0.002	n/a	/n/a	-
HQ404500.1:28420|29104	HQ404500.1	28420	29104	184	45_20_1	1370039	0	n/a	/n/a	-
HQ404500.1:28429|28691	HQ404500.1	28429	28691	185	59_2_3	1803218	0	n/a	/n/a	-
HQ404500.1:28429|28695	HQ404500.1	28429	28695	285	40_57_2	1786975	0	n/a	/n/a	-
HQ404500.1:28429|28698	HQ404500.1	28429	28698	240	33_47_1	1767531	0	n/a	/n/a	-
HQ404500.1:28429|28717	HQ404500.1	28429	28717	519	24_78_0	1737490	0.001	n/a	/n/a	-
HQ404500.1:28429|28727	HQ404500.1	28429	28727	237	27_50_2	1758792	0	n/a	/n/a	-
HQ404500.1:28429|28733	HQ404500.1	28429	28733	53	4_24_0	1776045	0	n/a	/n/a	-
HQ404500.1:28440|28884	HQ404500.1	28440	28884	4	1_3_0	1682180	0	n/a	/n/a	+
HQ404500.1:28440|28967	HQ404500.1	28440	28967	15	2_6_0	1641151	0	n/a	/n/a	+
HQ404500.1:28440|29030	HQ404500.1	28440	29030	15	7_2_0	1439102	0	n/a	/n/a	+
HQ404500.1:28442|28719	HQ404500.1	28442	28719	47	16_7_1	1754359	0	n/a	/n/a	+
HQ404500.1:28442|28725	HQ404500.1	28442	28725	105	40_11_1	1771174	0	n/a	/n/a	+
HQ404500.1:28442|28826	HQ404500.1	28442	28826	66	10_17_0	1718931	0	n/a	/n/a	+
HQ404500.1:28442|29047	HQ404500.1	28442	29047	36	16_2_0	1438170	0	n/a	/n/a	+
HQ404500.1:28448|28705	HQ404500.1	28448	28705	78	6_32_0	1801816	0	n/a	/n/a	+
HQ404500.1:28448|28708	HQ404500.1	28448	28708	35	5_17_0	1798928	0	n/a	/n/a	+
HQ404500.1:28448|28714	HQ404500.1	28448	28714	98	24_23_1	1763777	0	n/a	/n/a	+
HQ404500.1:28448|28719	HQ404500.1	28448	28719	32	5_12_0	1764868	0	n/a	/n/a	+
HQ404500.1:28448|28725	HQ404500.1	28448	28725	54	10_14_0	1781659	0	n/a	/n/a	+
HQ404500.1:28448|28826	HQ404500.1	28448	28826	30	13_11_0	1729332	0	n/a	/n/a	+
HQ404500.1:28448|28959	HQ404500.1	28448	28959	3	3_1_0	1656418	0	n/a	/n/a	+
HQ404500.1:28448|28967	HQ404500.1	28448	28967	4	1_3_0	1656522	0	n/a	/n/a	+
HQ404500.1:28451|28695	HQ404500.1	28451	28695	54	8_16_0	1811337	0	n/a	/n/a	-
HQ404500.1:28458|28691	HQ404500.1	28458	28691	12	9_1_0	1822999	0	n/a	/n/a	-
HQ404500.1:28458|28733	HQ404500.1	28458	28733	13	2_6_0	1797754	0	n/a	/n/a	-
HQ404500.1:28460|28691	HQ404500.1	28460	28691	20	8_2_0	1811510	0	n/a	/n/a	-
HQ404500.1:28460|28695	HQ404500.1	28460	28695	18	7_4_1	1799245	0	n/a	/n/a	-
HQ404500.1:28460|28698	HQ404500.1	28460	28698	19	3_7_0	1783112	0	n/a	/n/a	-
HQ404500.1:28460|28717	HQ404500.1	28460	28717	21	6_5_0	1748965	0	n/a	/n/a	-
HQ404500.1:28460|28727	HQ404500.1	28460	28727	10	3_4_0	1768695	0	n/a	/n/a	-
HQ404500.1:28460|28733	HQ404500.1	28460	28733	9	1_4_0	1785474	0	n/a	/n/a	-
HQ404500.1:28460|28755	HQ404500.1	28460	28755	6	3_3_0	1803404	0	n/a	/n/a	-
HQ404500.1:28460|28786	HQ404500.1	28460	28786	7	2_1_0	1739065	0	n/a	/n/a	-
HQ404500.1:28460|28807	HQ404500.1	28460	28807	2	2_1_0	1724842	0	n/a	/n/a	-
HQ404500.1:28460|28819	HQ404500.1	28460	28819	31	14_10_0	1738555	0	n/a	/n/a	-
HQ404500.1:28460|28986	HQ404500.1	28460	28986	3	2_2_0	1637411	0	n/a	/n/a	-
HQ404500.1:28460|29016	HQ404500.1	28460	29016	41	17_8_0	1497065	0	n/a	/n/a	-
HQ404500.1:28460|29064	HQ404500.1	28460	29064	6	3_1_0	1394414	0	n/a	/n/a	-
HQ404500.1:28460|29091	HQ404500.1	28460	29091	6	3_1_0	1361751	0	n/a	/n/a	-
HQ404500.1:28474|28705	HQ404500.1	28474	28705	40	10_8_0	1779836	0	n/a	/n/a	+
HQ404500.1:28485|28826	HQ404500.1	28485	28826	290	3_76_1	1675779	0	n/a	/n/a	+
HQ404500.1:28485|28952	HQ404500.1	28485	28952	52	1_14_0	1599352	0	n/a	/n/a	+
HQ404500.1:28485|29086	HQ404500.1	28485	29086	10	4_2_0	1330560	0	n/a	/n/a	+
HQ404500.1:28492|28799	HQ404500.1	28492	28799	7	1_4_0	1691679	0	n/a	/n/a	+
HQ404500.1:28492|28952	HQ404500.1	28492	28952	3	1_2_0	1600138	0	n/a	/n/a	+
HQ404500.1:28492|28967	HQ404500.1	28492	28967	6	3_1_0	1602848	0	n/a	/n/a	+
HQ404500.1:28495|29091	HQ404500.1	28495	29091	4	2_2_0	1339203	0	n/a	/n/a	-
HQ404500.1:28500|28799	HQ404500.1	28500	28799	10	3_2_0	1704127	0	n/a	/n/a	+
HQ404500.1:28519|28695	HQ404500.1	28519	28695	18	4_9_1	1601104	0	n/a	/n/a	-
HQ404500.1:28519|28698	HQ404500.1	28519	28698	7	1_3_0	1597469	0	n/a	/n/a	-
HQ404500.1:28519|28717	HQ404500.1	28519	28717	23	3_11_0	1589736	0	n/a	/n/a	-
HQ404500.1:28519|28727	HQ404500.1	28519	28727	21	7_10_0	1611609	0	n/a	/n/a	-
HQ404500.1:28519|28733	HQ404500.1	28519	28733	8	0_4_1	1628758	0	n/a	/n/a	-
HQ404500.1:28519|28755	HQ404500.1	28519	28755	21	3_10_0	1654305	0	n/a	/n/a	-
HQ404500.1:28519|28793	HQ404500.1	28519	28793	53	16_15_0	1605097	0	n/a	/n/a	-
HQ404500.1:28519|28807	HQ404500.1	28519	28807	335	59_72_0	1587684	0	n/a	/n/a	-
HQ404500.1:28519|28819	HQ404500.1	28519	28819	604	75_90_1	1600389	0.001	n/a	/n/a	-
HQ404500.1:28519|28876	HQ404500.1	28519	28876	82	17_27_1	1562244	0	n/a	/n/a	-
HQ404500.1:28519|28986	HQ404500.1	28519	28986	119	31_28_0	1499340	0	n/a	/n/a	-
HQ404500.1:28519|29005	HQ404500.1	28519	29005	16	3_2_0	1407914	0	n/a	/n/a	-
HQ404500.1:28519|29014	HQ404500.1	28519	29014	87	28_16_0	1360155	0	n/a	/n/a	-
HQ404500.1:28519|29016	HQ404500.1	28519	29016	2003	99_132_5	1360282	0.003	n/a	/n/a	-
HQ404500.1:28519|29064	HQ404500.1	28519	29064	8	2_2_0	1257837	0	n/a	/n/a	-
HQ404500.1:28519|29091	HQ404500.1	28519	29091	64	12_19_0	1224702	0	n/a	/n/a	-
HQ404500.1:28519|29104	HQ404500.1	28519	29104	62	14_18_0	1226783	0	n/a	/n/a	-
HQ404500.1:28519|29159	HQ404500.1	28519	29159	88	23_16_0	1196796	0	n/a	/n/a	-
HQ404500.1:28519|29235	HQ404500.1	28519	29235	77	14_32_0	1190328	0	n/a	/n/a	-
HQ404500.1:28519|29261	HQ404500.1	28519	29261	5	2_1_0	1166944	0	n/a	/n/a	-
HQ404500.1:28519|29294	HQ404500.1	28519	29294	45	6_23_0	1142394	0	n/a	/n/a	-
HQ404500.1:28533|28695	HQ404500.1	28533	28695	4	2_1_0	1506646	0	n/a	/n/a	-
HQ404500.1:28533|28793	HQ404500.1	28533	28793	9	4_1_0	1533691	0	n/a	/n/a	-
HQ404500.1:28533|28807	HQ404500.1	28533	28807	70	22_5_0	1516393	0	n/a	/n/a	-
HQ404500.1:28533|28819	HQ404500.1	28533	28819	22	10_2_1	1528898	0	n/a	/n/a	-
HQ404500.1:28533|29014	HQ404500.1	28533	29014	34	14_1_0	1288993	0	n/a	/n/a	-
HQ404500.1:28533|29016	HQ404500.1	28533	29016	155	55_13_3	1289115	0	n/a	/n/a	-
HQ404500.1:28533|29104	HQ404500.1	28533	29104	52	25_6_1	1156582	0	n/a	/n/a	-
HQ404500.1:28533|29294	HQ404500.1	28533	29294	7	5_1_0	1072403	0	n/a	/n/a	-
HQ404500.1:28540|28826	HQ404500.1	28540	28826	11	8_7_0	1384583	0	n/a	/n/a	+
HQ404500.1:28540|28833	HQ404500.1	28540	28833	6	1_4_0	1379431	0	n/a	/n/a	+
HQ404500.1:28540|28884	HQ404500.1	28540	28884	34	3_9_0	1347276	0	n/a	/n/a	+
HQ404500.1:28540|28952	HQ404500.1	28540	28952	16	4_7_0	1305256	0	n/a	/n/a	+
HQ404500.1:28540|28970	HQ404500.1	28540	28970	14	3_4_0	1303689	0	n/a	/n/a	+
HQ404500.1:28540|29111	HQ404500.1	28540	29111	26	13_2_0	1031902	0	n/a	/n/a	+
HQ404500.1:28579|28884	HQ404500.1	28579	28884	22	8_4_0	1183788	0	n/a	/n/a	+
HQ404500.1:28579|28967	HQ404500.1	28579	28967	7	2_1_0	1145640	0	n/a	/n/a	+
HQ404500.1:28579|29124	HQ404500.1	28579	29124	3	1_2_0	872126	0	n/a	/n/a	+
HQ404500.1:28584|28833	HQ404500.1	28584	28833	4	2_1_0	1207177	0	n/a	/n/a	+
HQ404500.1:28584|28878	HQ404500.1	28584	28878	4	1_2_0	1198889	0	n/a	/n/a	+
HQ404500.1:28584|28884	HQ404500.1	28584	28884	9	3_4_0	1174372	0	n/a	/n/a	+
HQ404500.1:28584|28967	HQ404500.1	28584	28967	11	1_4_0	1136291	0	n/a	/n/a	+
HQ404500.1:28584|29024	HQ404500.1	28584	29024	22	2_8_0	999086	0	n/a	/n/a	+
HQ404500.1:28584|29040	HQ404500.1	28584	29040	35	17_1_0	933292	0	n/a	/n/a	+
HQ404500.1:28584|29044	HQ404500.1	28584	29044	23	9_1_0	930519	0	n/a	/n/a	+
HQ404500.1:28584|29047	HQ404500.1	28584	29047	25	11_1_0	930480	0	n/a	/n/a	+
HQ404500.1:28584|29119	HQ404500.1	28584	29119	31	5_5_0	861594	0	n/a	/n/a	+
HQ404500.1:28584|29122	HQ404500.1	28584	29122	26	4_12_0	864257	0	n/a	/n/a	+
HQ404500.1:28584|29162	HQ404500.1	28584	29162	3	1_2_0	836135	0	n/a	/n/a	+
HQ404500.1:28590|28996	HQ404500.1	28590	28996	3	1_2_0	1039589	0	n/a	/n/a	+
HQ404500.1:28590|29047	HQ404500.1	28590	29047	289	67_4_1	859218	0.001	n/a	/n/a	+
HQ404500.1:28590|29111	HQ404500.1	28590	29111	1128	132_1_6	791374	0.003	n/a	/n/a	+
HQ404500.1:28611|29044	HQ404500.1	28611	29044	16	5_3_1	762184	0	n/a	/n/a	+
HQ404500.1:28611|29049	HQ404500.1	28611	29049	6	1_2_0	761571	0	n/a	/n/a	+
HQ404500.1:28611|29119	HQ404500.1	28611	29119	3	2_2_0	696728	0	n/a	/n/a	+
HQ404500.1:28616|29016	HQ404500.1	28616	29016	417	90_8_2	842390	0.001	n/a	/n/a	-
HQ404500.1:28616|29104	HQ404500.1	28616	29104	54	22_4_0	724961	0	n/a	/n/a	-
HQ404500.1:28621|29016	HQ404500.1	28621	29016	223	74_3_1	846322	0.001	n/a	/n/a	-
HQ404500.1:28650|28959	HQ404500.1	28650	28959	36	2_11_0	1027028	0	n/a	/n/a	+
HQ404500.1:28650|29139	HQ404500.1	28650	29139	15	1_11_0	738888	0	n/a	/n/a	+
HQ404500.1:28655|28967	HQ404500.1	28655	28967	3	2_1_0	1012677	0	n/a	/n/a	+
HQ404500.1:28689|29016	HQ404500.1	28689	29016	104	36_2_1	906091	0	n/a	/n/a	-
HQ404500.1:28692|28986	HQ404500.1	28692	28986	122	29_36_1	1023493	0	n/a	/n/a	-
HQ404500.1:28692|29005	HQ404500.1	28692	29005	13	5_4_0	931431	0	n/a	/n/a	-
HQ404500.1:28692|29014	HQ404500.1	28692	29014	290	65_10_2	883054	0.001	n/a	/n/a	-
HQ404500.1:28692|29016	HQ404500.1	28692	29016	1323	120_116_8	883185	0.003	n/a	/n/a	-
HQ404500.1:28692|29064	HQ404500.1	28692	29064	90	25_15_1	793256	0	n/a	/n/a	-
HQ404500.1:28692|29091	HQ404500.1	28692	29091	79	22_22_0	762638	0	n/a	/n/a	-
HQ404500.1:28692|29104	HQ404500.1	28692	29104	33	11_8_0	764940	0	n/a	/n/a	-
HQ404500.1:28692|29159	HQ404500.1	28692	29159	22	9_7_0	736709	0	n/a	/n/a	-
HQ404500.1:28692|29235	HQ404500.1	28692	29235	14	7_2_0	730084	0	n/a	/n/a	-
HQ404500.1:28692|29255	HQ404500.1	28692	29255	6	1_3_0	709509	0	n/a	/n/a	-
HQ404500.1:28692|29294	HQ404500.1	28692	29294	30	12_8_1	682172	0	n/a	/n/a	-
HQ404500.1:28739|29038	HQ404500.1	28739	29038	14	3_5_0	765032	0	n/a	/n/a	+
HQ404500.1:28750|29030	HQ404500.1	28750	29030	11	3_2_0	752485	0	n/a	/n/a	+
HQ404500.1:28750|29040	HQ404500.1	28750	29040	9	3_2_0	751405	0	n/a	/n/a	+
HQ404500.1:28750|29099	HQ404500.1	28750	29099	12	2_5_0	690296	0	n/a	/n/a	+
HQ404500.1:28750|29312	HQ404500.1	28750	29312	10	2_4_1	587181	0	n/a	/n/a	+
HQ404500.1:28750|29318	HQ404500.1	28750	29318	18	1_12_0	585497	0	n/a	/n/a	+
HQ404500.1:28773|29122	HQ404500.1	28773	29122	18	1_8_0	682320	0	n/a	/n/a	+
HQ404500.1:28773|29124	HQ404500.1	28773	29124	14	2_8_0	680485	0	n/a	/n/a	+
HQ404500.1:28773|29139	HQ404500.1	28773	29139	12	3_4_0	652659	0	n/a	/n/a	+
HQ404500.1:28840|29047	HQ404500.1	28840	29047	6	2_2_0	660075	0	n/a	/n/a	+
HQ404500.1:28860|29139	HQ404500.1	28860	29139	15	3_7_0	607837	0	n/a	/n/a	+
HQ404500.1:28875|29086	HQ404500.1	28875	29086	7	3_2_0	599053	0	n/a	/n/a	+
HQ404500.1:28875|29119	HQ404500.1	28875	29119	5	4_1_0	595897	0	n/a	/n/a	+
HQ404500.1:28913|29122	HQ404500.1	28913	29122	3	2_1_0	565865	0	n/a	/n/a	+
HQ404500.1:28940|29312	HQ404500.1	28940	29312	25	14_1_0	468641	0	n/a	/n/a	+
HQ404500.1:28969|29312	HQ404500.1	28969	29312	45	20_2_0	427078	0	n/a	/n/a	+
HQ404500.1:28969|29318	HQ404500.1	28969	29318	4	2_2_1	425460	0	n/a	/n/a	+
HQ404500.1:29942|30375	HQ404500.1	29942	30375	4	1_3_0	4220	0.002	n/a	/n/a	-
HQ404500.1:29942|30843	HQ404500.1	29942	30843	12	1_5_0	5537	0.004	n/a	/n/a	-
HQ404500.1:31296|31881	HQ404500.1	31296	31881	12	1_4_0	4119	0.006	n/a	/n/a	-
HQ404500.1:34349|34724	HQ404500.1	34349	34724	2	2_2_0	1365	0.003	n/a	/n/a	-
HQ404500.1:34349|34959	HQ404500.1	34349	34959	3	2_1_0	1444	0.004	n/a	/n/a	-
HQ404500.1:38646|39630	HQ404500.1	38646	39630	4	1_2_0	1397	0.006	n/a	/n/a	-
HQ404500.1:39451|39882	HQ404500.1	39451	39882	9	1_2_0	2026	0.009	n/a	/n/a	-
HQ404500.1:40439|40908	HQ404500.1	40439	40908	6	0_3_1	902	0.013	n/a	/n/a	-
HQ404500.1:40439|41001	HQ404500.1	40439	41001	2	1_2_0	873	0.005	n/a	/n/a	-
HQ404500.1:47085|48314	HQ404500.1	47085	48314	6	1_3_0	754	0.016	n/a	/n/a	-
HQ404500.1:71059|71433	HQ404500.1	71059	71433	3	2_2_0	824	0.007	n/a	/n/a	+
HQ404500.1:71148|71726	HQ404500.1	71148	71726	2	2_1_0	927	0.004	n/a	/n/a	-
HQ404500.1:71148|71778	HQ404500.1	71148	71778	4	1_3_0	876	0.009	n/a	/n/a	-
HQ404500.1:71148|71985	HQ404500.1	71148	71985	2	1_2_0	770	0.005	n/a	/n/a	-
HQ404500.1:72319|72847	HQ404500.1	72319	72847	5	1_3_0	1096	0.009	n/a	/n/a	-
HQ404500.1:74380|74845	HQ404500.1	74380	74845	4	1_2_0	782	0.01	n/a	/n/a	+
HQ404500.1:79093|80010	HQ404500.1	79093	80010	2	1_2_0	454	0.009	n/a	/n/a	-
HQ404500.1:82685|83128	HQ404500.1	82685	83128	4	2_1_0	2110	0.004	n/a	/n/a	-
HQ404500.1:82786|83048	HQ404500.1	82786	83048	3	2_3_0	2205	0.003	n/a	/n/a	-
HQ404500.1:82786|83058	HQ404500.1	82786	83058	4	3_1_0	2153	0.004	n/a	/n/a	-
HQ404500.1:82786|83122	HQ404500.1	82786	83122	3	3_1_0	1968	0.003	n/a	/n/a	-
HQ404500.1:87690|88321	HQ404500.1	87690	88321	35	11_18_0	497	0.123	n/a	/n/a	-
HQ404500.1:94999|95810	HQ404500.1	94999	95810	24	15_1_0	8533	0.006	n/a	/n/a	+
HQ404500.1:95083|95810	HQ404500.1	95083	95810	2	2_1_0	9087	0	n/a	/n/a	+
HQ404500.1:116157|117074	HQ404500.1	116157	117074	5	3_1_0	5564	0.002	n/a	/n/a	+
HQ404500.1:116219|117074	HQ404500.1	116219	117074	14	7_1_0	6163	0.005	n/a	/n/a	+
HQ404500.1:116440|117457	HQ404500.1	116440	117457	8	5_1_0	14037	0.001	n/a	/n/a	-
HQ404500.1:116444|116916	HQ404500.1	116444	116916	14	7_4_0	8097	0.003	n/a	/n/a	+
HQ404500.1:116444|117010	HQ404500.1	116444	117010	8	4_1_0	7934	0.002	n/a	/n/a	+
HQ404500.1:116444|117074	HQ404500.1	116444	117074	10	3_2_0	8057	0.002	n/a	/n/a	+
HQ404500.1:116458|116916	HQ404500.1	116458	116916	9	2_3_0	8089	0.002	n/a	/n/a	+
HQ404500.1:116458|117010	HQ404500.1	116458	117010	5	4_1_0	8011	0.001	n/a	/n/a	+
HQ404500.1:116458|117074	HQ404500.1	116458	117074	56	22_4_0	8127	0.014	n/a	/n/a	+
HQ404500.1:116506|116916	HQ404500.1	116506	116916	6	3_2_0	8043	0.001	n/a	/n/a	+
HQ404500.1:116539|116673	HQ404500.1	116539	116673	5	4_4_0	9262	0.001	n/a	/n/a	-
HQ404500.1:116728|117074	HQ404500.1	116728	117074	10	4_4_0	8454	0.002	n/a	/n/a	+
HQ404500.1:116839|117108	HQ404500.1	116839	117108	4	1_3_0	8496	0.001	n/a	/n/a	+
HQ404500.1:117854|117994	HQ404500.1	117854	117994	32	14_16_1	241715	0	n/a	/n/a	-
HQ404500.1:117854|122169	HQ404500.1	117854	122169	7	3_3_0	286877	0	n/a	/n/a	-
HQ404500.1:119077|119385	HQ404500.1	119077	119385	3	1_2_0	5497	0.001	n/a	/n/a	+
HQ404500.1:119918|120185	HQ404500.1	119918	120185	2	2_1_0	8131	0	n/a	/n/a	+
HQ404500.1:119927|120419	HQ404500.1	119927	120419	2	2_2_0	10304	0	n/a	/n/a	+
HQ404500.1:120037|120419	HQ404500.1	120037	120419	4	2_2_0	9520	0.001	n/a	/n/a	+
HQ404500.1:120099|120395	HQ404500.1	120099	120395	5	2_2_0	8573	0.001	n/a	/n/a	+
HQ404500.1:120099|120419	HQ404500.1	120099	120419	3	1_1_1	8917	0.001	n/a	/n/a	+
HQ404500.1:120324|121384	HQ404500.1	120324	121384	6	2_1_0	23544	0.001	n/a	/n/a	+
HQ404500.1:120420|121384	HQ404500.1	120420	121384	5	2_3_0	24994	0	n/a	/n/a	+
HQ404500.1:120571|121705	HQ404500.1	120571	121705	11	5_1_2	51866	0	n/a	/n/a	+
HQ404500.1:120953|121384	HQ404500.1	120953	121384	6	1_2_0	23178	0.001	n/a	/n/a	+
HQ404500.1:121015|121384	HQ404500.1	121015	121384	8	4_3_0	23743	0.001	n/a	/n/a	+
HQ404500.1:121022|121384	HQ404500.1	121022	121384	10	3_2_0	23650	0.001	n/a	/n/a	+
HQ404500.1:121085|121384	HQ404500.1	121085	121384	3	2_2_0	22925	0	n/a	/n/a	+
HQ404500.1:121297|121705	HQ404500.1	121297	121705	11	4_5_0	53481	0	n/a	/n/a	+
HQ404500.1:121316|121653	HQ404500.1	121316	121653	11	2_1_0	43747	0.001	n/a	/n/a	-
HQ404500.1:121316|121768	HQ404500.1	121316	121768	6	3_1_0	62085	0	n/a	/n/a	-
HQ404500.1:121316|122093	HQ404500.1	121316	122093	14	3_4_0	60892	0	n/a	/n/a	-
HQ404500.1:121326|121693	HQ404500.1	121326	121693	5	2_2_0	59762	0	n/a	/n/a	+
HQ404500.1:121326|121705	HQ404500.1	121326	121705	9	1_4_0	59483	0	n/a	/n/a	+
HQ404500.1:121332|121693	HQ404500.1	121332	121693	11	3_5_0	59884	0	n/a	/n/a	+
HQ404500.1:121332|121705	HQ404500.1	121332	121705	7	2_3_0	59612	0	n/a	/n/a	+
HQ404500.1:121359|121693	HQ404500.1	121359	121693	3	2_1_0	65130	0	n/a	/n/a	+
HQ404500.1:121359|121705	HQ404500.1	121359	121705	10	3_3_1	64894	0	n/a	/n/a	+
HQ404500.1:121368|121751	HQ404500.1	121368	121751	2	1_2_0	70769	0	n/a	/n/a	+
HQ404500.1:121385|121657	HQ404500.1	121385	121657	6	3_1_0	61860	0	n/a	/n/a	+
HQ404500.1:121385|121684	HQ404500.1	121385	121684	122	1_35_2	70108	0.003	n/a	/n/a	+
HQ404500.1:121385|121693	HQ404500.1	121385	121693	5	2_1_0	70544	0	n/a	/n/a	+
HQ404500.1:121385|121705	HQ404500.1	121385	121705	26	7_8_0	70324	0.001	n/a	/n/a	+
HQ404500.1:121385|121815	HQ404500.1	121385	121815	6	2_4_0	79160	0	n/a	/n/a	+
HQ404500.1:121385|122056	HQ404500.1	121385	122056	5	1_3_0	76050	0	n/a	/n/a	+
HQ404500.1:121385|122220	HQ404500.1	121385	122220	11	1_5_0	70837	0	n/a	/n/a	+
HQ404500.1:121400|121705	HQ404500.1	121400	121705	6	2_3_0	72466	0	n/a	/n/a	+
HQ404500.1:121421|121705	HQ404500.1	121421	121705	7	1_3_0	76988	0	n/a	/n/a	+
HQ404500.1:121575|122209	HQ404500.1	121575	122209	31	1_13_1	73725	0.001	n/a	/n/a	-
HQ404500.1:121616|122209	HQ404500.1	121616	122209	4	1_2_0	72196	0	n/a	/n/a	-
HQ404500.1:121642|121891	HQ404500.1	121642	121891	3	2_1_0	88312	0	n/a	/n/a	-
HQ404500.1:121704|122196	HQ404500.1	121704	122196	3	2_2_0	95600	0	n/a	/n/a	+
HQ404500.1:121887|122196	HQ404500.1	121887	122196	3	1_2_0	105690	0	n/a	/n/a	+

## Sheet: Sheet 7
EBV circRNA identified in Akata infected B cells using CIRC2
circRNA_ID	chr	circRNA_start	circRNA_end	#junction_reads	SM_MS_SMS	#non_junction_reads	junction_reads_ratio	circRNA_type	gene_id	strand
KC207813.1:58|1495	KC207813.1	58	1495	73	17_14_0	799	0.154	n/a	/n/a	+
KC207813.1:58|1682	KC207813.1	58	1682	933	63_66_8	282	0.869	n/a	/n/a	+
KC207813.1:58|165999	KC207813.1	58	165999	43	9_5_0	296	0.225	n/a	/n/a	+
KC207813.1:58|166898	KC207813.1	58	166898	6	1_2_0	157	0.071	n/a	/n/a	+
KC207813.1:58|168945	KC207813.1	58	168945	2	2_1_0	100	0.038	n/a	/n/a	+
KC207813.1:360|951	KC207813.1	360	951	37	11_9_0	1257	0.056	n/a	/n/a	+
KC207813.1:360|1682	KC207813.1	360	1682	17	11_7_0	958	0.034	n/a	/n/a	+
KC207813.1:360|165999	KC207813.1	360	165999	2	2_1_0	968	0.004	n/a	/n/a	+
KC207813.1:540|951	KC207813.1	540	951	14	4_5_0	1479	0.019	n/a	/n/a	+
KC207813.1:1280|165999	KC207813.1	1280	165999	9	4_2_0	1393	0.013	n/a	/n/a	+
KC207813.1:23808|40093	KC207813.1	23808	40093	3	1_3_0	755011	0	n/a	/n/a	-
KC207813.1:36451|40093	KC207813.1	36451	40093	12	1_5_0	760700	0	n/a	/n/a	-
KC207813.1:37318|40093	KC207813.1	37318	40093	11	4_4_0	764522	0	n/a	/n/a	-
KC207813.1:38078|38446	KC207813.1	38078	38446	7	4_1_0	274200	0	n/a	/n/a	+
KC207813.1:38098|39696	KC207813.1	38098	39696	7	6_1_0	1159104	0	n/a	/n/a	+
KC207813.1:38109|38946	KC207813.1	38109	38946	6	3_1_0	278042	0	n/a	/n/a	+
KC207813.1:38123|39746	KC207813.1	38123	39746	2	1_2_0	887776	0	n/a	/n/a	+
KC207813.1:39697|140356	KC207813.1	39697	140356	134	30_2_0	1345853	0	n/a	/n/a	+
KC207813.1:39735|40028	KC207813.1	39735	40028	4	1_2_0	1538207	0	n/a	/n/a	-
KC207813.1:39802|40093	KC207813.1	39802	40093	5551	68_68_26	1887672	0.006	n/a	/n/a	-
KC207813.1:41502|41949	KC207813.1	41502	41949	5	1_2_0	5269	0.002	n/a	/n/a	-
KC207813.1:41946|42474	KC207813.1	41946	42474	13	6_5_0	42553	0.001	n/a	/n/a	+
KC207813.1:41946|143279	KC207813.1	41946	143279	369	34_44_1	12086	0.058	n/a	/n/a	+
KC207813.1:47024|48707	KC207813.1	47024	48707	2	2_1_0	18184	0	n/a	/n/a	-
KC207813.1:49045|49505	KC207813.1	49045	49505	2	1_2_0	10356	0	n/a	/n/a	-
KC207813.1:55092|55263	KC207813.1	55092	55263	298	48_45_3	8343	0.067	n/a	/n/a	+
KC207813.1:55092|55268	KC207813.1	55092	55268	3	1_2_0	8177	0.001	n/a	/n/a	+
KC207813.1:55092|55505	KC207813.1	55092	55505	12	5_5_0	6952	0.003	n/a	/n/a	+
KC207813.1:55092|56888	KC207813.1	55092	56888	3	1_2_0	6865	0.001	n/a	/n/a	+
KC207813.1:55193|55843	KC207813.1	55193	55843	8	2_2_0	8158	0.002	n/a	/n/a	-
KC207813.1:64573|65520	KC207813.1	64573	65520	2	1_2_0	5488	0.001	n/a	/n/a	-
KC207813.1:67540|68015	KC207813.1	67540	68015	3	2_2_0	7071	0.001	n/a	/n/a	-
KC207813.1:108232|108911	KC207813.1	108232	108911	4	3_1_0	1336	0.006	n/a	/n/a	+
KC207813.1:109453|123705	KC207813.1	109453	123705	3	2_2_0	1914	0.003	n/a	/n/a	+
KC207813.1:112775|123705	KC207813.1	112775	123705	4	2_2_0	714	0.011	n/a	/n/a	+
KC207813.1:116478|123705	KC207813.1	116478	123705	11	4_5_0	2895	0.008	n/a	/n/a	+
KC207813.1:123581|124737	KC207813.1	123581	124737	14	5_5_0	1911	0.014	n/a	/n/a	+
KC207813.1:123581|132206	KC207813.1	123581	132206	16	2_2_0	1084	0.029	n/a	/n/a	+
KC207813.1:129107|129606	KC207813.1	129107	129606	2	2_1_0	1865	0.002	n/a	/n/a	+
KC207813.1:129399|130844	KC207813.1	129399	130844	3	2_2_0	1203	0.005	n/a	/n/a	-
KC207813.1:137880|149893	KC207813.1	137880	149893	6	1_2_0	4768	0.003	n/a	/n/a	+
KC207813.1:138928|139294	KC207813.1	138928	139294	3	2_1_0	3748	0.002	n/a	/n/a	+
KC207813.1:140265|140556	KC207813.1	140265	140556	6	5_0_0	890532	0	n/a	/n/a	-
KC207813.1:140279|140585	KC207813.1	140279	140585	5	4_0_0	973750	0	n/a	/n/a	+
KC207813.1:144053|159460	KC207813.1	144053	159460	5	2_2_0	2311	0.004	n/a	/n/a	+
KC207813.1:145776|149622	KC207813.1	145776	149622	16	5_6_0	4382	0.007	n/a	/n/a	+
KC207813.1:145776|149893	KC207813.1	145776	149893	1529	63_59_19	3730	0.451	n/a	/n/a	+
KC207813.1:145776|154891	KC207813.1	145776	154891	17	7_7_1	2678	0.013	n/a	/n/a	+
KC207813.1:145776|159460	KC207813.1	145776	159460	373	48_46_3	2858	0.207	n/a	/n/a	+
KC207813.1:145776|165999	KC207813.1	145776	165999	8	3_3_0	1305	0.012	n/a	/n/a	+
KC207813.1:149126|149622	KC207813.1	149126	149622	2	1_2_0	6004	0.001	n/a	/n/a	+
KC207813.1:149126|149854	KC207813.1	149126	149854	8	4_3_0	5676	0.003	n/a	/n/a	+
KC207813.1:149126|149893	KC207813.1	149126	149893	727	58_60_6	5410	0.212	n/a	/n/a	+
KC207813.1:149126|156279	KC207813.1	149126	156279	3	2_1_0	5192	0.001	n/a	/n/a	+
KC207813.1:149126|158293	KC207813.1	149126	158293	10	4_2_0	6480	0.003	n/a	/n/a	+
KC207813.1:149126|159460	KC207813.1	149126	159460	610	60_56_5	4539	0.212	n/a	/n/a	+
KC207813.1:149126|165999	KC207813.1	149126	165999	21	5_5_0	2997	0.014	n/a	/n/a	+
KC207813.1:149468|149893	KC207813.1	149468	149893	4	2_2_0	5818	0.001	n/a	/n/a	+
KC207813.1:149468|159460	KC207813.1	149468	159460	14	7_5_0	4968	0.006	n/a	/n/a	+
KC207813.1:149782|159460	KC207813.1	149782	159460	5	2_3_0	5669	0.002	n/a	/n/a	+
KC207813.1:154809|158425	KC207813.1	154809	158425	7	2_4_0	3795	0.004	n/a	/n/a	+
KC207813.1:154809|159460	KC207813.1	154809	159460	275	42_43_13	3875	0.124	n/a	/n/a	+
KC207813.1:156069|159460	KC207813.1	156069	159460	97	25_23_0	3188	0.057	n/a	/n/a	+
KC207813.1:156187|158293	KC207813.1	156187	158293	2	2_2_0	6223	0.001	n/a	/n/a	+
KC207813.1:156187|159460	KC207813.1	156187	159460	214	38_42_2	4350	0.09	n/a	/n/a	+
KC207813.1:156388|159460	KC207813.1	156388	159460	45	14_15_3	4300	0.021	n/a	/n/a	+
KC207813.1:157703|159460	KC207813.1	157703	159460	4	2_1_0	3072	0.003	n/a	/n/a	+
KC207813.1:158167|159460	KC207813.1	158167	159460	20	11_9_0	4151	0.01	n/a	/n/a	+
KC207813.1:159323|165999	KC207813.1	159323	165999	19	5_6_0	2655	0.014	n/a	/n/a	+
KC207813.1:161739|162255	KC207813.1	161739	162255	3	3_1_0	14139	0	n/a	/n/a	+
KC207813.1:165605|165999	KC207813.1	165605	165999	4	3_2_0	466	0.017	n/a	/n/a	+

## Sheet: Sheet 8
Full length HCMV circRNA identified in HAN infected HELF using circ-full
Image_ID	Circle_ID	Chr	start	end	total_exp	isoform_number	isoform_exp	isoform_length	isoform_state	strain	gene_id	isoform_cirexon
stout_2	KJ426589.1:231310|231753	KJ426589.1	231310	231753	3	1	3	444	Full	-	n/a	231310-231753,
stout_4	KJ426589.1:34495|34811	KJ426589.1	34495	34811	5	1	5	317	Full	+	n/a	34495-34811,
stout_5	KJ426589.1:161276|161759	KJ426589.1	161276	161759	4	1	4	484	Full	-	n/a	161276-161759,
stout_6	KJ426589.1:57415|57915	KJ426589.1	57415	57915	2	1	2	237	Full	+	n/a	57415-57420,57685-57915,
stout_9	KJ426589.1:209121|209824	KJ426589.1	209121	209824	8	1	8	704	Full	+	n/a	209121-209824,
stout_10	KJ426589.1:51187|51586	KJ426589.1	51187	51586	8	1	8	151	Full	-	n/a	51187-51331,51581-51586,
stout_11	KJ426589.1:73249|76011	KJ426589.1	73249	76011	7	1	7	124	Break	-	n/a	73249-73365,0-0,76006-76011,
stout_12	KJ426589.1:192703|194293	KJ426589.1	192703	194293	3	1	3	110	Break	+	n/a	192703-192805,0-0,194288-194293,
stout_13	KJ426589.1:187674|188214	KJ426589.1	187674	188214	3	1	3	393	Full	+	n/a	187674-187733,187882-188214,
stout_14	KJ426589.1:84892|85308	KJ426589.1	84892	85308	2	1	2	417	Full	+	n/a	84892-85308,
stout_17	KJ426589.1:50322|51733	KJ426589.1	50322	51733	4	1	4	156	Break	-	n/a	50322-50433,0-0,51691-51733,
stout_18	KJ426589.1:85910|86241	KJ426589.1	85910	86241	2	1	2	332	Full	+	n/a	85910-86241,
stout_19	KJ426589.1:217774|218104	KJ426589.1	217774	218104	10	1	10	331	Full	+	n/a	217774-218104,
stout_21	KJ426589.1:230900|231278	KJ426589.1	230900	231278	5	1	5	379	Full	-	n/a	230900-231278,
stout_22	KJ426589.1:84778|85010	KJ426589.1	84778	85010	2	1	2	233	Full	-	n/a	84778-85010,
stout_23	KJ426589.1:163969|164357	KJ426589.1	163969	164357	9	1	9	389	Full	-	n/a	163969-164357,
stout_24	KJ426589.1:194200|194494	KJ426589.1	194200	194494	16	1	16	295	Full	+	n/a	194200-194494,
stout_25	KJ426589.1:36492|37143	KJ426589.1	36492	37143	3	1	3	506	Full	+	n/a	36492-36527,36674-37143,
stout_26	KJ426589.1:49270|49918	KJ426589.1	49270	49918	24	1	24	273	Full	-	n/a	49270-49275,49652-49918,
stout_28	KJ426589.1:189550|189917	KJ426589.1	189550	189917	13	1	13	368	Full	+	n/a	189550-189917,
stout_29	KJ426589.1:56686|57380	KJ426589.1	56686	57380	5	1	5	128	Break	+	n/a	56686-56806,0-0,57375-57380,
stout_30	KJ426589.1:72648|72929	KJ426589.1	72648	72929	2	1	2	282	Full	+	n/a	72648-72929,
stout_33	KJ426589.1:136952|139474	KJ426589.1	136952	139474	3	1	3	394	Full	+	n/a	136952-137339,139469-139474,
stout_34	KJ426589.1:155406|155869	KJ426589.1	155406	155869	4	1	4	464	Full	-	n/a	155406-155869,
stout_35	KJ426589.1:55909|56326	KJ426589.1	55909	56326	14	1	14	418	Full	-	n/a	55909-56326,
stout_36	KJ426589.1:100787|101349	KJ426589.1	100787	101349	4	1	4	563	Full	+	n/a	100787-101349,
stout_39	KJ426589.1:44653|44915	KJ426589.1	44653	44915	2	1	2	263	Full	-	n/a	44653-44915,
stout_40	KJ426589.1:66591|66864	KJ426589.1	66591	66864	5	1	5	274	Full	-	n/a	66591-66864,
stout_42	KJ426589.1:30164|30513	KJ426589.1	30164	30513	3	1	3	350	Full	+	n/a	30164-30513,
stout_43	KJ426589.1:213196|213759	KJ426589.1	213196	213759	4	1	4	564	Full	+	n/a	213196-213759,
stout_46	KJ426589.1:40773|41003	KJ426589.1	40773	41003	3	1	3	231	Full	-	n/a	40773-41003,
stout_47	KJ426589.1:217676|217957	KJ426589.1	217676	217957	2	1	2	282	Full	+	n/a	217676-217957,
stout_50	KJ426589.1:139142|139518	KJ426589.1	139142	139518	5	1	5	377	Full	-	n/a	139142-139518,
stout_52	KJ426589.1:130077|130612	KJ426589.1	130077	130612	3	1	3	536	Full	-	n/a	130077-130612,
stout_53	KJ426589.1:208678|208941	KJ426589.1	208678	208941	5	1	5	264	Full	+	n/a	208678-208941,
stout_54	KJ426589.1:142937|143935	KJ426589.1	142937	143935	45	1	45	999	Full	-	n/a	142937-143935,
stout_55	KJ426589.1:179494|179826	KJ426589.1	179494	179826	3	1	3	333	Full	+	n/a	179494-179826,
stout_56	KJ426589.1:174043|174431	KJ426589.1	174043	174431	8	1	8	273	Full	-	n/a	174043-174227,174344-174431,
stout_57	KJ426589.1:119807|120541	KJ426589.1	119807	120541	4	1	4	304	Full	+	n/a	119807-119812,120244-120541,
stout_59	KJ426589.1:189271|189549	KJ426589.1	189271	189549	12	1	12	279	Full	+	n/a	189271-189549,
stout_61	KJ426589.1:49673|49969	KJ426589.1	49673	49969	15	1	15	297	Full	+	n/a	49673-49969,
stout_62	KJ426589.1:210018|210322	KJ426589.1	210018	210322	4	1	4	305	Full	+	n/a	210018-210322,
stout_63	KJ426589.1:100663|100971	KJ426589.1	100663	100971	2	1	2	309	Full	+	n/a	100663-100971,
stout_64	KJ426589.1:86431|86810	KJ426589.1	86431	86810	3	1	3	380	Full	+	n/a	86431-86810,
stout_65	KJ426589.1:135284|135887	KJ426589.1	135284	135887	17	1	17	352	Full	-	n/a	135284-135333,135586-135887,
stout_66	KJ426589.1:111439|113455	KJ426589.1	111439	113455	2	1	2	169	Full	+	n/a	111439-111444,113293-113455,
stout_73	KJ426589.1:231164|231428	KJ426589.1	231164	231428	2	1	2	265	Full	-	n/a	231164-231428,
stout_74	KJ426589.1:55621|56326	KJ426589.1	55621	56326	26	1	26	706	Full	-	n/a	55621-56326,
stout_75	KJ426589.1:31611|31928	KJ426589.1	31611	31928	3	1	3	318	Full	-	n/a	31611-31928,
stout_76	KJ426589.1:56386|56658	KJ426589.1	56386	56658	5	1	5	273	Full	-	n/a	56386-56658,
stout_78	KJ426589.1:217726|218104	KJ426589.1	217726	218104	18	1	18	379	Full	+	n/a	217726-218104,
stout_79	KJ426589.1:217633|217957	KJ426589.1	217633	217957	4	1	4	325	Full	+	n/a	217633-217957,
stout_80	KJ426589.1:194367|194702	KJ426589.1	194367	194702	2	1	2	336	Full	+	n/a	194367-194702,
stout_81	KJ426589.1:56089|56484	KJ426589.1	56089	56484	2	1	2	396	Full	+	n/a	56089-56484,
stout_83	KJ426589.1:44653|44862	KJ426589.1	44653	44862	5	1	5	210	Full	-	n/a	44653-44862,
stout_84	KJ426589.1:66763|67278	KJ426589.1	66763	67278	2	1	2	516	Full	-	n/a	66763-67278,
stout_85	KJ426589.1:85153|86332	KJ426589.1	85153	86332	3	1	3	217	Break	+	n/a	85153-85158,0-0,86123-86332,
stout_87	KJ426589.1:187689|188144	KJ426589.1	187689	188144	2	1	2	52	Break	+	n/a	187689-187733,0-0,188139-188144,
stout_89	KJ426589.1:146198|146455	KJ426589.1	146198	146455	5	1	5	258	Full	-	n/a	146198-146455,
stout_90	KJ426589.1:179097|179790	KJ426589.1	179097	179790	8	1	8	694	Full	+	n/a	179097-179790,
stout_92	KJ426589.1:45501|228554	KJ426589.1	45501	228554	2	1	2	337	Break	-	n/a	45501-45506,0-0,228225-228554,
stout_95	KJ426589.1:85153|85495	KJ426589.1	85153	85495	5	1	5	343	Full	+	n/a	85153-85495,
stout_96	KJ426589.1:194138|194353	KJ426589.1	194138	194353	2	1	2	216	Full	+	n/a	194138-194353,
stout_97	KJ426589.1:206128|206673	KJ426589.1	206128	206673	2	1	2	546	Full	+	n/a	206128-206673,
stout_98	KJ426589.1:194200|194499	KJ426589.1	194200	194499	5	1	5	300	Full	+	n/a	194200-194499,
stout_102	KJ426589.1:55912|56174	KJ426589.1	55912	56174	10	1	10	263	Full	+	n/a	55912-56174,
stout_103	KJ426589.1:56276|57051	KJ426589.1	56276	57051	20	1	20	538	Break	+	n/a	56276-56806,0-0,57046-57051,
stout_105	KJ426589.1:51247|51586	KJ426589.1	51247	51586	3	1	3	340	Full	-	n/a	51247-51586,
stout_106	KJ426589.1:178707|179083	KJ426589.1	178707	179083	3	1	3	377	Full	-	n/a	178707-179083,
stout_107	KJ426589.1:176628|179493	KJ426589.1	176628	179493	2	1	2	103	Break	+	n/a	176628-176723,0-0,179488-179493,
stout_108	KJ426589.1:161581|162992	KJ426589.1	161581	162992	3	1	3	207	Full	+	n/a	161581-161781,162987-162992,
stout_109	KJ426589.1:20594|20949	KJ426589.1	20594	20949	140	1	140	356	Full	+	n/a	20594-20949,
stout_110	KJ426589.1:49534|49825	KJ426589.1	49534	49825	3	1	3	292	Full	-	n/a	49534-49825,
stout_111	KJ426589.1:166308|166615	KJ426589.1	166308	166615	2	1	2	308	Full	+	n/a	166308-166615,
stout_112	KJ426589.1:163975|164425	KJ426589.1	163975	164425	2	1	2	451	Full	+	n/a	163975-164425,
stout_113	KJ426589.1:4591|4845	KJ426589.1	4591	4845	6	1	6	255	Full	-	n/a	4591-4845,
stout_114	KJ426589.1:187693|189501	KJ426589.1	187693	189501	2	1	2	123	Full	-	n/a	187693-187698,189385-189501,
stout_115	KJ426589.1:169325|170497	KJ426589.1	169325	170497	13	1	13	346	Full	+	n/a	169325-169472,170055-170158,170404-170497,
stout_116	KJ426589.1:34238|34573	KJ426589.1	34238	34573	3	1	3	336	Full	+	n/a	34238-34573,
stout_119	KJ426589.1:75714|75982	KJ426589.1	75714	75982	2	1	2	269	Full	-	n/a	75714-75982,
stout_120	KJ426589.1:163224|163974	KJ426589.1	163224	163974	7	2	na	348	Full	+	n/a	163224-163428,163832-163974,
stout_120	KJ426589.1:163224|163974	KJ426589.1	163224	163974	7	2	na	383	Break	+	n/a	163224-163428,163710-163743,0-0,163832-163974,
stout_121	KJ426589.1:192676|194293	KJ426589.1	192676	194293	3	1	3	389	Full	+	n/a	192676-192805,194035-194293,
stout_123	KJ426589.1:156480|161348	KJ426589.1	156480	161348	3	1	3	79	Full	-	n/a	156480-156485,161276-161348,
stout_125	KJ426589.1:230843|231278	KJ426589.1	230843	231278	7	1	7	436	Full	-	n/a	230843-231278,
stout_126	KJ426589.1:142937|143218	KJ426589.1	142937	143218	2	1	2	282	Full	-	n/a	142937-143218,
stout_127	KJ426589.1:188995|189549	KJ426589.1	188995	189549	9	1	9	555	Full	+	n/a	188995-189549,
stout_128	KJ426589.1:207463|207958	KJ426589.1	207463	207958	2	1	2	496	Full	+	n/a	207463-207958,
stout_129	KJ426589.1:83914|84245	KJ426589.1	83914	84245	2	1	2	332	Full	-	n/a	83914-84245,
stout_130	KJ426589.1:102823|103227	KJ426589.1	102823	103227	3	1	3	405	Full	+	n/a	102823-103227,
stout_131	KJ426589.1:96219|96761	KJ426589.1	96219	96761	7	1	7	543	Full	-	n/a	96219-96761,
stout_133	KJ426589.1:193782|194179	KJ426589.1	193782	194179	5	1	5	287	Full	+	n/a	193782-193919,194031-194179,
stout_134	KJ426589.1:217303|217713	KJ426589.1	217303	217713	8	1	8	411	Full	+	n/a	217303-217713,
stout_135	KJ426589.1:179022|179493	KJ426589.1	179022	179493	2	1	2	472	Full	+	n/a	179022-179493,
stout_136	KJ426589.1:142296|142717	KJ426589.1	142296	142717	3	1	3	422	Full	+	n/a	142296-142717,
stout_138	KJ426589.1:84101|84784	KJ426589.1	84101	84784	49	1	49	684	Full	+	n/a	84101-84784,
stout_139	KJ426589.1:134397|136155	KJ426589.1	134397	136155	3	1	3	163	Break	+	n/a	134397-134552,0-0,136150-136155,
stout_140	KJ426589.1:141002|141409	KJ426589.1	141002	141409	3	1	3	408	Full	-	n/a	141002-141409,
stout_142	KJ426589.1:169325|170479	KJ426589.1	169325	170479	2	1	2	328	Full	+	n/a	169325-169472,170055-170158,170404-170479,
stout_143	KJ426589.1:42967|44364	KJ426589.1	42967	44364	4	1	4	134	Break	-	n/a	42967-43093,0-0,44359-44364,
stout_144	KJ426589.1:123580|124136	KJ426589.1	123580	124136	5	1	5	464	Full	+	n/a	123580-123585,123679-124136,
stout_145	KJ426589.1:30759|31254	KJ426589.1	30759	31254	4	1	4	496	Full	+	n/a	30759-31254,
stout_146	KJ426589.1:194047|194293	KJ426589.1	194047	194293	3	1	3	247	Full	+	n/a	194047-194293,
stout_147	KJ426589.1:111439|114294	KJ426589.1	111439	114294	6	1	6	253	Break	+	n/a	111439-111444,0-0,114049-114294,
stout_149	KJ426589.1:34296|34811	KJ426589.1	34296	34811	13	1	13	516	Full	+	n/a	34296-34811,
stout_150	KJ426589.1:192703|193919	KJ426589.1	192703	193919	4	1	4	477	Full	+	n/a	192703-192805,193546-193919,
stout_152	KJ426589.1:213109|213759	KJ426589.1	213109	213759	9	1	9	651	Full	+	n/a	213109-213759,
stout_153	KJ426589.1:88807|89162	KJ426589.1	88807	89162	16	1	16	356	Full	-	n/a	88807-89162,
stout_155	KJ426589.1:231310|231694	KJ426589.1	231310	231694	8	1	8	385	Full	-	n/a	231310-231694,
stout_156	KJ426589.1:161374|161781	KJ426589.1	161374	161781	20	1	20	332	Full	+	n/a	161374-161504,161581-161781,
stout_157	KJ426589.1:145098|145415	KJ426589.1	145098	145415	2	1	2	318	Full	-	n/a	145098-145415,
stout_159	KJ426589.1:26277|26526	KJ426589.1	26277	26526	5	1	5	250	Full	-	n/a	26277-26526,
stout_160	KJ426589.1:53930|54300	KJ426589.1	53930	54300	6	1	6	371	Full	+	n/a	53930-54300,
stout_161	KJ426589.1:217801|218104	KJ426589.1	217801	218104	14	1	14	304	Full	+	n/a	217801-218104,
stout_162	KJ426589.1:213350|213759	KJ426589.1	213350	213759	10	1	10	410	Full	+	n/a	213350-213759,
stout_163	KJ426589.1:145671|146252	KJ426589.1	145671	146252	3	1	3	582	Full	+	n/a	145671-146252,
stout_164	KJ426589.1:49079|51733	KJ426589.1	49079	51733	2	1	2	50	Break	-	n/a	49079-49084,0-0,51691-51733,
stout_165	KJ426589.1:109699|109974	KJ426589.1	109699	109974	3	1	3	276	Full	+	n/a	109699-109974,
stout_166	KJ426589.1:49079|49420	KJ426589.1	49079	49420	6	1	6	342	Full	-	n/a	49079-49420,
stout_167	KJ426589.1:145098|145427	KJ426589.1	145098	145427	4	1	4	330	Full	-	n/a	145098-145427,
stout_168	KJ426589.1:56386|56679	KJ426589.1	56386	56679	2	1	2	294	Full	-	n/a	56386-56679,
stout_170	KJ426589.1:213065|213594	KJ426589.1	213065	213594	7	1	7	530	Full	-	n/a	213065-213594,
stout_171	KJ426589.1:46254|46550	KJ426589.1	46254	46550	2	1	2	297	Full	-	n/a	46254-46550,
stout_173	KJ426589.1:218484|219242	KJ426589.1	218484	219242	17	1	17	759	Full	+	n/a	218484-219242,
stout_174	KJ426589.1:218050|218357	KJ426589.1	218050	218357	26	1	26	308	Full	-	n/a	218050-218357,
stout_175	KJ426589.1:76846|194612	KJ426589.1	76846	194612	2	1	2	252	Full	-	n/a	76846-76851,194367-194612,
stout_179	KJ426589.1:141418|142000	KJ426589.1	141418	142000	26	1	26	583	Full	+	n/a	141418-142000,
stout_180	KJ426589.1:136600|137082	KJ426589.1	136600	137082	2	1	2	483	Full	-	n/a	136600-137082,
stout_181	KJ426589.1:55623|56174	KJ426589.1	55623	56174	4	1	4	552	Full	+	n/a	55623-56174,
stout_183	KJ426589.1:113293|114294	KJ426589.1	113293	114294	69	2	na	447	Full	+	n/a	113293-113493,114049-114294,
stout_183	KJ426589.1:113293|114294	KJ426589.1	113293	114294	69	2	na	409	Full	+	n/a	113293-113455,114049-114294,
stout_184	KJ426589.1:187475|188214	KJ426589.1	187475	188214	2	1	2	266	Break	+	n/a	187475-187733,0-0,188209-188214,
stout_185	KJ426589.1:151604|152084	KJ426589.1	151604	152084	3	1	3	481	Full	+	n/a	151604-152084,
stout_188	KJ426589.1:3254|4171	KJ426589.1	3254	4171	15	1	15	566	Full	+	n/a	3254-3414,3531-3612,3718-3890,4022-4171,
stout_190	KJ426589.1:210018|210280	KJ426589.1	210018	210280	5	1	5	263	Full	+	n/a	210018-210280,
stout_191	KJ426589.1:145136|145678	KJ426589.1	145136	145678	12	1	12	543	Full	-	n/a	145136-145678,
stout_192	KJ426589.1:111951|114294	KJ426589.1	111951	114294	3	1	3	353	Break	+	n/a	111951-112056,0-0,114049-114294,
stout_193	KJ426589.1:130166|130612	KJ426589.1	130166	130612	4	1	4	447	Full	-	n/a	130166-130612,
stout_194	KJ426589.1:163444|163728	KJ426589.1	163444	163728	2	1	2	285	Full	-	n/a	163444-163728,
stout_195	KJ426589.1:131800|132054	KJ426589.1	131800	132054	3	1	3	255	Full	-	n/a	131800-132054,
stout_197	KJ426589.1:162386|164060	KJ426589.1	162386	164060	3	1	3	265	Full	+	n/a	162386-162391,163802-164060,
stout_200	KJ426589.1:46219|46519	KJ426589.1	46219	46519	15	1	15	301	Full	+	n/a	46219-46519,
stout_203	KJ426589.1:179578|179892	KJ426589.1	179578	179892	4	1	4	315	Full	+	n/a	179578-179892,
stout_206	KJ426589.1:194200|194417	KJ426589.1	194200	194417	11	1	11	218	Full	+	n/a	194200-194417,
stout_207	KJ426589.1:85733|86069	KJ426589.1	85733	86069	4	1	4	337	Full	-	n/a	85733-86069,
stout_208	KJ426589.1:85867|86299	KJ426589.1	85867	86299	10	1	10	433	Full	-	n/a	85867-86299,
stout_210	KJ426589.1:28791|29149	KJ426589.1	28791	29149	6	1	6	359	Full	+	n/a	28791-29149,
stout_211	KJ426589.1:85867|86295	KJ426589.1	85867	86295	5	1	5	429	Full	-	n/a	85867-86295,
stout_216	KJ426589.1:191786|194293	KJ426589.1	191786	194293	3	1	3	265	Full	+	n/a	191786-191791,194035-194293,
stout_217	KJ426589.1:194200|194429	KJ426589.1	194200	194429	13	1	13	230	Full	+	n/a	194200-194429,
stout_218	KJ426589.1:193784|194199	KJ426589.1	193784	194199	13	1	13	416	Full	+	n/a	193784-194199,
stout_219	KJ426589.1:218967|219356	KJ426589.1	218967	219356	3	1	3	390	Full	-	n/a	218967-219356,
stout_220	KJ426589.1:194200|194545	KJ426589.1	194200	194545	12	1	12	346	Full	+	n/a	194200-194545,
stout_221	KJ426589.1:49673|50077	KJ426589.1	49673	50077	9	1	9	405	Full	+	n/a	49673-50077,
stout_223	KJ426589.1:139233|139511	KJ426589.1	139233	139511	2	1	2	279	Full	+	n/a	139233-139511,
stout_224	KJ426589.1:162280|162649	KJ426589.1	162280	162649	8	1	8	370	Full	-	n/a	162280-162649,
stout_225	KJ426589.1:194035|194293	KJ426589.1	194035	194293	11	1	11	259	Full	+	n/a	194035-194293,
stout_226	KJ426589.1:139233|142000	KJ426589.1	139233	142000	6	1	6	248	Full	+	n/a	139233-139474,141995-142000,
stout_227	KJ426589.1:146177|146455	KJ426589.1	146177	146455	7	1	7	279	Full	-	n/a	146177-146455,
stout_228	KJ426589.1:209561|209870	KJ426589.1	209561	209870	3	1	3	310	Full	+	n/a	209561-209870,
stout_230	KJ426589.1:49597|49825	KJ426589.1	49597	49825	2	1	2	229	Full	-	n/a	49597-49825,

## Sheet: Sheet 9
Full length KSHV circRNA identified in BCBL1 infected B cells using circ-full
Image_ID	Circle_ID	Chr	start	end	total_exp	isoform_number	isoform_exp	isoform_length	isoform_state	strain	gene_id	isoform_cirexon
stout_1	HQ404500.1:28460|28733	HQ404500.1	28460	28733	9	1	9	274	Full	-	n/a	28460-28733,
stout_2	HQ404500.1:28773|29124	HQ404500.1	28773	29124	12	1	12	352	Full	+	n/a	28773-29124,
stout_3	HQ404500.1:28273|28807	HQ404500.1	28273	28807	389	1	389	535	Full	-	n/a	28273-28807,
stout_4	HQ404500.1:28290|28531	HQ404500.1	28290	28531	149	1	149	242	Full	-	n/a	28290-28531,
stout_5	HQ404500.1:28773|29122	HQ404500.1	28773	29122	18	1	18	67	Full	+	n/a	28773-28833,29117-29122,
stout_7	HQ404500.1:121085|121384	HQ404500.1	121085	121384	3	1	3	300	Full	+	n/a	121085-121384,
stout_8	HQ404500.1:121642|121891	HQ404500.1	121642	121891	3	1	3	169	Break	-	n/a	121642-121647,0-0,121730-121891,
stout_9	HQ404500.1:28406|28719	HQ404500.1	28406	28719	254	1	254	314	Full	+	n/a	28406-28719,
stout_10	HQ404500.1:28969|29312	HQ404500.1	28969	29312	42	1	42	344	Full	+	n/a	28969-29312,
stout_11	HQ404500.1:28406|28725	HQ404500.1	28406	28725	117	1	117	320	Full	+	n/a	28406-28725,
stout_12	HQ404500.1:28590|29047	HQ404500.1	28590	29047	301	1	301	458	Full	+	n/a	28590-29047,
stout_15	HQ404500.1:28474|28705	HQ404500.1	28474	28705	40	1	40	232	Full	+	n/a	28474-28705,
stout_16	HQ404500.1:28420|28733	HQ404500.1	28420	28733	130	1	130	314	Full	-	n/a	28420-28733,
stout_17	HQ404500.1:119077|119385	HQ404500.1	119077	119385	3	1	3	309	Full	+	n/a	119077-119385,
stout_18	HQ404500.1:28406|28721	HQ404500.1	28406	28721	3045	1	3045	316	Full	+	n/a	28406-28721,
stout_19	HQ404500.1:28584|28967	HQ404500.1	28584	28967	10	1	10	384	Full	+	n/a	28584-28967,
stout_20	HQ404500.1:24497|28614	HQ404500.1	24497	28614	48	1	48	348	Full	-	n/a	24497-24502,28273-28614,
stout_22	HQ404500.1:28460|28986	HQ404500.1	28460	28986	3	1	3	312	Full	-	n/a	28460-28572,28788-28986,
stout_23	HQ404500.1:28273|28819	HQ404500.1	28273	28819	828	1	828	547	Full	-	n/a	28273-28819,
stout_24	HQ404500.1:28616|29104	HQ404500.1	28616	29104	64	1	64	489	Full	-	n/a	28616-29104,
stout_27	HQ404500.1:28584|29122	HQ404500.1	28584	29122	27	1	27	525	Full	+	n/a	28584-28773,28788-29122,
stout_28	HQ404500.1:28440|29030	HQ404500.1	28440	29030	15	1	15	258	Full	+	n/a	28440-28691,29025-29030,
stout_29	HQ404500.1:28406|28708	HQ404500.1	28406	28708	1163	1	1163	303	Full	+	n/a	28406-28708,
stout_30	HQ404500.1:24497|25228	HQ404500.1	24497	25228	4	1	4	85	Break	-	n/a	24497-24502,0-0,25151-25228,
stout_31	HQ404500.1:28406|28714	HQ404500.1	28406	28714	251	1	251	309	Full	+	n/a	28406-28714,
stout_32	HQ404500.1:28273|29104	HQ404500.1	28273	29104	232	1	232	832	Full	-	n/a	28273-29104,
stout_33	HQ404500.1:3369|3890	HQ404500.1	3369	3890	13	1	13	522	Full	-	n/a	3369-3890,
stout_34	HQ404500.1:28406|28959	HQ404500.1	28406	28959	525	1	525	554	Full	+	n/a	28406-28959,
stout_36	HQ404500.1:28406|28952	HQ404500.1	28406	28952	11	1	11	499	Break	+	n/a	28406-28642,0-0,28692-28952,
stout_37	HQ404500.1:28584|28833	HQ404500.1	28584	28833	4	1	4	250	Full	+	n/a	28584-28833,
stout_38	HQ404500.1:28406|28830	HQ404500.1	28406	28830	811	1	811	425	Full	+	n/a	28406-28830,
stout_39	HQ404500.1:28273|28499	HQ404500.1	28273	28499	6	1	6	227	Full	-	n/a	28273-28499,
stout_40	HQ404500.1:28460|28755	HQ404500.1	28460	28755	6	1	6	296	Full	-	n/a	28460-28755,
stout_42	HQ404500.1:28406|29152	HQ404500.1	28406	29152	343	1	343	747	Full	+	n/a	28406-29152,
stout_43	HQ404500.1:28290|28793	HQ404500.1	28290	28793	56	1	56	504	Full	-	n/a	28290-28793,
stout_44	HQ404500.1:28406|29030	HQ404500.1	28406	29030	6126	1	6126	625	Full	+	n/a	28406-29030,
stout_45	HQ404500.1:28621|29016	HQ404500.1	28621	29016	208	1	208	396	Full	-	n/a	28621-29016,
stout_46	HQ404500.1:16239|16558	HQ404500.1	16239	16558	8	1	8	320	Full	-	n/a	16239-16558,
stout_47	HQ404500.1:28533|28695	HQ404500.1	28533	28695	4	1	4	163	Full	-	n/a	28533-28695,
stout_48	HQ404500.1:24971|25277	HQ404500.1	24971	25277	5	1	5	133	Full	-	n/a	24971-24976,25151-25277,
stout_49	HQ404500.1:28273|29235	HQ404500.1	28273	29235	142	1	142	963	Full	-	n/a	28273-29235,
stout_50	HQ404500.1:28290|29091	HQ404500.1	28290	29091	127	1	127	310	Full	-	n/a	28290-28593,29086-29091,
stout_51	HQ404500.1:116458|116916	HQ404500.1	116458	116916	9	1	9	459	Full	+	n/a	116458-116916,
stout_52	HQ404500.1:87690|88321	HQ404500.1	87690	88321	33	1	33	531	Full	-	n/a	87690-87865,87967-88321,
stout_53	HQ404500.1:28420|28755	HQ404500.1	28420	28755	95	1	95	336	Full	-	n/a	28420-28755,
stout_54	HQ404500.1:13227|13623	HQ404500.1	13227	13623	9	1	9	397	Full	-	n/a	13227-13623,
stout_55	HQ404500.1:28406|28620	HQ404500.1	28406	28620	85	1	85	215	Full	+	n/a	28406-28620,
stout_56	HQ404500.1:28406|29038	HQ404500.1	28406	29038	62	1	62	408	Full	+	n/a	28406-28807,29033-29038,
stout_57	HQ404500.1:28519|28807	HQ404500.1	28519	28807	330	1	330	289	Full	-	n/a	28519-28807,
stout_58	HQ404500.1:28290|28545	HQ404500.1	28290	28545	11	1	11	256	Full	-	n/a	28290-28545,
stout_60	HQ404500.1:28290|28786	HQ404500.1	28290	28786	56	1	56	497	Full	-	n/a	28290-28786,
stout_61	HQ404500.1:28290|28663	HQ404500.1	28290	28663	12	1	12	374	Full	-	n/a	28290-28663,
stout_62	HQ404500.1:28584|29024	HQ404500.1	28584	29024	20	1	20	403	Full	+	n/a	28584-28749,28788-29024,
stout_63	HQ404500.1:28655|28967	HQ404500.1	28655	28967	3	1	3	299	Full	+	n/a	28655-28773,28788-28967,
stout_65	HQ404500.1:28273|28717	HQ404500.1	28273	28717	525	1	525	445	Full	-	n/a	28273-28717,
stout_66	HQ404500.1:28406|29141	HQ404500.1	28406	29141	469	1	469	736	Full	+	n/a	28406-29141,
stout_67	HQ404500.1:28540|29111	HQ404500.1	28540	29111	22	1	22	572	Full	+	n/a	28540-29111,
stout_68	HQ404500.1:28458|28733	HQ404500.1	28458	28733	13	1	13	275	Full	-	n/a	28458-28614,28616-28733,
stout_71	HQ404500.1:28429|28691	HQ404500.1	28429	28691	213	1	213	263	Full	-	n/a	28429-28691,
stout_72	HQ404500.1:121385|121815	HQ404500.1	121385	121815	6	1	6	196	Full	+	n/a	121385-121574,121810-121815,
stout_73	HQ404500.1:28492|28967	HQ404500.1	28492	28967	6	1	6	476	Full	+	n/a	28492-28691,28692-28967,
stout_74	HQ404500.1:28429|28695	HQ404500.1	28429	28695	267	1	267	267	Full	-	n/a	28429-28695,
stout_75	HQ404500.1:28429|28698	HQ404500.1	28429	28698	241	1	241	270	Full	-	n/a	28429-28698,
stout_76	HQ404500.1:24630|25045	HQ404500.1	24630	25045	9	1	9	416	Full	-	n/a	24630-25045,
stout_77	HQ404500.1:28406|29024	HQ404500.1	28406	29024	599	1	599	619	Full	+	n/a	28406-29024,
stout_78	HQ404500.1:28440|28967	HQ404500.1	28440	28967	15	1	15	411	Full	+	n/a	28440-28642,28760-28967,
stout_79	HQ404500.1:28451|28695	HQ404500.1	28451	28695	53	1	53	245	Full	-	n/a	28451-28695,
stout_80	HQ404500.1:28519|29104	HQ404500.1	28519	29104	62	1	62	586	Full	-	n/a	28519-29104,
stout_81	HQ404500.1:28540|28826	HQ404500.1	28540	28826	11	1	11	287	Full	+	n/a	28540-28826,
stout_83	HQ404500.1:117854|122169	HQ404500.1	117854	122169	7	1	7	269	Full	-	n/a	117854-117948,121996-122169,
stout_84	HQ404500.1:28406|28852	HQ404500.1	28406	28852	981	1	981	447	Full	+	n/a	28406-28852,
stout_86	HQ404500.1:28290|28698	HQ404500.1	28290	28698	118	1	118	409	Full	-	n/a	28290-28698,
stout_87	HQ404500.1:28448|28708	HQ404500.1	28448	28708	35	1	35	261	Full	+	n/a	28448-28708,
stout_88	HQ404500.1:28689|29016	HQ404500.1	28689	29016	99	1	99	328	Full	-	n/a	28689-29016,
stout_89	HQ404500.1:28913|29122	HQ404500.1	28913	29122	3	1	3	210	Full	+	n/a	28913-29122,
stout_90	HQ404500.1:28611|29119	HQ404500.1	28611	29119	3	1	3	203	Full	+	n/a	28611-28807,29114-29119,
stout_91	HQ404500.1:20573|21050	HQ404500.1	20573	21050	8	1	8	478	Full	+	n/a	20573-21050,
stout_92	HQ404500.1:28290|28695	HQ404500.1	28290	28695	267	1	267	406	Full	-	n/a	28290-28695,
stout_93	HQ404500.1:28420|29104	HQ404500.1	28420	29104	187	1	187	685	Full	-	n/a	28420-29104,
stout_94	HQ404500.1:28273|28727	HQ404500.1	28273	28727	429	1	429	455	Full	-	n/a	28273-28727,
stout_95	HQ404500.1:28290|28572	HQ404500.1	28290	28572	9	1	9	283	Full	-	n/a	28290-28572,
stout_96	HQ404500.1:28448|28705	HQ404500.1	28448	28705	77	1	77	258	Full	+	n/a	28448-28705,
stout_97	HQ404500.1:28448|28826	HQ404500.1	28448	28826	29	1	29	379	Full	+	n/a	28448-28826,
stout_98	HQ404500.1:28519|28819	HQ404500.1	28519	28819	573	1	573	301	Full	-	n/a	28519-28819,
stout_100	HQ404500.1:28485|29086	HQ404500.1	28485	29086	10	1	10	576	Break	+	n/a	28485-28593,0-0,28621-29086,
stout_101	HQ404500.1:28442|28719	HQ404500.1	28442	28719	72	1	72	278	Full	+	n/a	28442-28719,
stout_102	HQ404500.1:28460|29064	HQ404500.1	28460	29064	6	1	6	218	Full	-	n/a	28460-28593,28981-29064,
stout_103	HQ404500.1:28273|29016	HQ404500.1	28273	29016	1564	1	1564	744	Full	-	n/a	28273-29016,
stout_104	HQ404500.1:28406|28888	HQ404500.1	28406	28888	1905	1	1905	483	Full	+	n/a	28406-28888,
stout_105	HQ404500.1:28519|29235	HQ404500.1	28519	29235	73	1	73	717	Full	-	n/a	28519-29235,
stout_106	HQ404500.1:121400|121705	HQ404500.1	121400	121705	6	1	6	306	Full	+	n/a	121400-121705,
stout_107	HQ404500.1:28875|29086	HQ404500.1	28875	29086	7	1	7	212	Full	+	n/a	28875-29086,
stout_110	HQ404500.1:28492|28799	HQ404500.1	28492	28799	7	1	7	308	Full	+	n/a	28492-28799,
stout_111	HQ404500.1:28739|29038	HQ404500.1	28739	29038	14	1	14	300	Full	+	n/a	28739-29038,
stout_112	HQ404500.1:28198|28687	HQ404500.1	28198	28687	45	1	45	137	Full	-	n/a	28198-28328,28682-28687,
stout_114	HQ404500.1:28750|29040	HQ404500.1	28750	29040	9	1	9	291	Full	+	n/a	28750-29040,
stout_116	HQ404500.1:28273|29014	HQ404500.1	28273	29014	142	1	142	697	Full	-	n/a	28273-28714,28760-29014,
stout_117	HQ404500.1:24702|25045	HQ404500.1	24702	25045	12	1	12	344	Full	-	n/a	24702-25045,
stout_118	HQ404500.1:28290|28687	HQ404500.1	28290	28687	97	1	97	398	Full	-	n/a	28290-28687,
stout_120	HQ404500.1:28442|28725	HQ404500.1	28442	28725	94	1	94	284	Full	+	n/a	28442-28725,
stout_122	HQ404500.1:28460|28786	HQ404500.1	28460	28786	7	1	7	282	Full	-	n/a	28460-28714,28760-28786,
stout_123	HQ404500.1:24931|25277	HQ404500.1	24931	25277	7	1	7	347	Full	-	n/a	24931-25277,
stout_124	HQ404500.1:28692|29104	HQ404500.1	28692	29104	35	1	35	413	Full	-	n/a	28692-29104,
stout_125	HQ404500.1:121359|121705	HQ404500.1	121359	121705	10	1	10	347	Full	+	n/a	121359-121705,
stout_126	HQ404500.1:28406|28878	HQ404500.1	28406	28878	134	1	134	473	Full	+	n/a	28406-28878,
stout_128	HQ404500.1:82786|83058	HQ404500.1	82786	83058	4	1	4	273	Full	-	n/a	82786-83058,
stout_130	HQ404500.1:28590|29111	HQ404500.1	28590	29111	1079	1	1079	522	Full	+	n/a	28590-29111,
stout_131	HQ404500.1:28273|28614	HQ404500.1	28273	28614	905	1	905	342	Full	-	n/a	28273-28614,
stout_132	HQ404500.1:28290|28691	HQ404500.1	28290	28691	1161	2	na	402	Full	-	n/a	28290-28691,
stout_132	HQ404500.1:28290|28691	HQ404500.1	28290	28691	1161	2	na	289	Full	-	n/a	28290-28315,28429-28691,
stout_134	HQ404500.1:28273|28733	HQ404500.1	28273	28733	78	1	78	461	Full	-	n/a	28273-28733,
stout_135	HQ404500.1:28406|29044	HQ404500.1	28406	29044	1159	1	1159	639	Full	+	n/a	28406-29044,
stout_136	HQ404500.1:28519|29005	HQ404500.1	28519	29005	16	1	16	237	Full	-	n/a	28519-28749,29000-29005,
stout_137	HQ404500.1:28579|29124	HQ404500.1	28579	29124	3	1	3	150	Full	+	n/a	28579-28584,28981-29124,
stout_138	HQ404500.1:28750|29030	HQ404500.1	28750	29030	13	1	13	243	Full	+	n/a	28750-28870,28909-29030,
stout_139	HQ404500.1:28406|29049	HQ404500.1	28406	29049	330	1	330	644	Full	+	n/a	28406-29049,
stout_141	HQ404500.1:28519|28717	HQ404500.1	28519	28717	21	1	21	199	Full	-	n/a	28519-28717,
stout_143	HQ404500.1:28406|29076	HQ404500.1	28406	29076	1473	1	1473	671	Full	+	n/a	28406-29076,
stout_144	HQ404500.1:24931|25149	HQ404500.1	24931	25149	4	1	4	219	Full	-	n/a	24931-25149,
stout_147	HQ404500.1:121385|121684	HQ404500.1	121385	121684	115	1	115	300	Full	+	n/a	121385-121684,
stout_148	HQ404500.1:28692|29235	HQ404500.1	28692	29235	14	1	14	434	Full	-	n/a	28692-28870,28981-29235,
stout_149	HQ404500.1:28533|29104	HQ404500.1	28533	29104	54	1	54	474	Full	-	n/a	28533-28593,28692-29104,
stout_150	HQ404500.1:82786|83048	HQ404500.1	82786	83048	3	1	3	263	Full	-	n/a	82786-83048,
stout_151	HQ404500.1:28273|29159	HQ404500.1	28273	29159	128	1	128	449	Break	-	n/a	28273-28714,0-0,29154-29159,
stout_152	HQ404500.1:28460|29091	HQ404500.1	28460	29091	6	1	6	267	Break	-	n/a	28460-28614,0-0,28981-29091,
stout_153	HQ404500.1:28406|28668	HQ404500.1	28406	28668	42	1	42	263	Full	+	n/a	28406-28668,
stout_155	HQ404500.1:28273|28986	HQ404500.1	28273	28986	189	1	189	704	Full	-	n/a	28273-28749,28760-28986,
stout_156	HQ404500.1:28519|29014	HQ404500.1	28519	29014	84	1	84	496	Full	-	n/a	28519-29014,
stout_157	HQ404500.1:21336|21840	HQ404500.1	21336	21840	32	1	32	505	Full	+	n/a	21336-21840,
stout_158	HQ404500.1:28273|28624	HQ404500.1	28273	28624	392	1	392	352	Full	-	n/a	28273-28624,
stout_159	HQ404500.1:27110|27506	HQ404500.1	27110	27506	7	1	7	397	Full	-	n/a	27110-27506,
stout_160	HQ404500.1:28519|29016	HQ404500.1	28519	29016	1917	1	1917	335	Full	-	n/a	28519-28624,28788-29016,
stout_161	HQ404500.1:28386|29016	HQ404500.1	28386	29016	54	1	54	600	Break	-	n/a	28386-28717,0-0,28750-29016,
stout_162	HQ404500.1:28406|28666	HQ404500.1	28406	28666	46	1	46	261	Full	+	n/a	28406-28666,
stout_163	HQ404500.1:28533|28819	HQ404500.1	28533	28819	26	1	26	287	Full	-	n/a	28533-28819,
stout_164	HQ404500.1:74380|74845	HQ404500.1	74380	74845	4	1	4	466	Full	+	n/a	74380-74845,
stout_165	HQ404500.1:28584|29119	HQ404500.1	28584	29119	31	1	31	256	Full	+	n/a	28584-28833,29114-29119,
stout_166	HQ404500.1:24497|25071	HQ404500.1	24497	25071	29	1	29	575	Full	-	n/a	24497-25071,
stout_167	HQ404500.1:28420|28717	HQ404500.1	28420	28717	1367	1	1367	298	Full	-	n/a	28420-28717,
stout_168	HQ404500.1:28440|28884	HQ404500.1	28440	28884	2	1	2	300	Full	+	n/a	28440-28614,28760-28884,
stout_169	HQ404500.1:28420|29016	HQ404500.1	28420	29016	1562	1	1562	597	Full	-	n/a	28420-29016,
stout_170	HQ404500.1:28273|28518	HQ404500.1	28273	28518	706	1	706	246	Full	-	n/a	28273-28518,
stout_172	HQ404500.1:27709|28819	HQ404500.1	27709	28819	273	1	273	553	Full	-	n/a	27709-27714,28273-28819,
stout_173	HQ404500.1:28692|29005	HQ404500.1	28692	29005	12	1	12	314	Full	-	n/a	28692-29005,
stout_174	HQ404500.1:121385|121693	HQ404500.1	121385	121693	5	1	5	309	Full	+	n/a	121385-121693,
stout_175	HQ404500.1:28860|29139	HQ404500.1	28860	29139	15	1	15	280	Full	+	n/a	28860-29139,
stout_176	HQ404500.1:121297|121705	HQ404500.1	121297	121705	11	1	11	409	Full	+	n/a	121297-121705,
stout_177	HQ404500.1:28519|29261	HQ404500.1	28519	29261	5	1	5	225	Full	-	n/a	28519-28593,29112-29261,
stout_178	HQ404500.1:28290|28593	HQ404500.1	28290	28593	755	1	755	304	Full	-	n/a	28290-28593,
stout_179	HQ404500.1:28519|28733	HQ404500.1	28519	28733	7	1	7	215	Full	-	n/a	28519-28733,
stout_180	HQ404500.1:121332|121705	HQ404500.1	121332	121705	7	1	7	374	Full	+	n/a	121332-121705,
stout_181	HQ404500.1:28273|28755	HQ404500.1	28273	28755	95	1	95	483	Full	-	n/a	28273-28755,
stout_182	HQ404500.1:28273|28876	HQ404500.1	28273	28876	64	1	64	604	Full	-	n/a	28273-28876,
stout_183	HQ404500.1:28533|28807	HQ404500.1	28533	28807	69	1	69	275	Full	-	n/a	28533-28807,
stout_184	HQ404500.1:28420|28727	HQ404500.1	28420	28727	762	1	762	308	Full	-	n/a	28420-28727,
stout_185	HQ404500.1:28773|29139	HQ404500.1	28773	29139	12	1	12	104	Full	+	n/a	28773-28870,29134-29139,
stout_186	HQ404500.1:28692|29255	HQ404500.1	28692	29255	6	1	6	123	Break	-	n/a	28692-28807,0-0,29250-29255,
stout_187	HQ404500.1:28420|28695	HQ404500.1	28420	28695	1888	1	1888	276	Full	-	n/a	28420-28695,
stout_188	HQ404500.1:121421|121705	HQ404500.1	121421	121705	7	1	7	285	Full	+	n/a	121421-121705,
stout_189	HQ404500.1:28420|28698	HQ404500.1	28420	28698	577	1	577	279	Full	-	n/a	28420-28698,
stout_190	HQ404500.1:28460|28698	HQ404500.1	28460	28698	19	1	19	239	Full	-	n/a	28460-28698,
stout_191	HQ404500.1:28460|28695	HQ404500.1	28460	28695	18	1	18	236	Full	-	n/a	28460-28695,
stout_192	HQ404500.1:28290|29104	HQ404500.1	28290	29104	59	1	59	592	Full	-	n/a	28290-28295,28519-29104,
stout_193	HQ404500.1:28692|29016	HQ404500.1	28692	29016	1289	1	1289	325	Full	-	n/a	28692-29016,
stout_194	HQ404500.1:28692|29014	HQ404500.1	28692	29014	272	1	272	323	Full	-	n/a	28692-29014,
stout_196	HQ404500.1:28420|28691	HQ404500.1	28420	28691	1860	1	1860	272	Full	-	n/a	28420-28691,
stout_197	HQ404500.1:28460|28691	HQ404500.1	28460	28691	22	1	22	232	Full	-	n/a	28460-28691,
stout_198	HQ404500.1:28290|28819	HQ404500.1	28290	28819	164	1	164	530	Full	-	n/a	28290-28819,
stout_199	HQ404500.1:28519|28986	HQ404500.1	28519	28986	118	1	118	468	Full	-	n/a	28519-28986,
stout_200	HQ404500.1:28273|29294	HQ404500.1	28273	29294	121	1	121	1022	Full	-	n/a	28273-29294,
stout_201	HQ404500.1:116839|117108	HQ404500.1	116839	117108	4	1	4	270	Full	+	n/a	116839-117108,
stout_202	HQ404500.1:28406|29099	HQ404500.1	28406	29099	2806	1	2806	694	Full	+	n/a	28406-29099,
stout_203	HQ404500.1:28519|29159	HQ404500.1	28519	29159	84	1	84	641	Full	-	n/a	28519-29159,
stout_204	HQ404500.1:28442|29047	HQ404500.1	28442	29047	39	1	39	510	Full	+	n/a	28442-28691,28788-29047,
stout_206	HQ404500.1:28429|28727	HQ404500.1	28429	28727	226	1	226	299	Full	-	n/a	28429-28727,
stout_207	HQ404500.1:116506|116916	HQ404500.1	116506	116916	6	1	6	411	Full	+	n/a	116506-116916,
stout_210	HQ404500.1:28540|28884	HQ404500.1	28540	28884	34	1	34	345	Full	+	n/a	28540-28884,
stout_212	HQ404500.1:121316|121768	HQ404500.1	121316	121768	6	1	6	265	Full	-	n/a	121316-121574,121763-121768,
stout_213	HQ404500.1:28611|29049	HQ404500.1	28611	29049	6	1	6	194	Full	+	n/a	28611-28698,28944-29049,
stout_214	HQ404500.1:121575|122209	HQ404500.1	121575	122209	25	1	25	330	Full	-	n/a	121575-121898,122204-122209,
stout_215	HQ404500.1:28290|28807	HQ404500.1	28290	28807	153	1	153	518	Full	-	n/a	28290-28807,
stout_216	HQ404500.1:26008|26269	HQ404500.1	26008	26269	5	1	5	262	Full	-	n/a	26008-26269,
stout_220	HQ404500.1:28406|28799	HQ404500.1	28406	28799	121	1	121	394	Full	+	n/a	28406-28799,
stout_221	HQ404500.1:7342|7657	HQ404500.1	7342	7657	5	1	5	316	Full	-	n/a	7342-7657,
stout_223	HQ404500.1:28519|28876	HQ404500.1	28519	28876	75	1	75	358	Full	-	n/a	28519-28876,
stout_224	HQ404500.1:28273|29064	HQ404500.1	28273	29064	16	1	16	755	Break	-	n/a	28273-28749,0-0,28788-29064,
stout_225	HQ404500.1:28611|29044	HQ404500.1	28611	29044	16	1	16	203	Full	+	n/a	28611-28807,29039-29044,
stout_227	HQ404500.1:121326|121705	HQ404500.1	121326	121705	9	1	9	380	Full	+	n/a	121326-121705,
stout_228	HQ404500.1:28273|28531	HQ404500.1	28273	28531	685	1	685	259	Full	-	n/a	28273-28531,
stout_229	HQ404500.1:28429|28717	HQ404500.1	28429	28717	474	1	474	289	Full	-	n/a	28429-28717,
stout_230	HQ404500.1:24497|25279	HQ404500.1	24497	25279	14	1	14	783	Full	-	n/a	24497-25279,
stout_231	HQ404500.1:28420|28593	HQ404500.1	28420	28593	454	1	454	174	Full	-	n/a	28420-28593,
stout_234	HQ404500.1:121332|121693	HQ404500.1	121332	121693	10	1	10	362	Full	+	n/a	121332-121693,
stout_235	HQ404500.1:28448|28967	HQ404500.1	28448	28967	4	1	4	375	Full	+	n/a	28448-28614,28760-28967,
stout_236	HQ404500.1:28273|29082	HQ404500.1	28273	29082	8	1	8	624	Break	-	n/a	28273-28572,0-0,28760-29082,
stout_237	HQ404500.1:28692|28986	HQ404500.1	28692	28986	114	1	114	295	Full	-	n/a	28692-28986,
stout_238	HQ404500.1:28290|28717	HQ404500.1	28290	28717	151	1	151	428	Full	-	n/a	28290-28717,
stout_239	HQ404500.1:24497|24744	HQ404500.1	24497	24744	20	1	20	248	Full	-	n/a	24497-24744,
stout_240	HQ404500.1:28692|29159	HQ404500.1	28692	29159	24	1	24	468	Full	-	n/a	28692-29159,
stout_241	HQ404500.1:121385|122056	HQ404500.1	121385	122056	3	1	3	238	Break	+	n/a	121385-121390,0-0,121826-122056,
stout_246	HQ404500.1:28406|28901	HQ404500.1	28406	28901	14	1	14	324	Break	+	n/a	28406-28518,0-0,28692-28901,
stout_247	HQ404500.1:28579|28967	HQ404500.1	28579	28967	7	1	7	389	Full	+	n/a	28579-28967,
stout_248	HQ404500.1:82786|83122	HQ404500.1	82786	83122	3	1	3	337	Full	-	n/a	82786-83122,
stout_249	HQ404500.1:28519|29294	HQ404500.1	28519	29294	43	1	43	504	Full	-	n/a	28519-29016,29289-29294,
stout_250	HQ404500.1:119918|120185	HQ404500.1	119918	120185	2	1	2	268	Full	+	n/a	119918-120185,
stout_251	HQ404500.1:28273|28545	HQ404500.1	28273	28545	122	1	122	273	Full	-	n/a	28273-28545,
stout_252	HQ404500.1:28273|28786	HQ404500.1	28273	28786	299	1	299	514	Full	-	n/a	28273-28786,
stout_253	HQ404500.1:28273|28663	HQ404500.1	28273	28663	88	1	88	391	Full	-	n/a	28273-28663,
stout_254	HQ404500.1:28448|28959	HQ404500.1	28448	28959	3	1	3	201	Full	+	n/a	28448-28642,28954-28959,
stout_255	HQ404500.1:28198|28717	HQ404500.1	28198	28717	538	1	538	520	Full	-	n/a	28198-28717,
stout_256	HQ404500.1:28448|28719	HQ404500.1	28448	28719	31	1	31	272	Full	+	n/a	28448-28719,
stout_257	HQ404500.1:28269|28826	HQ404500.1	28269	28826	196	1	196	558	Full	+	n/a	28269-28826,
stout_258	HQ404500.1:28273|29091	HQ404500.1	28273	29091	81	1	81	819	Full	-	n/a	28273-29091,
stout_259	HQ404500.1:28448|28714	HQ404500.1	28448	28714	92	1	92	267	Full	+	n/a	28448-28714,
stout_260	HQ404500.1:121022|121384	HQ404500.1	121022	121384	10	1	10	363	Full	+	n/a	121022-121384,
stout_264	HQ404500.1:21472|21840	HQ404500.1	21472	21840	33	1	33	369	Full	+	n/a	21472-21840,
stout_265	HQ404500.1:121015|121384	HQ404500.1	121015	121384	8	1	8	370	Full	+	n/a	121015-121384,
stout_266	HQ404500.1:28533|29014	HQ404500.1	28533	29014	32	1	32	307	Full	-	n/a	28533-28833,29009-29014,
stout_267	HQ404500.1:28420|28807	HQ404500.1	28420	28807	529	1	529	388	Full	-	n/a	28420-28807,
stout_268	HQ404500.1:28533|29016	HQ404500.1	28533	29016	148	1	148	484	Full	-	n/a	28533-29016,
stout_269	HQ404500.1:28273|28793	HQ404500.1	28273	28793	164	1	164	521	Full	-	n/a	28273-28793,
stout_270	HQ404500.1:28458|28691	HQ404500.1	28458	28691	10	1	10	234	Full	-	n/a	28458-28691,
stout_271	HQ404500.1:28519|29064	HQ404500.1	28519	29064	9	1	9	263	Break	-	n/a	28519-28624,0-0,28909-29064,
stout_272	HQ404500.1:121385|121657	HQ404500.1	121385	121657	6	1	6	273	Full	+	n/a	121385-121657,
stout_273	HQ404500.1:28386|28593	HQ404500.1	28386	28593	147	1	147	208	Full	-	n/a	28386-28593,
stout_274	HQ404500.1:28460|28807	HQ404500.1	28460	28807	2	1	2	348	Full	-	n/a	28460-28807,
stout_275	HQ404500.1:28429|28733	HQ404500.1	28429	28733	48	1	48	305	Full	-	n/a	28429-28733,
stout_277	HQ404500.1:28273|28434	HQ404500.1	28273	28434	3	1	3	162	Full	-	n/a	28273-28434,
stout_279	HQ404500.1:28290|28733	HQ404500.1	28290	28733	42	1	42	444	Full	-	n/a	28290-28733,
stout_280	HQ404500.1:28485|28952	HQ404500.1	28485	28952	51	1	51	468	Full	+	n/a	28485-28952,
stout_281	HQ404500.1:28584|28884	HQ404500.1	28584	28884	9	1	9	301	Full	+	n/a	28584-28884,
stout_282	HQ404500.1:28540|28952	HQ404500.1	28540	28952	16	1	16	166	Break	+	n/a	28540-28698,0-0,28947-28952,
stout_283	HQ404500.1:28616|29016	HQ404500.1	28616	29016	396	1	396	401	Full	-	n/a	28616-29016,
stout_284	HQ404500.1:28692|29294	HQ404500.1	28692	29294	29	1	29	603	Full	-	n/a	28692-29294,
stout_285	HQ404500.1:121326|121693	HQ404500.1	121326	121693	5	1	5	368	Full	+	n/a	121326-121693,
stout_287	HQ404500.1:28533|28793	HQ404500.1	28533	28793	11	1	11	89	Break	-	n/a	28533-28614,0-0,28788-28793,
stout_288	HQ404500.1:28290|28614	HQ404500.1	28290	28614	136	1	136	325	Full	-	n/a	28290-28614,
stout_289	HQ404500.1:28495|29091	HQ404500.1	28495	29091	4	1	4	439	Break	-	n/a	28495-28749,0-0,28909-29091,
stout_290	HQ404500.1:121385|121705	HQ404500.1	121385	121705	26	1	26	321	Full	+	n/a	121385-121705,
stout_291	HQ404500.1:28492|28952	HQ404500.1	28492	28952	3	1	3	317	Break	+	n/a	28492-28614,0-0,28760-28952,
stout_292	HQ404500.1:28460|28819	HQ404500.1	28460	28819	30	1	30	360	Full	-	n/a	28460-28819,
stout_293	HQ404500.1:28500|28799	HQ404500.1	28500	28799	10	1	10	300	Full	+	n/a	28500-28799,
stout_294	HQ404500.1:28519|28786	HQ404500.1	28519	28786	58	1	58	268	Full	-	n/a	28519-28786,
stout_295	HQ404500.1:21474|21788	HQ404500.1	21474	21788	4	1	4	315	Full	+	n/a	21474-21788,
stout_296	HQ404500.1:28273|28687	HQ404500.1	28273	28687	155	1	155	415	Full	-	n/a	28273-28687,
stout_297	HQ404500.1:28198|29016	HQ404500.1	28198	29016	2175	1	2175	819	Full	-	n/a	28198-29016,
stout_298	HQ404500.1:28540|28833	HQ404500.1	28540	28833	6	1	6	294	Full	+	n/a	28540-28833,
stout_299	HQ404500.1:116539|116673	HQ404500.1	116539	116673	7	1	7	135	Full	-	n/a	116539-116673,
stout_301	HQ404500.1:28290|29016	HQ404500.1	28290	29016	2320	1	2320	727	Full	-	n/a	28290-29016,
stout_302	HQ404500.1:120099|120395	HQ404500.1	120099	120395	5	1	5	297	Full	+	n/a	120099-120395,
stout_303	HQ404500.1:28290|29014	HQ404500.1	28290	29014	148	1	148	725	Full	-	n/a	28290-29014,
stout_304	HQ404500.1:28692|29064	HQ404500.1	28692	29064	85	1	85	373	Full	-	n/a	28692-29064,
stout_305	HQ404500.1:25239|25535	HQ404500.1	25239	25535	3	1	3	297	Full	-	n/a	25239-25535,
stout_306	HQ404500.1:28420|28786	HQ404500.1	28420	28786	293	1	293	367	Full	-	n/a	28420-28786,
stout_307	HQ404500.1:28584|29047	HQ404500.1	28584	29047	25	1	25	450	Full	+	n/a	28584-28773,28788-29047,
stout_308	HQ404500.1:28290|29255	HQ404500.1	28290	29255	19	1	19	570	Break	-	n/a	28290-28390,0-0,28788-29255,
stout_309	HQ404500.1:28584|29162	HQ404500.1	28584	29162	3	1	3	189	Break	+	n/a	28584-28589,0-0,28981-29162,
stout_310	HQ404500.1:28584|29044	HQ404500.1	28584	29044	23	1	23	378	Full	+	n/a	28584-28819,28903-29044,
stout_311	HQ404500.1:28875|29119	HQ404500.1	28875	29119	5	1	5	245	Full	+	n/a	28875-29119,
stout_312	HQ404500.1:116728|117074	HQ404500.1	116728	117074	10	1	10	347	Full	+	n/a	116728-117074,
stout_313	HQ404500.1:28290|28727	HQ404500.1	28290	28727	91	1	91	438	Full	-	n/a	28290-28727,
stout_314	HQ404500.1:28750|29318	HQ404500.1	28750	29318	16	1	16	64	Full	+	n/a	28750-28807,29313-29318,
stout_315	HQ404500.1:28273|28695	HQ404500.1	28273	28695	980	1	980	423	Full	-	n/a	28273-28695,
stout_316	HQ404500.1:28273|28691	HQ404500.1	28273	28691	1440	1	1440	419	Full	-	n/a	28273-28691,
stout_317	HQ404500.1:28750|29312	HQ404500.1	28750	29312	10	1	10	273	Full	+	n/a	28750-29016,29307-29312,
stout_318	HQ404500.1:28386|28691	HQ404500.1	28386	28691	201	1	201	306	Full	-	n/a	28386-28691,
stout_319	HQ404500.1:28519|28793	HQ404500.1	28519	28793	54	1	54	275	Full	-	n/a	28519-28793,
stout_323	HQ404500.1:28273|28698	HQ404500.1	28273	28698	206	1	206	426	Full	-	n/a	28273-28698,
stout_324	HQ404500.1:28584|28878	HQ404500.1	28584	28878	5	1	5	295	Full	+	n/a	28584-28878,
stout_325	HQ404500.1:24630|25071	HQ404500.1	24630	25071	6	1	6	442	Full	-	n/a	24630-25071,
stout_326	HQ404500.1:28290|28755	HQ404500.1	28290	28755	32	1	32	467	Break	-	n/a	28290-28518,0-0,28519-28755,
stout_327	HQ404500.1:28290|28876	HQ404500.1	28290	28876	66	1	66	587	Full	-	n/a	28290-28876,
stout_329	HQ404500.1:27110|27344	HQ404500.1	27110	27344	3	1	3	235	Full	-	n/a	27110-27344,
stout_330	HQ404500.1:28540|28970	HQ404500.1	28540	28970	13	1	13	431	Full	+	n/a	28540-28970,
stout_331	HQ404500.1:28519|29091	HQ404500.1	28519	29091	63	1	63	573	Full	-	n/a	28519-29091,
stout_332	HQ404500.1:28290|28518	HQ404500.1	28290	28518	45	1	45	229	Full	-	n/a	28290-28518,
stout_334	HQ404500.1:28940|29312	HQ404500.1	28940	29312	24	1	24	373	Full	+	n/a	28940-29312,
stout_335	HQ404500.1:28840|29047	HQ404500.1	28840	29047	6	1	6	208	Full	+	n/a	28840-29047,
stout_336	HQ404500.1:28406|28943	HQ404500.1	28406	28943	24	1	24	538	Full	+	n/a	28406-28943,
stout_337	HQ404500.1:28406|29119	HQ404500.1	28406	29119	1044	1	1044	714	Full	+	n/a	28406-29119,
stout_338	HQ404500.1:28406|28705	HQ404500.1	28406	28705	2860	1	2860	300	Full	+	n/a	28406-28705,
stout_339	HQ404500.1:28579|28884	HQ404500.1	28579	28884	21	1	21	306	Full	+	n/a	28579-28884,
stout_340	HQ404500.1:121359|121693	HQ404500.1	121359	121693	3	1	3	335	Full	+	n/a	121359-121693,
stout_341	HQ404500.1:28273|28467	HQ404500.1	28273	28467	6	1	6	195	Full	-	n/a	28273-28467,
stout_342	HQ404500.1:28460|28717	HQ404500.1	28460	28717	21	1	21	258	Full	-	n/a	28460-28717,
stout_344	HQ404500.1:28290|28986	HQ404500.1	28290	28986	224	1	224	697	Full	-	n/a	28290-28986,
stout_345	HQ404500.1:116458|117074	HQ404500.1	116458	117074	47	1	47	617	Full	+	n/a	116458-117074,
stout_347	HQ404500.1:28460|29016	HQ404500.1	28460	29016	32	1	32	557	Full	-	n/a	28460-29016,
stout_349	HQ404500.1:28533|29294	HQ404500.1	28533	29294	7	1	7	207	Full	-	n/a	28533-28733,29289-29294,
stout_353	HQ404500.1:22426|22675	HQ404500.1	22426	22675	5	1	5	250	Full	+	n/a	22426-22675,
stout_354	HQ404500.1:71059|71433	HQ404500.1	71059	71433	3	1	3	375	Full	+	n/a	71059-71433,
stout_356	HQ404500.1:28290|28624	HQ404500.1	28290	28624	87	1	87	335	Full	-	n/a	28290-28624,
stout_357	HQ404500.1:28273|28475	HQ404500.1	28273	28475	6	1	6	203	Full	-	n/a	28273-28475,
stout_358	HQ404500.1:28406|28813	HQ404500.1	28406	28813	123	1	123	408	Full	+	n/a	28406-28813,
stout_359	HQ404500.1:28750|29099	HQ404500.1	28750	29099	10	1	10	127	Full	+	n/a	28750-28870,29094-29099,
stout_360	HQ404500.1:28406|29229	HQ404500.1	28406	29229	284	1	284	824	Full	+	n/a	28406-29229,
stout_361	HQ404500.1:28273|28593	HQ404500.1	28273	28593	2854	1	2854	283	Full	-	n/a	28273-28390,28429-28593,
stout_362	HQ404500.1:28519|28695	HQ404500.1	28519	28695	16	1	16	177	Full	-	n/a	28519-28695,
stout_363	HQ404500.1:28406|28815	HQ404500.1	28406	28815	77	1	77	410	Full	+	n/a	28406-28815,
stout_365	HQ404500.1:28485|28826	HQ404500.1	28485	28826	259	1	259	342	Full	+	n/a	28485-28826,
stout_366	HQ404500.1:28519|28698	HQ404500.1	28519	28698	7	1	7	180	Full	-	n/a	28519-28698,
stout_367	HQ404500.1:28692|29091	HQ404500.1	28692	29091	75	1	75	400	Full	-	n/a	28692-29091,
stout_369	HQ404500.1:28460|28727	HQ404500.1	28460	28727	10	1	10	268	Full	-	n/a	28460-28727,

## Sheet: Sheet 10
Full length EBV circRNA identified in Akata infected B cells using circ-full
Image_ID	Circle_ID	Chr	start	end	total_exp	isoform_number	isoform_exp	isoform_length	isoform_state	strain	gene_id	isoform_cirexon
stout_1	KC207813.1:149126|149893	KC207813.1	149126	149893	727	2	na	399	Full	+	n/a	149126-149257,149468-149622,149782-149893,
stout_1	KC207813.1:149126|149893	KC207813.1	149126	149893	727	2	na	244	Full	+	n/a	149126-149257,149782-149893,
stout_3	KC207813.1:55092|55505	KC207813.1	55092	55505	12	1	12	414	Full	+	n/a	55092-55505,
stout_5	KC207813.1:149782|159460	KC207813.1	149782	159460	5	1	5	251	Break	+	n/a	149782-149893,0-0,159323-159460,
stout_8	KC207813.1:55092|55268	KC207813.1	55092	55268	3	1	3	177	Full	+	n/a	55092-55268,
stout_9	KC207813.1:154809|158425	KC207813.1	154809	158425	7	1	7	90	Break	+	n/a	154809-154891,0-0,158420-158425,
stout_10	KC207813.1:149468|159460	KC207813.1	149468	159460	14	1	14	294	Break	+	n/a	149468-149622,0-0,159323-159460,
stout_13	KC207813.1:149126|158293	KC207813.1	149126	158293	10	1	10	260	Break	+	n/a	149126-149257,0-0,158167-158293,
stout_14	KC207813.1:149126|159460	KC207813.1	149126	159460	610	8	na	962	Full	+	n/a	149126-149257,149468-149622,149782-149893,154809-154891,156388-156470,158167-158425,159323-159460,
stout_14	KC207813.1:149126|159460	KC207813.1	149126	159460	610	8	na	830	Full	+	n/a	149126-149257,149468-149622,149782-149893,154809-154891,156388-156470,158167-158293,159323-159460,
stout_14	KC207813.1:149126|159460	KC207813.1	149126	159460	610	8	na	796	Full	+	n/a	149126-149257,149468-149622,149782-149893,158167-158425,159323-159460,
stout_14	KC207813.1:149126|159460	KC207813.1	149126	159460	610	8	na	664	Full	+	n/a	149126-149257,149468-149622,149782-149893,158167-158293,159323-159460,
stout_14	KC207813.1:149126|159460	KC207813.1	149126	159460	610	8	na	807	Full	+	n/a	149126-149257,149782-149893,154809-154891,156388-156470,158167-158425,159323-159460,
stout_14	KC207813.1:149126|159460	KC207813.1	149126	159460	610	8	na	675	Full	+	n/a	149126-149257,149782-149893,154809-154891,156388-156470,158167-158293,159323-159460,
stout_14	KC207813.1:149126|159460	KC207813.1	149126	159460	610	8	na	641	Full	+	n/a	149126-149257,149782-149893,158167-158425,159323-159460,
stout_14	KC207813.1:149126|159460	KC207813.1	149126	159460	610	8	na	509	Full	+	n/a	149126-149257,149782-149893,158167-158293,159323-159460,
stout_16	KC207813.1:145776|165999	KC207813.1	145776	165999	8	1	8	109	Break	+	n/a	145776-145877,0-0,165994-165999,
stout_17	KC207813.1:39697|140356	KC207813.1	39697	140356	134	1	134	299	Full	+	n/a	39697-39989,140351-140356,
stout_18	KC207813.1:156187|159460	KC207813.1	156187	159460	214	4	na	573	Full	+	n/a	156187-156279,156388-156470,158167-158425,159323-159460,
stout_18	KC207813.1:156187|159460	KC207813.1	156187	159460	214	4	na	441	Full	+	n/a	156187-156279,156388-156470,158167-158293,159323-159460,
stout_18	KC207813.1:156187|159460	KC207813.1	156187	159460	214	4	na	490	Full	+	n/a	156187-156279,158167-158425,159323-159460,
stout_18	KC207813.1:156187|159460	KC207813.1	156187	159460	214	4	na	358	Full	+	n/a	156187-156279,158167-158293,159323-159460,
stout_20	KC207813.1:149126|149622	KC207813.1	149126	149622	2	1	2	287	Full	+	n/a	149126-149257,149468-149622,
stout_24	KC207813.1:540|951	KC207813.1	540	951	14	1	14	330	Full	+	n/a	540-788,871-951,
stout_25	KC207813.1:144053|159460	KC207813.1	144053	159460	5	1	5	223	Break	+	n/a	144053-144136,0-0,159323-159460,
stout_26	KC207813.1:157703|159460	KC207813.1	157703	159460	4	1	4	117	Break	+	n/a	157703-157812,0-0,159455-159460,
stout_27	KC207813.1:55092|55263	KC207813.1	55092	55263	298	1	298	172	Full	+	n/a	55092-55263,
stout_28	KC207813.1:41946|42474	KC207813.1	41946	42474	13	1	13	529	Full	+	n/a	41946-42474,
stout_29	KC207813.1:154809|159460	KC207813.1	154809	159460	275	6	na	774	Full	+	n/a	154809-154891,156069-156279,156388-156470,158167-158425,159323-159460,
stout_29	KC207813.1:154809|159460	KC207813.1	154809	159460	275	6	na	642	Full	+	n/a	154809-154891,156069-156279,156388-156470,158167-158293,159323-159460,
stout_29	KC207813.1:154809|159460	KC207813.1	154809	159460	275	6	na	656	Full	+	n/a	154809-154891,156187-156279,156388-156470,158167-158425,159323-159460,
stout_29	KC207813.1:154809|159460	KC207813.1	154809	159460	275	6	na	524	Full	+	n/a	154809-154891,156187-156279,156388-156470,158167-158293,159323-159460,
stout_29	KC207813.1:154809|159460	KC207813.1	154809	159460	275	6	na	563	Full	+	n/a	154809-154891,156388-156470,158167-158425,159323-159460,
stout_29	KC207813.1:154809|159460	KC207813.1	154809	159460	275	6	na	431	Full	+	n/a	154809-154891,156388-156470,158167-158293,159323-159460,
stout_30	KC207813.1:149126|149854	KC207813.1	149126	149854	8	1	8	206	Break	+	n/a	149126-149257,0-0,149782-149854,
stout_31	KC207813.1:123581|124737	KC207813.1	123581	124737	14	1	14	360	Full	+	n/a	123581-123705,124503-124737,
stout_32	KC207813.1:58|1495	KC207813.1	58	1495	73	1	73	432	Break	+	n/a	58-272,0-0,1280-1495,
stout_33	KC207813.1:159323|165999	KC207813.1	159323	165999	19	1	19	144	Full	+	n/a	159323-159460,165994-165999,
stout_34	KC207813.1:145776|149893	KC207813.1	145776	149893	1529	2	na	501	Full	+	n/a	145776-145877,149126-149257,149468-149622,149782-149893,
stout_34	KC207813.1:145776|149893	KC207813.1	145776	149893	1529	2	na	346	Full	+	n/a	145776-145877,149126-149257,149782-149893,
stout_35	KC207813.1:156069|159460	KC207813.1	156069	159460	97	1	97	477	Break	+	n/a	156069-156279,0-0,158167-158293,159323-159460,
stout_36	KC207813.1:36451|40093	KC207813.1	36451	40093	12	1	12	403	Full	-	n/a	36451-36456,39697-40093,
stout_38	KC207813.1:360|951	KC207813.1	360	951	37	1	37	511	Full	+	n/a	360-458,540-951,
stout_39	KC207813.1:156388|159460	KC207813.1	156388	159460	45	1	45	348	Full	+	n/a	156388-156470,158167-158293,159323-159460,
stout_41	KC207813.1:158167|159460	KC207813.1	158167	159460	20	2	na	397	Full	+	n/a	158167-158425,159323-159460,
stout_41	KC207813.1:158167|159460	KC207813.1	158167	159460	20	2	na	265	Full	+	n/a	158167-158293,159323-159460,
stout_45	KC207813.1:165605|165999	KC207813.1	165605	165999	4	1	4	395	Full	+	n/a	165605-165999,
stout_46	KC207813.1:145776|159460	KC207813.1	145776	159460	373	2	na	715	Break	+	n/a	145776-145877,149126-149257,0-0,156388-156470,158167-158425,159323-159460,
stout_46	KC207813.1:145776|159460	KC207813.1	145776	159460	373	2	na	583	Break	+	n/a	145776-145877,149126-149257,0-0,156388-156470,158167-158293,159323-159460,
stout_48	KC207813.1:145776|154891	KC207813.1	145776	154891	17	1	17	186	Break	+	n/a	145776-145877,0-0,154809-154891,
stout_51	KC207813.1:47024|48707	KC207813.1	47024	48707	2	1	2	103	Full	-	n/a	47024-47120,48702-48707,
stout_52	KC207813.1:149126|165999	KC207813.1	149126	165999	21	1	21	139	Break	+	n/a	149126-149257,0-0,165994-165999,
stout_53	KC207813.1:58|1682	KC207813.1	58	1682	933	2	na	712	Break	+	n/a	58-272,0-0,1026-1196,1280-1495,1574-1682,
stout_53	KC207813.1:58|1682	KC207813.1	58	1682	933	2	na	520	Break	+	n/a	58-272,0-0,1026-1196,1472-1495,1574-1682,
stout_56	KC207813.1:116478|123705	KC207813.1	116478	123705	11	1	11	323	Full	+	n/a	116478-116675,123581-123705,
stout_57	KC207813.1:37318|40093	KC207813.1	37318	40093	11	1	11	150	Break	-	n/a	37318-37323,0-0,39951-40093,
stout_58	KC207813.1:149126|156279	KC207813.1	149126	156279	3	1	3	139	Break	+	n/a	149126-149257,0-0,156274-156279,
stout_60	KC207813.1:109453|123705	KC207813.1	109453	123705	3	1	3	132	Break	+	n/a	109453-109458,0-0,123581-123705,
stout_63	KC207813.1:145776|149622	KC207813.1	145776	149622	16	1	16	389	Full	+	n/a	145776-145877,149126-149257,149468-149622,
stout_64	KC207813.1:123581|132206	KC207813.1	123581	132206	16	1	16	335	Break	+	n/a	123581-123705,130789-130844,0-0,132054-132206,
stout_67	KC207813.1:58|168945	KC207813.1	58	168945	2	1	2	221	Full	+	n/a	58-272,168940-168945,
stout_68	KC207813.1:58|165999	KC207813.1	58	165999	43	1	43	222	Break	+	n/a	58-272,0-0,165994-165999,
stout_69	KC207813.1:129399|130844	KC207813.1	129399	130844	3	1	3	347	Full	-	n/a	129399-129557,130657-130844,
stout_70	KC207813.1:39802|40093	KC207813.1	39802	40093	5551	1	5551	292	Full	-	n/a	39802-40093,
