# Supplementary material for: Circular RNAs Represent a Novel Class of Human Cytomegalovirus Transcripts
Source: Microbiol Spectr. 2022 May 23;10(3):e01106-22. doi: 10.1128/spectrum.01106-22 (PMC9241847; doi:10.1128/spectrum.01106-22)
Supplement: SUPPLEMENTAL FILE 3 — Supplemental material. Download spectrum.01106-22-s003.xls, XLS file, 0.4 MB [file spectrum.01106-22-s003.xls]

## Sheet: Sheet 1
Experimentally confirmed BSJs of Towne
clone	circRNA	circRNA(FJ616285.1)	circRNA(KJ426589.1)	length	Fragments(KJ426589.1)	primer range	BSJ	FSJ	Fragment	BSJ sequence
1	1	126617|108042	127769|109179	404	127483-127769,109179-109295	127483|109295	1	0	2	GTGCGGGGTCTCCTCCTCTG|CTGCCGCGTAATATGGAAGG
2	1	126617|108042	127769|109179	404	127483-127769,109179-109295	127483|109295	1	0	2	GTGCGGGGTCTCCTCCTCTG|CTGCCGCGTAATATGGAAGG
3	1	126617|108042	127769|109179	404	127483-127769,109179-109295	127483|109295	1	0	2	GTGCGGGGTCTCCTCCTCTG|CTGCCGCGTAATATGGAAGG
4	2	126520|108044	127672|109181	305	127483-127672,109181-109295	127483|109295	1	0	2	ATCCATGGCGCCCAAACGCG|GAGGAGGAGACCCCGCACCG
5	2	126520|108044	127672|109181	305	127483-127672,109181-109295	127483|109295	1	0	2	ATCCATGGCGCCCAAACGCG|GAGGAGGAGACCCCGCACCG
6	2	126520|108044	127672|109181	305	127483-127672,109181-109295	127483|109295	1	0	2	ATCCATGGCGCCCAAACGCG|GAGGAGGAGACCCCGCACCG
7	2	126520|108044	127672|109181	305	127483-127672,109181-109295	127483|109295	1	0	2	ATCCATGGCGCCCAAACGCG|GAGGAGGAGACCCCGCACCG
8	2	126520|108044	127672|109181	305	127483-127672,109181-109295	127483|109295	1	0	2	ATCCATGGCGCCCAAACGCG|GAGGAGGAGACCCCGCACCG
9	3	125734|108041	126886|109178	232	126767-126886,109178-109289	126786|109289	1	0	2	TGCGGGGTCTCCTCCTCAGT|CAGTTTCACTGGTGCTGCAG
10	3	125734|108041	126886|109178	232	126767-126886,109178-109289	126786|109289	1	0	2	TGCGGGGTCTCCTCCTCAGT|CAGTTTCACTGGTGCTGCAG
11	3	125734|108041	126886|109178	232	126767-126886,109178-109289	126786|109289	1	0	2	TGCGGGGTCTCCTCCTCAGT|CAGTTTCACTGGTGCTGCAG
12	3	125734|108041	126886|109178	232	126767-126886,109178-109289	126786|109289	1	0	2	TGCGGGGTCTCCTCCTCAGT|CAGTTTCACTGGTGCTGCAG
13	4	125661|108045	126813|109182	173	109289-109182,126831-126767	126786|109289	1	0	2	ACGGTGCGGGGTCTCCTCCT|GGCCGTACGCACCGACACCT
14	5	123855|108042	125007|109179	335	109289-109179,125007-124784	124784|109289	1	0	2	GTGCGGGGTCTCCTCCTGTG|GTGCGCAAGTTGGCGCTAGA
15	5	123855|108042	125007|109179	335	109289-109179,125007-124784	124784|109289	1	0	2	GTGCGGGGTCTCCTCCTGTG|GTGCGCAAGTTGGCGCTAGA
16	5	123855|108042	125007|109179	334	109289-109178,125007-124784	124784|109289	1	0	2	GTGCGGGGTCTCCTCCTGTG|GTGCGCAAGTTGGCGCTAGA
17	5	123855|108042	125007|109179	335	109289-109179,125007-124784	124784|109289	1	0	2	GTGCGGGGTCTCCTCCTGTG|GTGCGCAAGTTGGCGCTAGA
18	6	56924|54355	58063|55494	141	58021-58063,55494-55591	58040|55572	1	0	2	CCGACATGGAGCCCACGCCG|GCCCACGCCGTCGCTTATCT
19	6	56924|54355	58063|55494	141	58021-58063,55494-55591	58040|55572	1	0	2	CCGACATGGAGCCCACGCCG|GCCCACGCCGTCGCTTATCT
20	6	56924|54355	58063|55494	141	58021-58063,55494-55591	58040|55572	1	0	2	CCGACATGGAGCCCACGCCG|GCCCACGCCGTCGCTTATCT
21	7	57022|54286	58161|55425	308	58021-58161,55425-55591	58040|55572	1	0	2	AGCCGCAGCGCCAGCGTCGG|CGTCGGGCACAGACCCATGG
22	9	122003|108044	123158|109181	176	123075-123158,109181-109289	123019|109289	1	0	2	TGTAGCGTGGATTTGACTTG|GAGGAGGAGACCCCGCACCG
23	8	57021|54326	58160|55465	267	58021-58160,55465-55591	58040|55572	1	0	2	GACCGGGATCACGACGACGC|CGACGCTGGCGCTGCGGCTG
24	7	57022|54286	58161|55425	308	58021-58161,55425-55591	58040|55572	1	0	2	AGCCGCAGCGCCAGCGTCGG|CGTCGGGCACAGACCCATGG
25	7	57022|54286	58161|55425	308	58021-58161,55425-55591	58040|55572	1	0	2	AGCCGCAGCGCCAGCGTCGG|CGTCGGGCACAGACCCATGG
26	10	77793|76958	78952|78096	244	78823-78952,78096-78209	78823|78209	1	0	2	TGCCATCAATCGCGTCCGAC|CCGACGTGCACATCCCCTGC
27	11	108562|108043	109698|109180	211	109293-109180,109698-109602	109621|109274	1	0	2	GGTGCGGGGTCTCCTCCTCT|CTCATGCTTTTGAAAAACGG
28	11	108562|108043	109698|109180	211	109293-109180,109698-109602	109621|109274	1	0	2	GGTGCGGGGTCTCCTCCTCT|CTCATGCTTTTGAAAAACGG
29	11	108562|108043	109698|109180	211	109293-109180,109698-109602	109621|109274	1	0	2	GGTGCGGGGTCTCCTCCTCT|CTCATGCTTTTGAAAAACGG
30	11	108562|108043	109698|109180	211	109293-109180,109698-109602	109621|109274	1	0	2	GGTGCGGGGTCTCCTCCTCT|CTCATGCTTTTGAAAAACGG
31	11	108562|108043	109698|109180	324	109406-109180,109689-109593	109601|109386	1	0	2	GGTGCGGGGTCTCCTCCTCT|CTCATGCTTTTGAAAAACGG
32	12	108931|108439	110067|109575	442	109604-109575,110067-109656	109677|109585	1	0	2	CATCGGCATCTATCTGCTCT|TGTCTGCCGCTCGGCGAATC
33	13	109553|109165	110689|110301	264	110589-110689,110301-110463	110608|110444	1	0	2	CTTCATCGTAGAAACGGGCC|ACGGGCCCTAGACCGCCAGG
34	13	109553|109165	110689|110301	264	110589-110689,110301-110463	110608|110444	1	0	2	CTTCATCGTAGAAACGGGCC|ACGGGCCCTAGACCGCCAGG
35	14	109533|109112	110669|110248	261	110589-110669,110284-110463	110608|110444	1	0	2	AGTTGCTAGCTCATCCGCAC|CCGCACTCTTACAAATACAA
36	15	177931|175437	179094|176597	232	176750-176597,179094-179017	178951|176697	1	0	2	CAAGATAACCCGGATCGCGG|GATCGCGGTAGTTTACTCCT
37	17	153200|151882	154362|153044	323	153218-153044,154362-154215	154218|153217	1	0	2	ACCTGGCGCTGCTGCTGCAG|GCAGCATAAGGCCGCACTCG
38	17	153200|151882	154362|153044	342	153242-153044,154362-154220	154219|153242	1	0	2	ACCTGGCGCTGCTGCTGCAG|GCAGCATAAGGCCGCACTCG
39	17	153200|151882	154362|153044	343	153242-153044,154362-154219	154219|153242	1	0	2	ACCTGGCGCTGCTGCTGCAG|GCAGCATAAGGCCGCACTCG
40	18	153506|151962	154668|153124	549	153218-153124,154668-154215	154218|153217	1	0	2	CGAGCGGGCGCAATTTGTAC|TGTACTTGAGCAGGTCGCCA
41	19	153130|151917	154292|153079	218	153218-153079,154292-154215	154218|153217	1	0	2	GACACACCCGCTGGCGCAGG|GGCGGCTGCGGCCGCGGCGG
42	20	153214|151906	154376|153068	311	153218-153068,154376-154215	154218|153217	1	0	2	TGGCGCAGGACCTGCTGCAG|CTGCAGCATGTAGCGCAGCA
43	21	85166|84215	86321|85370	281	86103-86321,85370-85431	86103|85397	1	0	2	TGCCTCCTCCACGGGCCCGG|GGCCCGGGAGCTGTTGGCAC
44	22	85170|84209	86325|85364	291	86103-86325,85364-85431	86103|85397	1	0	2	TCCTCCACGGGCCCGGCCGC|GGGCCCGGCCGCGGGAGCTG
45	23	85161|84217	86314|85372	257	85416-85372,86314-86103	86103|85397	1	0	2	CGTGCCAACAGCTCCCGTGG|CCCGTGGAGGAGGTAAGAAA
46	24	85163|84194	86314|85349	295	86103-86314,85349-85431	86103|85397	1	0	2	TCTTGCCTCCTCCACGGGCC|GGCCGTCAGGGTGGAGGGCT
47	25	85148|84141	86303|85296	322	85416-85296,86303-86103	86103|85397	1	0	2	GACCGACCTTGGCTGCCAAG|CAAGAAAGCGGTAGGGGGAG
48	26	85066|84071	86221|85226	325	86103-86221,85226-85431	86103|85397	1	0	2	ACCAAGTCGAGAGCCTCGTG|GCCTCGTGGTCTCTTGCGTG
49	27	155583|160109,160448|155425	156741|161273,161612|156587	264	161343-161273,156741-156587,161612-161575	161577|161343	1	1	3	CCAACTGCGCGTCCCAGGTA|TACCACCCGTAGACTGTCAG,TTTCCAGTGTATCGAGCCAC|TCGAGCCACACGGAGTAGTC
50	28	160454|155471,155583|160109	161618|156634,156741|161273	230	161575-161618,156634-156741,161273-161350	161577|161343	1	1	3	TCCGTGTGGCTCGACGGTAC|GACGGTACTTATCGGGTCAG,CTGACAGTCTACGGGTGGTA|TACCTGGGACGCGCAGTTGG
51	29	160478|160290	161642|161454	170	161642-161454,161642-161576	161577|161343	1	0	2	CGGAGATCTTGCAATCTGGT|AAGAGAC|CATCACCGACAGCCTTTGAC
52	30	169338|164881	170493|166049	966	166799-166049, 170493-170279	170264|166799	1	0	2	CGCTCCTACCGTCGCCGAGA|CGAGACATCCGCACCTGCCG
53	31	167850|165572	169018|166737	108	166800-166737, 169018-168975	169599|166800	1	0	1	ACCACCGTGACACCGGCCGC|GGCCGCCATCACAACGCCAC
54	32	168503|165517		109	166800-166692	169599|166800	1	0	1	CGTCAGACTACACTCCGTCT|ACACTCCGTCTCGTCACACG
55	32	168503|165517		77	166800-166724	169599|166800	1	0	1	CGTCAGACTACACTCCGTCT|ACACTCCGTCTCGTCACACG
56	32	168503|165517		77	166724-166800	169599|166800	1	0	1	CGTGTGACGAGACGGAGTGT|AGACGGAGTGTAGTCTGACG
57	33	168870|165495	170023|166669	579	169619-170023,166669-166800	169599|166800	1	0	2	ATTCTGTTTAATGTTTTCCA|TAATGTTTTCCAGATCGTCA
58	34	167418|166766	168586|167934	407	168241-167934，168586-168486	168418|168241	1	0	2	GCAAACCGTACTGACCGCCG|CGCCGGCGGGACTGGTCCTA
59	34	167418|166766	168586|167934	407	168486-168586,167934-168241	168418|168241	1	0	2	TAGGACCAGTCCCGCCGGCG|CGGCGGTCAGTACGGTTTGC
60	34	167418|166766	168586|167934	407	168486-168586,167934-168241	168418|168241	1	0	2	TAGGACCAGTCCCGCCGGCG|CGGCGGTCAGTACGGTTTGC
61	35	167479|166773	168647|167941	461	168241-167941,168647-168486	168418|168241	1	0	2	TCGATCGGCAAACCGTGCTG|CGTGCTGGCTTTCCTGGTGT
62	36	167762|166914	168930|168082	603	168241-168082,168930-168486	168418|168241	1	0	2	CTAGGGACGCAAAACTCCGC|TCCGCGTGCTGCTTCAGGAA
63	37	168434|167587		143	168755-168905	169449|168905	1	0	1	CCACTCCCGGGTGCGTGTCG|CGTGTCGTTGAGGTAGAAGA
64	38	168331|167481		257	168649-168905	169449|168905	1	0	1	GTGGTGCTGACGGCAGAAGT|CGTAGGCCAGCAGCCGGGCC
65	39	168501|167631		93	168905-168799	169449|168905	1	0	1	TATTTCTAACGTGAGGTATA|ACTCCGTCTCGTCACACGGC
66	40	168377|167536		257	168649-168905	169449|168905	1	0	1	TAGTGGACGTGACGGTGGTA|GGTGGTAAAACTTCGGCCCG
67	41	168439|167544		93	168905-168799	169449|168905	1	0	1	CCCGGGTGCGTGTCGCCTAA|AACTTCGGCCCGCGATCTGA
68	42	168449|167614		120	168905-168782	169449|168905	1	0	1	ATAACGGACAACGGTTACGC|GGTTACGCTCTTAGGCGACA
69	43	153429|151491	154591|152653	494	152737-152653,154591-154183	154187|152737	1	0	2	CGTCTCGGACAGCAAATCGC|TCGCAGTAGTTGATGAGCAC
70	43	153429|151491	154591|152653	491	154186-154591,152653-152737	154187|152737	1	0	2	GTGCTCATCAACTACTGCGA|GCGATTTGCTGTCCGAGACG
71	44	153477|151503	154639|152665	527	154186-154639,152665-152737	154187|152737	1	0	2	CACAACAAGCGTTGCACCGA|CCGAGACGTTAAGCAAAAAC
72	44	153477|151503	154639|152665	527	154186-154639,152665-152737	154187|152737	1	0	2	CACAACAAGCGTTGCACCGA|CCGAGACGTTAAGCAAAAAC
73	45	153489|151425	154651|52587	620	152737-152587,154651-154183	154187|152737	1	0	2	CCCTTCGCTGGTGGACCAAA|CCAAAGTCCAGGTCGGTGCA
74	46	153060|151503	154222|152665	113	152737-152665,154222-154183	154187|152737	1	0	2	GTTTTTGCTTAACGTCTCGG|TCGGCGATGACCGGCCAGTA
75	47	153098|151500	154260|152662	146	152737-152662,154260-154191	154187|152737	1	0	2	TTTGCTTAACGTCTCGGACA|TGA|CCTCGCGCTCCCACATATTT
76	48	153250| 151917	154412|153079	358	153242-153079,154412-154219	154219|153242	1	0	2	GACACACCCGCTGGCGCAGG|CAGGGCGTTGTAAAAGTAGT
77	49	153202|151918	154364|153080	309	153242-153080,154364-154219	154219|153242	1	0	2	AGACACACCCGCTGGCGCAG|GCGCAGCATAAGGCCGCACT
78	50	164407|166436		280	165864-165575	167555|165884	1	0	1	GGCCATACGCAACGAAGCCA|GCCAGCAAATACAAGTACGT
79	51	166481|164448	167649|165616	344	167555-167649,165616-165864	167555|165884	1	0	2	GCCGGCAAAATGTAGGTGGC|GGTGGCACCAGCTCGAAGCC
80	52	166436|164407		280	165575-165864	167555|165884	1	0	1	ACGTACTTGTATTTGCTGGC|TGGCTTCGTTGCGTATGGCC
81	53	166416|164460		227	165628-165864	167555|165884	1	0	1	GACGTGATACCTCTTCGAAG|CGAAGCCTAACACGTGTTCC
82	54	166545|164628	167713|165796	228	167555-167713,165796-165864	167555|165884	1	0	2	CCGGCGTAAACAGCGTCAGC|AACAGCGTCAGCAAGGCCCG
83	54	166545|164628	167713|165796	228	165864-165796,167713-167555	167555|165884	1	0	2	CGGGCCTTGCTGACGCTGTT|GCTGACGCTGTTTACGCCGG
84	54	166545|164628	167713|165796	228	167555-167713,165796-165864	167555|165884	1	0	2	CCGGCGTAAACAGCGTCAGC|AACAGCGTCAGCAAGGCCCG
85	55	166482|164608	167650|165776	185	167555-167650,165776-165864	167555|165884	1	0	2	CCGGCAAAATGTAGGCGGCG|GCGGCGCTGTGTCCGAGCTC
86	56	166159|165200	167327|166368	531	166492-166368,167327-166920	166920|166490	1	0	2	GACTCAGTTACCTTCGTACC|CTTCGTACCACGAGACGGGT
87	57	165821|164885	166989|166053	510	166492-166053,166989-166920	166920|166490	1	0	2	GCGTCGCTCCTACCGTCGCC|CTACCGTCGCCACCACCGGT
88	57	165821|164885	166989|166053	510	166492-166053,166989-166920	166920|166490	1	0	2	GCGTCGCTCCTACCGTCGCC|CTACCGTCGCCACCACCGGT
89	58	165994|165012	167162|166180	556	166920-167162,166180-166492	166920|166490	1	0	2	GAATTCGTTGTACAGCGGCA|GCGGCACGATGAGAGTGTGA
90	59	165791|165607,165759|165021	166959|166775,166927|166189	497	166920-166959,166775-166927,166189-166492	166920|166490	2	0	3	TGAAGTGACGTTAGGGGAGG|AGGGGAGGGGGAAGTAGCGT,GTGGTGGGAGTGGTGACGGT|TGGGAGTGGTGACGGTAAGG
91	60	166127|165160	167295|166329	540	166920-167295,166329-166492	166920|166490	1	0	2	TTGGTGGCGCCCGAGACCCA|A|ACGGCCAGACCGTGGGCGCT
92	61	165160|166136	167304|166329	811	166136-166329,167304-166920	166920|166490	1	0	2	GCGCCCACGGTCTGGCCGTT|TACCAGACGTGGGTCTCGGG
93	62	165819|162816	166987|163980	980	164055-163980,166987-166084	165857|164055	1	0	2	ACGGGCGCGACACCGGCGAC|ACCGGCGACACCACCGGTAC
94	63	165731|162774	166899|163938	1010	164055-163938,166899-166008	165857|164055	1	0	2	GTGGTGACGAGTGGCGGTCA|CGGTCAGCAATCTGACGTCC
95	64	160870|162861，164912|160157	162034|164025,166078|161319	966	164055-164025，162034-161319，166078-165857	165857|164055	1	1	3	CACACGGGCCGGGGAGGAGC|GGAGCGGACTGCAAATCGCA,ACCATCACCGTCAGCGTCGC|CCGTCAGCGTCGCTCCTACC
96	65	165553|162838	166702|164002	900	164055-164002，166702-165857	165857|164055	1	0	2	TGGTGTTTCGACTGCGACGG|TGTCGTCACGGCGTCA|GACTACGCTCCGACTTTTGA
97	65	165553|162838	166702|164002	900	164055-164002，166702-165857	165857|164055	1	0	2	TGGTGTTTCGACTGCGACGG|TGTCGTCACGGCGTCA|GACTACGCTCCGACTTTTGA
98	66	165814|162815	166982|163979	1020	164055-163979，166982-166040	165857|164055	1	0	2	CGGGCGCGACACCGGCGACG|CGCCACCACCGGTACCACTA
99	69	164996|162290	166164|163454	909	164055-163454，166164-165858	165857|164055	1	0	2	GGCGACGAAACCACCGCCCG|CCGCCCGGATTGCGGCTTCT
100	67	165553|162832	166702|163996	905	165857-166702，163996-164054	165857|164055	1	0	2	TCAAAAGTCGGAGTGTAGTC|TGACGCCGTGACGACA|CCGTCGCAGTCGAAACACCA
101	68	164798|164508	165966|165677	287	165853-165677，165966-165857	165857|164055	1	0	2	CCGCGGCTACGACCTCACGC|GCGCCCGTTGGTGAATGTTA
102	68	164798|164508	165966|165677	287	165853-165677，165966-165857	165857|164055	1	0	2	CCGCGGCTACGACCTCACGC|GCGCCCGTTGGTGAATGTTA
103	65	165553|162838	166702|164002	899	165857-166702，164002-164054	165857|164055	1	0	2	TCAAAAGTCGGAGTGTAGTC|TGACGCCGTGACGACA|CCGTCGCAGTCGAAACACCA
104	65	165553|162838	166702|164002	897	164055-164002，166702-165860	165857|164055	1	0	2	TGGTGTTTCGACTGCGACGG|TGTCGTCACGGCGTCA|GACTACGCTCCGACTTTTGA
105	71	165367|162863	166535|164027	708	165857-166535，164027-164055	165857|164055	1	0	2	CGTACTCGTCGTCGTCCTCC|TCCTCCCCGGCCCGTGTGTG
106	71	165367|162863	166535|164027	708	165857-166535，164027-164055	165857|164055	1	0	2	CGTACTCGTCGTTGTCCTCC|TCCTCCCCGGCCCGTGTGTG
107	72	163775|162708 ，164941|163560	164943|163872,166109|164728	652	164055-163872，164943-164728，166109-165857	165857|164055	2	0	3	GGTCCTCGCGACGCGGCGTG|CGCGACGCGGCGTGCTGCTG，CTTGGTACTCAAGTCCTGCC|TGCCTTCTGCTGCCCATCGT
108	73	164885|162826	166053|163990	263	164055-163990，166053-165857	165857|164055	1	0	2	TGCGGCGGCAACGGGCGCGA|CGAGAAAGTTCCCGCGGAGT
109	74	165013|162772	166181|163936	445	165857-166181，163936-164055	165857|164055	1	0	2	CGGCGGCACATCAAGTCTGC|CAAGTCTGCCACTCGTCACC
110	75	165227|162833	166395|163997	598	165857-166395，163997-164055	165857|164055	1	0	2	GGTAACTGAGTCGATGTCGC|CGATGTCGCCGCAGTCGAAA
111	76	164947|162851	166115|164015	300	165857-166115，164015-164055	165857|164055	1	0	2	GGCAGCAGAAGGCAACACCA|AACACCAGCTGCTCCTCCCC
112	76	164947|162851	166115|164015	300	164055-164015，166115-165857	165857|164055	1	0	2	GGGGAGGAGCAGCTGGTGTT|TGGTGTTGCCTTCTGCTGCC
113	77	164986|162764	166154|163928	426	165857-166154，163928-164055	165857|164055	1	0	2	GGTGAGAAAGAGAAGCCGCA|AGAAGCCGCATGTCCGCCAC
114	78	164992|162793	166160|163957	403	165857-166160，163957-164055	165857|164055	1	0	2	AAAGAGAAGCCGCAATCCGG|CCGGTGTTGTACCCTCAGGT
115	78	164992|162793	166160|163957	403	164055-163957，166160-165857	165857|164055	1	0	2	ACCTGAGGGTACAACACCGG|CCGGATTGCGGCTTCTCTTT
116	79	164970|162795	166138|163959	379	164055-163959，166138-165857	165857|164055	1	0	2	GAACCTGAGGGTACAACACC|CACCTGGACCGGTGGCACTG
117	80	164821|162782	165989|163946	243	165857-165989，163946-164055	165857|164055	1	0	2	CAACTTTCATACTCGTCACC|ACTCGTCACCACCGGTGTTG
118	82	164961|162836	166129|164000	329	164055-164000，166129-165857	165857|164055	1	0	2	GTGTCTCGACTGCGGTGGCA|CGGTGGCACTGCTGTGGTGT
119	82	164961|162836	166129|164000	329	164055-164000，166129-165857	165857|164055	1	0	2	GTGTTTCGACTGCGGTGGCA|CGGTGGCACTGCTGTGGTGT
120	83	164969|162808	166137|163972	365	165857-166137，163972-164055	165857|164055	1	0	2	GCAGTGCCACCGGTCCAGGT|CAGGTTCCGTCGCCGGTGTC
121	84	144735|144283	145893|145441	179	145811-145893,145441-145536	145811|145558	1	0	2	GCTGGCCGGCGGTCGCGTTT|AGGCCGAGTGTTCGGAAGTG
122	85	144692|144248	145850|145406	171	145811-145850,145406-145536	145811|145558	1	0	2	CCATCTTCCGCGAGCGCGAG|GCGCGAGTACCTGGCCGATC
123	86	144723|144250	145881|145408	200	145811-145881,145408-145536	145811|145558	1	0	2	GGGCTGCGAGTTGCTGGCCG|GCGAGTTGCTGGCCGATCTG
124	86	144723|144250	145881|145408	200	145811-145881,145408-145536	145811|145558	1	0	2	GGGCTGCGAGTTGCTGGCCG|GCGAGTTGCTGGCCGATCTG
125	87	144797|144325	145955|145483	199	145536-145483,145955-145811	145811|145558	1	0	2	GTCGCTGTTGTCGTCATTCA|AAACTGAGGGTCAAAGACCA
126	88	145268|144354		618	145811-146429	145811|145558	1	0	1	TATGCAGGAGACGGACGACC|ACGACCACTATTAACGCGAG
127	88	145268|144354		618	146429-145811	145811|145558	1	0	1	CTCGCGTTAATAGTGGTCGT|GGTCGTCCGTCTCCTGCATA
128	89	144768|143895	145926|145053	600	145536-145053,145926-145811	145811|145558	1	0	2	GACGTGGGGTCGATGAGCAG|CGATGAGCAGGAGCGGGATG
129	90	145282|145007	146443|146165	188	146291-146443,146165-146199	146291|146198	1	0	2	ACGACCTAGACGAAGAGGAC|GAGGACGATGACGACGGGGA
130	90	145282|145007	146443|146165	172	146199-146165,146443-146291	146291|146198	1	0	2	TCCCCGTCGTCATCGTCCTC|GTCCTCTTCGTCTAGGTCGT
131	90	145282|145007	146443|146165	172	146199-146165,146443-146291	146291|146198	1	0	2	ACGACCTAGACGAAGAGGAC|GAGGACGATGACGACGGGGA
132	90	145282|145007	146443|146165	172	146199-146165,146443-146291	146291|146198	1	0	2	TCCCCGTCGTCATCGTCCTC|GTCCTCTTCGTCTAGGTCGT
133	91	145266|145003	146427|146161	176	146199-146161,146427-146291	146291|146198	1	0	2	GTCGTCATCGTCCGTCTCCT|TCGTCCGTCTCCTGCATAAT
134	96	168488|165295		339	166463-166800	169599|166800	1	0	1	CGGGACACATGTTGCCGTGT|CGTGTAATTTAGGTTGCACT
135	97	168033|167953,167798|168471	169203|169121	515	169558-169203,169121-168966	169599|166800	1	1	2	GCGCCCGGTGATAAAGGAAA|AGGAAAACTACATCTCTCCT,ACCTATCCCATCTACGCCGT|CCGTACTGGCGATCGCGCTC
136	97	168033|167953,167798|168471	169203|169121	515	169558-169203,169121-168966	169599|166800	1	1	2	GCGCCCGGTGATAAAGGAAA|AGGAAAACTACATCTCTCCT,ACCTATCCCATCTACGCCGT|CCGTACTGGCGATCGCGCTC
137	98	168508|165024		609	166800-166192	169599|166800	1	0	1	GGCTCCTTACCGTCACACTC|CGTCACACTCCGTCTCGTCA
138	99	168673|165504	169839|166682	341	169619-169839,166682-166800	169599|166800	1	0	2	TATGCGGGATTCTCCACCAG|CCAGATCGTCAAAAGTCGGA
139	100	56563|55608	57702|56747	456	57280-57702,56747-56779	57280|56779	1	0	2	CGTGTCCGCGGACACCCGCG|ACCCGCGTCAAGCGTAACGT
140	101	56417|55602	57556|56741	316	57280-57556,56741-56779	57280|56780	1	0	2	CCGCGGACACCCGCGGCGTA|CGGCGTAAAAAACATGCGTA
141	102	57374|55434	58513|56573	383	58197-58513,56573-56638	58197|56639	1	0	2	GTCGCTTTGGATCGCCGGCG|CGGCGAAACGGGCCGCGGAG
142	103	57345|55227	58483|56366	360	58398-58484,56366-56638	58197|56639	1	0	2	GTTCTTCACCTACTGCGGCC|GCGGCCGTGAACCTGAGCGT
143	104	57223|55458	58362|56597	208	58197-58362,56597-56638	58197|56639	1	0	2	GACGACCTCCGCGTCGGTCG|GGTCGGAGTATATAAGTACT
144	105	57185|55366	58324|56505	262	58197-58324,56505-56638	58197|56639	1	0	2	CGCTGGAGGACCCGCTGGCT|CCCGCTGGCTCGGCGCGGCT
145	106	56978|56325	58117|57464	249	58063-58117,57464-57657	58063|57657	1	0	2	AAACTACCGTGCACGCTGCG|GCACGCTGCGATCTGTGATC
146	107	57067|56327	58206|57466	246	58025-58206,57466-57532	58025|57532	1	0	2	CCAAACTACCGTGCACGCTG|TGCACGCTGTCCGGGATGGA
147	108	57016|56176	58154|57315	348	58025-58154,57315-57532	58025|57532	1	0	2	GGCTTCAGCCGCAGCGCCAG|CGCCAGTCACGCGACTTGCC
148	109	29000|28408	29772|29169	245	29772-29606,29246-29169	29606|29245	1	0	2	CAGCAGGTTAAGTCCCAGAC|CAGACGGCACGTTGTGATCG
149	110	57021|56499	58154|57588	162	58154-58063,57657-57588	58063|57657	1	0	2	GACCAACGGCAGCGAGCTGG|TGGCGCTGCGGCTGAAGCCG
150	111	56916|56203	58055|57342	222	57532-57342,58055-58025	58025|57532	1	0	2	CTTCGACAAAAATTACGTCG|CGTCGCTTATCTTGCAAACG
151	112	56915|56185	58054|57324	239	57532-57324,58054-58025	58025|57532	1	0	2	CGGGAACAGCGGCAAGTCGC|GTCGCTTATCTTGCAAACGG
152	113	57064|56206	58203|57345	463	57657-57345,58203-58063	58063|57657	1	0	2	TCCCTTCGACAAAAATTACG|ACGCTGTCCGGGATGGATCG
153	114	207903|207007	209252|208358	259	208512-208358，209252-209149	209149|208512	1	0	2	TTTTCGCGCAGTGCGGTGTG|TGACAGGGGTTGGTACTGTC
154	115	207843|206890	209193|208240	317	208512-208240,209193-209149	209149|208512	1	0	2	CGTTGGTTCACATTCATCTT|CATTCATCTTATGCGACTAC
155	115	207843|206890	209193|208240	317	208512-208240，209193-209060	209060|208512	1	0	2	CGTTGGTTCACATTCATCTT|CATTCATCTTATGCGACTAC
156	116	207931|206985	209281|208335	260	208512-208335,209281-209149	209149|208512	1	0	2	TGCCACGAGGGTTCGGTGCG|CGAGGGTTCGGTGCGCTTTT
157	117	208140|207117	209488|208467	385	209149-209488,208467-208512	209149|208512	1	0	2	CTAAGCAATAACGGCGAGGA|TAACGGCGAGGAGGCCTACG
158	118	208001|207023	209351|208373	343	209351-209149,208512-208373	209149|208512	1	0	2	TACCCGCGACACCGCGTGTC|TGTCGCGGCCACGTTCGATA
159	119	208091|207093	209441|208443	363	209149-209441，208443-208512	209149|208512	1	0	2	CTGTGATCGGTAAGCTCCAG|AGCTCCAGGTGTAGAAAACC
160	120	207856|206902	209206|208252	319	208512-208252，209206-209149	209149|208512	1	0	2	TCATCTTCGGTCCTGCGACT|TGCGACTACTACCTTGTGCC
161	120	207856|206902	209206|208252	319	208512-208252，209206-209149	209149|208512	1	0	2	TCATCTTCGGTCCTGCGACT|TGCGACTACTACCTTGTGCC
162	121	30077|29475	30851|30249	189	30366-30249，30851-30781	30781|30366	1	0	2	TGTACGCGAGGACACCGTCG|CACCGTCGAGGGTTCGCCAG
163	122	208087|207036	209437|208393	416	209437-209149，208512-208393	209149|208512	1	0	2	CACAGACACTAGCCATTCGA|TTCGATAGGTGTCGCACTCC
164	123	208028|207022	209375|208372	367	209150-209375, 208372-208512	209149|208512	1	0	2	CCGGCGGTGGTGAACGACAG|GACAGCGCCGGTGCAAGCTA
165	124	207891|206998	209241|208384	258	208384-208512，209149-209241	209149|208512	1	0	2	GTGTGGAGGTAAAAAGCGCG|AGCGCGAAAACTGTCCCCAA
166	125	208041|207133	209391|208483	273	209391-209149,208512-208483	209149|208512	1	0	2	TGCTGTCTTCGCGGTGTATG|ATGCATCGGGTACCAGTTAT
167	126	208293|207061	209643|208411	602	209643-209149,208512-208411	209149|208512	1	0	2	GGCGTAGAAGCCTTCGACAC|ACACATCAGCTACTCCTACC
168	126	208293|207061	209643|208411	602	209643-209059，208512-208411	209060|208512	1	0	2	GGCGTAGCAGCCTTCGACAC|ACACATCAGCTACTCCTACC
169	126	208293|207061	209643|208411	597	209643-209149，208512-208411	209149|208512	1	0	2	GGCGTAGAAGCCTTCGACAC|ACACATCAGCTACTCCTACC
170	126	208293|207061	209643|208411	686	209643-209060，208512-208411	209060|208512	1	0	2	GGCGTAGAAGCCTTCGACAC|ACACATCAGCTACTCCTACC
171	126	208293|207061	209643|208411	749	209149-209643，208411-208664	209149|208664	1	0	2	GGCGTAGAAGCCTTCGACAC|ACACATCAGCTACTCCTACC
172	127	208093|207046	209443|208396	412	209149-209443,208396-208512	209149|208512	1	0	2	GTGATCGGTAAGCTCCAGCG|CAGCGTGAGGACCAGTGTGT
173	128	208137|207001	209486|208351	500	209486-209149,208512-208351	209149|208512	1	0	2	TGGTTGGGGACAGTTTTCGC|TTCGCCGTTATTGCTTAGAT
174	129	208089|206984	209439|208334	470	209439-209149,208512-208334	209149|208512	1	0	2	CAGACACTAGCCATTCGAGG|TCGAGGGTTGCGAATCGCGC
175	130	208296|207047	209646|208397	612	209150-209646,208397-208512	209149|208512	1	0	2	CATCTTCGGAAGCTGTGGAC|AGCTGTGGACCAGTGTGTAG
176	131	211029|209780	212379|212097	525	212379-212097,211371-211130	212097|211371	1	0	2	CGGTCTGTCTACCACCCGTG|CACCCGTGTTTGCTGCAGTT
177	132	210854|209602	212204|210952	528	211371-210952,212204-212097	212097|211371	1	0	2	CGACATCTTCGGGTTTTCGT|CGACATCTTCGGGTTTTCGT
178	133	210785|209646	212135|210996	415	211371-210996,212135-212097	212097|211371	1	0	2	CGGCTAGTGTTTGTCGCACT|CGCACTTCTGCTACTCTTGC
179	134	211049|209897	212399|211247	564	212399-212017,211427-211247	212017|211427	1	0	2	GTGGTTTGAGTTTCCGCCGT|GCCGTCGCGCCCACGGCCAA
180	135	210778|209782	212128|211132	408	211427-211132，212128-212017	212017|211427	1	0	2	GCTATTGCGGCTAGTGTTTG|CTAGTGTTTGCTGCAGTTGT
181	136	210853|210019	212203|211369	240	212017-212203，211369-211427	212017|211427	1	0	2	AGCTGCAGAGGCTAAAAAGC|AAAGCCCGGACGCGACTTAA
182	137	210805|209894	212156|211244	268	212156-212017，211371-211244	212017|211371	1	0	2	GTGATCGGTAAGCTCCAGCG|CAGCGTGAGGACCAGTGTGT
183	138	210810|209895	212160|211245	271	212160-212017，211371-211245	212017|211371	1	0	2	TGGACGGTAGCTGCCACTAA|CTGCCGTCGCGCCCACGGCC
184	139	210742|209662	212092|211012	436	211012-211371，212017-212092	212017|211371	1	0	2	ACGGTACGGGTTGCAGGTAA|AACGTTAGCCAGAAAGACCA
185	140	210926|209756	212276|211106	524	211371-211106，212276-212017	212017|211371	1	0	2	CCGGTGCTAGTGGCTTTCGC|CGCGTCTCGTTCCACTACTG
186	141	207979|207212，207923|207883	209329|208562，209273|209231	362	209231-209060，208664-208562，209329-209273	209060|208664	1	1	3	ATTCTACTCTGACCTTTGCG|CGTTTTTGGTCGTCGTCTCC
187	142	208055|207215，207908|207869	209405|208565，209258|209219	406	209060-209219，209258-209405，208565-208664	209060|208664	1	1	3	CACATACAGCGCAAAACCAG|AAAACCAGCAGCAGAGGGGA
188	143	207936|207153	209286|208503	387	209286-209060，208664-208503	209060|208664	1	0	2	CGAGGGTTCGGTGCGGCAAC|GGTGCGGCAACCCCACGGAA
189	144	208089|206984	209439|208334	559	209439-209060，208512-208334	209060|208512	1	0	2	GTTGCGAATCGCGCTTTTGA|TCGAGGGTTGCGAATCGCGC
190	145	208320|207117	209670|208467	655	209670-209060，208512-208467	209060|208512	1	0	2	AAAGGCTTATGGCCCTCCTC|ATGGCCCTCCTCCGGATGCA
191	146	208071|207100	209421|208450	425	209060-209421，208450-208512	209060|208512	1	0	2	CCAGGCCGTTGCTGGGGTGT|GGTGTAGAAAACCGTGGTAA
192	147	207924|206985	209274|208335	393	209060-209274，208335-208512	209060|208512	1	0	2	AGCTGAGACGGTGCTCCCAA|GCTCCCAACGCTTAGCGCGA
193	147	207924|206985	209274|208335	456	208335-208664，209149-209274	209149|208664	1	0	2	AGCTGAGACGGTGCTCCCAA|GCTCCCAACGCTTAGCGCGA
194	147	207924|206985	209274|208335	456	208664-208335，209274-209149	209149|208664	1	0	2	AGCTGAGACGGTGCTCCCAA|GCTCCCAACGCTTAGCGCGA
195	148	208056|207095	209406|208445	415	209406-209060，208512-208445	209060|208512	1	0	2	GTATGTCGCGTTTGTGGTCC|GTGGTCCACATCTTTTGGCA
196	149	210845|209963	212195|211313	214	211427-211313，212195-212097	212097|211427	1	0	2	GCACTGCGCCGACGTCTCCG|CGTCTCCGGTGTCCGTGGTC
197	150	210960|210022	212310|211372	270	212310-212097，211427-211372	212097|211427	1	0	2	ATTTACCACTCGTCCGGGCC|CGGGCCTGCGCTGAATTCTC
198	150	210960|210022	212310|211372	270	212310-212097，211427-211372	212097|211427	1	0	2	ATTTACCACTCGTCCGGGCC|CGGGCCTGCGCTGAATTCTC
199	151	210870|209966	212220|211316	236	212220-212097，211427-211316	212097|211427	1	0	2	TCGTGCGTTCGGTTCTCCGG|CTCCGGTGTCCGTGGTCCTC
200	152	210942|210043	212289|211393	246	212083-212289，211393-211427	212097|211427	1	0	2	GAAAGCGTCGTGAGCACGCT|CGCTGTAGGGAAGACCAGAG
201	153	210831|209995	212181|211346	166	212181-212097，211427-211346	212097|211427	1	0	2	ACCCGCCGATCTGTGCGCTG|CCGCCGATCTGTGCGCTGTT
202	155	208028|207022	209375|208372	368	209149-209375，208372-208512	209149|208512	1	0	2	AGCCCGGCGGTGGTGAACGA|GACAGCGCCGGTGCAAGCTA
203	156	208296|207047	209646|208397	854	209646-209060，208296-207710	209060|208664	1	0	2	GTAGAAGCCTTCGACACCTG|TCGACACCTGGTCACACATC
204	157	207891|206998	209241|208348	499	208348-208664，209060-209241	209060|208664	1	0	2	GTGTGGAGGTAAAAAGCGCG|AGCGCGAAAACTGTCCCCAA
205	158	207842|207062	209192|208412	387	208412-208664，209060-209192	209060|208664	1	0	2	TGCAACCAAGTGTAAGTAGA|GTGTAAGTAGATGAGGATGG
206	159	208357|206942	209707|208292	899	209060-209707，208292-208512	209060|208512	1	0	2	TAAGGATCGGAAAGTAGCGT|AGCGTGATGAAAAAAACGCT
207	160	208031|206689	209381|208039	796	208039-208512，209060-209381	209060|208512	1	0	2	GCGGTGGTGAACGACAGAAG|GAAGGCGGCAAAGACGGTCG
208	161	207884|207710	209235|208354	331	209235-209060，208512-208354	209060|208512	1	0	2	CAGTTTTCACACCTCCATTT|TTTGACAGGGGTTGGTACTG
209	162	208395|206985	209745|208335	865	209745-209060，208512-208335	209060|208512	1	0	2	CCGAAGGGACCATGCGAGGG|CGAGGGTTGCGAATCGCGCT
210	163	208131|207212	209477|208562	432	209477-209149，208664-208562	209149|208664	1	0	2	TGGCCACACGTCGATTCGTT|CGTTTTTGGTCGTCGTCTCC
211	164	207960|207248	209310|208598	227	209149-209310，208598-208664	209149|208664	1	0	2	CCACGAACAACGTCCACGTT|CATATGTTGTGGGAATCGGG
212	165	208055|207190	209405|208540	382	209405-209149，208664-208540	209149|208664	1	0	2	TGTATGTCGCGTTTGTGGTC|GTTTGTGGTCTCTTCCCTCC
213	166	207998|207079	209338|208429	426	208664-208429，209338-209149	209149|208664	1	0	2	TGACCTTTGCGGTTACCCGC|CCGCCCGTCCAGCCTCGTGG
214	167	207987|207082	209337|208432	422	208432-208664，209149-209337	209149|208664	1	0	2	GACTGGAAACGCCAATGGGC|GGGCAGGTCGGAGCACCAGG
215	168	208056|207190	209406|208540	383	209406-209149，208664-298540	209149|208664	1	0	2	GTATGTCGCGTTTGTGGTCC|GTTTGTGGTCCCTTCCCTCC
216	169	211255|209995	212605|211346	671	212017-212605，211346-211427	212017|211427	1	0	2	GCGGGGGTGGGGGCGCCCAG|GGCGCCCAGACAACGTGACA
217	169	211255|209995	212605|211346	671	212017-212605，211346-211427	212017|211427	1	0	2	GCGGGGGTGGGGGCGCCCAG|GGCGCCCAGACAACGTGACA
218	169	211255|209995	212605|211346	671	212017-212605，211346-211427	212017|211427	1	0	2	GCGGGGGTGGGGGCGCCCAG|GGCGCCCAGACAACGTGACA
219	170	211186|210006	212536|211358	590	210667-211186，210006-210077	212017|211427	1	0	2	TACAAAGCAAAAAGCAACGT|ACGTGACAAGGAAAGCCCGG
220	171	210958|209999	212308|211349	291	212308-212097，211427-211349	212097|211427	1	0	2	ACATTTACCACTCGTCCGGG|CGGGTCTGTTGCACGGTTCC
221	172	211257|210747	212607|211319	618	212607-212097，211427-211319	212097|211427	1	0	2	CCCCCACCCCCGCGGGTCCG|CGGGTCCGTGGTCCTCCTCG
222	173	211237|210038	212587|211388	547	212083-212587，211388-211427	212097|211427	1	0	2	TGACTCCGCGCGAGGGTCGC|AGGGTCGCTGTAGGGAAGAC
223	174	211269|210010	212619|211360	591	212619-212097，211427-211360	212097|211427	1	0	2	CGGGTCCGGCAGGGCCACCG|CACCGTTCCTTTCGGGCCTG
224	175	211211|210016	212561|211366	527	212561-212097，211427-211366	212097|211427	1	0	2	CAAGCAGCTCTGCCTCCTTT|TCCTTTCGGGCCTGCGCTGA
225	176	212563|211683	213913|213033	394	213033-213383,213873-213913	213874|213382	1	0	2	AAGATGGTACATGCCGCTGA|ACATGCCGCTGACACAGACG
226	177	212844|213686	215036|214194	234	214194-214333,214943-215036	214946|214333	1	0	2	GGAGATAAACAACGCCAGGG|CGCCAGGGCGAGAAGAGCCG
227	178	213642|212871	214992|214221	163	214221-214333,214943-214992	214946|214333	1	0	2	CAGCGACGTCGGTAAAGGCC|AAAGGCCTGCGGCGACGGCT
228	179	213657|212844	215007|214194	206	214333-214194,215007-214943	214946|214333	1	0	2	CGGCTCTTCTCGCCCTGGCG|CTGGCGTTCCTAGGTGGCCG
229	179	213657|212844	215007|214194	277	214333-214194,215007-214870	228728|226923	1	0	2	CGGCTCTTCTCGCCCTGGCG|CTGGCGTTTCTAAGTGGCCG
230	180	213685|212794	215035|214144	282	214144-214333,214943-215035	214946|214333	1	0	2	AGGAGATAAACAGCGCCAGG|GCGCCAGGATCGCAACCCAA
231	181	227566|225480	228910|226824	375	228910-228635,226922-226824	214870|214333	1	0	2	GTTTGTATGAAAAGGCCGAG|GCCGAGCCCGAGAGCGTCCG
232	181	227566|225480	228910|226824	285	228910-228725,226922-226824	228728|226923	1	0	2	GTTTGTATGAAAAGGCCGAG|GCCGAGCCCGAGAGCGTCCG
233	181	227566|225480	228910|226824	285	228910-228725,226922-226824	228728|226923	1	0	2	GTTTGTATGAAAAGGCCGAG|GCCGAGCCCGAGAGCGTCCG
234	185	210885|209974		268	212017-212235	212017|211371	1	0	1	TCCGGGCTCTTCCAGTGGTC|TCCAGTGGTCCTCCTCGTG
235	186	57023|56020	58158|57168	783	58158-57509,57300-57168	57510|57301	1	0	2	AAGTCGGCGTCGCGGTCGCA|CCAGCACGAAGAACGGCGGT
236	187	57021|56030	58160|57169	957	58160-57282,57246-57169	57281|57242	1	0	2	GTCGGCGTCGCGGTCGCAGC|CAGCACGAAGAACGGCGGTG
237	188	30092|29489	30866|30258	195	30366-30258,30866-30781	30781|30367	1	0	2	TTTTTGCTATGTACGCGAGG|CGAGGGGATATAAATCACCG
238	188	30092|29489	30866|30258	195	30366-30258,30866-30781	30781|30367	1	0	2	TTTTTGCTATGTACGCGAGG|CGAGGGGATATAAATCACCG
239	189	30092|29510	30866|30284	169	30781-30866,30284-30366	30781|30367	1	0	2	CGGTGATTTATATCCCCTCG|CCCTCGTCCGAGATGAGGCA
240	190	30155|29358	30929|30132	384	30132-30366，30781-30929	30781|30367	1	0	2	TTTTCACGAGCACGCGGGCG|GCGGGCGAAAGTAGCGCTTA
241	192	227658|225326	229002|226670	531	228725-229002，226670-226922	228725|226922	1	0	2	CAACGCGACATGTTACTTCG|TTCGCCAGCGACTCTTTTCC
242	193	227668|225398	229012|226744	468	229012-228725，226922-226744	228725|226922	1	0	2	GGCGGCGGACGCTCTCGGGC|GGCTTGGCGAGCGTTGGCTG
243	193	227668|225398	229012|226744	468	229012-228725，226922-226744	228725|226922	1	0	2	GGCGGCGGACGCTCTCGGGC|GGCTTGGCGAGCGTTGGCTG
244	194	102140|56086	103277|57225	514	103277-102889，57349-57225	56981|56210	1	0	2	TAACGATCTCATGAACGAGC|ACGAGCGCGACACAGAGGAA
245	195	101905|56088	103024|57227		103024-102889，57349-57227	56981|56210	1	0	2	GATAACGATCTCATGAACGA|CGAACTGCACACGCTGCTGG
246	196	108553|108276	109689|109413	142	109602-109689，109413-109466	109602|109446	1	0	2	AGGACCGCACCGTTTTTCAA|CATCACACCGTGTGGCGTGT
247	196	108553|108276	109689|109413	142	109602-109689，109413-109466	109602|109446	1	0	2	AGGACCGTACCGTTTTTCAA|CATCACACCGTGTGGCGTGT
248	196	108553|108276		51	109413-109466	109602|109446	1	0	1	AGGACCGTACCGTTTTTCAA|CATCACACCGTGTGGCGTGT
249	197	108609|108152	109745|109289	250	109646-109745，109289-109438	109646|109419	1	0	2	CACTTCGTTGTAGGGATCCA|TCCAAGACGACCTAGTCTCC
250	201	108699|108397	109835|109533	262	109604-109533，109835-109646	109646|109585	1	0	2	ACTGTAGAACCTGACAGTTT|CATCACAGCGGCGCTCAACA|TTTCCAAAGCGCCCTACTAG
251	202	108574|109038,109090|108396	109710|110174,110226|109532	191	109646-109710，110174-110226，109532-109604	109646|109585	1	1	3	AGCATGAGGTGAGGCGTTCG|GTGAGGCGTTCGAGCGAGTG，CTACTGGAACAGGGTGTGTA|GGCTGGTGATGTCGG|TAAACTGTCAGGTTCTACAG
252	203	108553|108312		44	109689-109646	109646|109473	1	0	1	AGGACCGTACCGTTTTTCAA|CAAGAGTGCCCCTAAGTATT
253	203	108553|108312		44	109689-109646	109646|109473	1	0	1	AGGACCGTACCGTTTTTCAA|CAAGAGTGCCCCTAAGTATT
254	204	108684|108325		170	109815-109646	109646|109473	1	0	1	CGGTACGGGCCCCAATACTT|TACTTGAATACGACGACACG
255	205	108879|108298		370	109646-110015	109646|109473	1	0	1	GTACTGGTTTGTTACGACAT|TTTGTTACGACATCAAGAGT
256	206	108779|108328		270	109915-109646	109646|109473	1	0	1	AAACGGTACGGGCCCCAATA|TAAATGCGAACTGACGCGCA
257	207	108556|108313	109692|109450	290	109692-109450，109692-109646	109646|109473	1	0	2	CAATACTTAGGGGCACTCTT|CTTTTGAAAAACGGTACGGT，CAATACTTAGGGGCACTCTT|CTTTTGAAAAACGGTACGGT
258	208	108873|108328		364	109646-110009	109646|109473	1	0	1	GATCAGGTACTGGTTTGTTA|TATTGGGGCCCGTACCGTTT
259	209	108784|108324		275	109920-109646	109646|109473	1	0	1	GGTACGGGCCCCAATACTTA|CAATACTTAATGCGAACTGA
260	210	108562|108043	109698|109180	355	109646-109698，109180-109490	109646|109473	1	0	2	CCGTTTTTCAAAAGCATGAG|AGAGGAGGAGACCCCGCACC
261	211	108527|108080		222	109438-109217	109460|109419	1	0	1	GTACACGCAGGCAAGCCAAA|AACTGACGTCGACGTGGACG
262	213	108687|108274		364	109823-109460	109460|109419	1	0	1	ACGCCACACGGTGTGATGGT|CCCTACTAGAATACGACGAC
263	196	108553|108276		40	109650-109689	109656|109446	1	0	1	AGGACCGTACCGTTTTTCAA|CATCACACCGTGAGGCGTGT
264	196	108553|108276	109689|109413	142	109602-109689，109413-109466	109446|109602	1	0	2	AGGACCGTACCGTTTTTCAA|CATCCCACCGTGTGGCGTGT
265	196	108553|108276	109689|109413	142	109602-109689，109413-109466	109446|109602	1	0	2	AGGACCGTACCGTTTTTCAA|CATCCCACCGTGTGGCGTGT
266	196	108553|108276	109689|109413	142	109602-109689，109413-109466	109446|109602	1	0	2	AGGACCGTACCGTTTTTCAA|CATCCCACCGTGTGGCGTGT
267	196	108553|108276	109689|109413	142	109602-109689，109413-109466	109446|109602	1	0	2	AGGACCGTACCGTTTTTCAA|CATCCCACCGTGTGGCGTGT
268	215	152187|151891	153349|153053	244	153140-153053,153349-153192	153192|153140	1	0	2	TGCAGGCTAACCTGGCGCTG|GCGCTGGACGAAGAGGACCT
269	216	152085|155177,155261|151822	153247| 156339,156423|152984	298	153192-153247,156339-156423,152984-153140	153192|153140	1	1	3	TCGTTATCGGCGTACTGATA|AACCCGTTGCGACTGCCCTA,AGACAAACGCACCACGCTTA|CTTAGAAGACGCGTACCTCG
270	217	152080|151826	153251|152988	213	153140-152988,153251-153192	153192|153140	1	0	2	GCGCCCGAGGTACGCGTCTT|TTTATATCAGTACGCCGATA
271	218	152171|151893		228	153192-153333,153055-153140	153192|153140	1	0	2	CAACAGATACTGCTCCAGGT|GCTCCAGGTTAGCCTGCAGC
272	219	152134|151837		247	153140-152999,153296-153192	153192|153140	1	0	2	GCGTAGCCAACGCGCCAGAG|GCGCCAGAGCGTGCAAACGG
273	220	152166|152744,152858|151924		307	153192-153328,153906-154020,153086-153140	153192|153140	1	1	3	CACACCAACAGATACTGCTC|CTGCTCGTCACCGGCACGGC,CGCCGCGCAGAACCTCAGCG|CAGCGGGTGTGTCTCGGTGG
274	221	153616|151899	154778|153061	363	154496-154778，153061-153140	153192|153140	1	0	2	CCGCCGAGATGACGCGGCTT|GGTTAGCCTGCAGCAGGTCC
275	222	152641|152710,152858|151924	153803|153872,154020|153086	816	153192-153803，153872-154020，153086-153140	153192|153140	1	1	3	CCGCGGCAACGACGACCGTT|CGACGACCGTTGGCCCTTCT,CGCCGCGCAGAACCTCAGCG|CAGCGGGTGTGTCTCGGTGG
276	222	152858|151924	154020|153086	884	153140-153086，154020-153192	153192|153140	1	0	2	CCACCGAGACACACCCGCTG|CGCTGAGGTTCTGCGCGGCG
277	223	152860|151835	154022|152997	971	153192-154022,152997-153138	153192|153140	1	0	2	CCGCGCAGAACCTCAGCGCG|ACCTCAGCGCGTTGGCTACG
278	224	152668|153031,153202|151918	153827|154193,154364|153080	871	153192-153827,154193-154364,153080-153140	153192|153140	1	1	3	CCGCCTCCTCTTCTGCCGCC|TCTGCCGCCTACTGGCCGGT,AGTGCGGCCTTATGCTGCGC|CTGCGCCAGCGGGTGTGTCT
279	225	153321|152954	154483|154116	285	154261-154116,154483-154338	154338|154242	1	0	2	CGTTCCAGCGTCTCGTGGCT|TCGGTCTGCGTGGGCGAACC
280	226	153316|152989	154478|154151	252	154338-154478,154151-154261	154338|154242	1	0	2	GCGTCGGTTCGCCCACGCAG|GCCCACGCAGGAGACCACCA
281	227	153353|152945	154515|154107	335	154261-154107,154515-154338	154338|154242	1	0	2	GTAGTGGTCGTAGCGGCTCT|GCGTGTAGTGGTCGTAGCGG
282	228	153221|152937	154383|154099	209	154338-154383,154099-154261	154338|154242	1	0	2	CTACATGCTGCAGGTGGTGG|TGGCTGACAGCGCCGTTAGC
283	229	153440|153052	154602|154214	313	154338-154602，154214-154261	154338|154242	1	0	2	CTACTGCGACATCGCCGACA|CATCGCCGACATCGTGGACA
284	230	153758|152948	154920|154110	735	154338-154920,154110-154261	154338|154242	1	0	2	GGAGCTCTGCGAGCTGGCCG|GCCGTTAGCCACGAGACGCT
285	231	153204|151918	154366|153080	971	154338-154366,153080-154025	154338|154242	1	0	2	TGCGGCCTTATGCTGCGCTA|CTGCGCTAGCGGGTGTGTCT
286	232	153499|152744	154661|153906	680	154338-154661,153906-154261	154338|154242	1	0	2	TGGACTTTGGCGACCTGCTC|CTGCTCGTCACCGGCACGGC
287	233	153441|153058	154603|154220	308	154338-154603，154220-154261	154338|154242	1	0	2	TACTGCGACATCGCGGACAA|CGACATCGCGGACAAATGCT
288	234	153272|152900	154434|154062	297	154261-154062，154434-154338	154338|154242	1	0	2	ACGAAGCCGAAGACGCGGTA|CGCGGTAAAGTCGCGTGTCG
289	235	153290|153016	154452|154178	199	154261-154178，154452-154338	154338|154242	1	0	2	GCAGATCGTTGATCTGCAGG|TGCAGGGCACGCGGCGTTCG
290	226	153316|152989	154478|154151	252	154261-154151，154478-154338	154338|154242	1	0	2	TGGTGGTCTCCTGCGTGGGC|CTGCGTGGGCGAACCGACGC
291	236	153326|152986	154488|154148	265	154338-154488，154148-154261	154338|154242	1	0	2	GCCCACGCAGACCGAGCCGC|CGAGCCGCACGAGGAGACCA
292	229	153440|153052	154602|154214	313	154338-154602，154214-154261	154338|154242	1	0	2	CTACTGCGACATCGCCGACA|CATCGCCGACATCGTGGACA
293	237	152690|152972，153204|151918	153852|154134，154366|153080	1053	153192-153852，154134-154366，153080-153140	153192|153140	1	1	3	TGCGGCCTTATGCTGCGCTA|CTGCGCTAGCGGGTGTGTCT
294	222	152858|151924	154020|153086	884	153192-154020，153086-153140	153192|153140	1	0	2	CGCCGCGCAGAACCTCAGCG|CAGCGGGTGTGTCTCGGTGG
295	222	152641|152710,152858|151924	153803|153872，154020|153086	820	153192-153803，153872-154020，153086-153140	153192|153140	1	1	3	GCCGCGCAGAACCCTCAGCG|CAGCGGGTGTGTCTCGGGTG
296	238	152858|151923	154020|153085	885	153192-154020，153085-153140	153192|153140	1	0	2	CGCCGCGCAGAACCTCAGCG|CCAGCGGGTGTGTCTCGGTG
297	222	152858|151924	154020|153086	884	153192-154020，153086-153140	153192|153140	1	0	2	CGCCGCGCAGAACCTCAGCG|CAGCGGGTGTGTCTCGGTGG
298	239	152797|151912	153959|153074	835	153140-153074，153959-153192	153192|153140	1	0	2	ACCCGCTGGCGCAGGACCTG|CAGGACCTGGATGCTGGAAG
299	240	152824|151614	153986|152776	841	153140-152776，153986-153516	153192|153140	1	0	2	CTTTCCTGTGAAAGTGGTGA|GGTGATCACGCAATCTAGAT
300	241	152174|151906	153336|153068	218	153140-153068，153336-153192	153192|153140	1	0	2	ACACACCCGCTGGCGCAGGA|AGGACCTGGAGCAGTATCTG
301	242	152070|151772	153232|152934	245	153192-153232，152934-153140	153192|153140	1	0	2	ACGTAGAGACCATAGTCGTC|GTT|CGGATGTGCTTGCCGCGCAG
302	243	152186|151906	153336|153068	233	153140-153068，153336-153192	153192|153140	1	0	2	ACGAAGAGGACCTGGAGCAG|CGCTGGACGAAGAGGACCTG
303	218	152171|151893	153333|153055	228	153140-153055，153333-153192	153192|153140	1	0	2	GCTGCAGGCTAACCTGGAGC|ACCTGGAGCAGTATCTGTTG
304	244	152349|151885	153511|153047	414	153192-153511，153047-153140	153192|153140	1	0	2	TGGCCGCGACACGTCCCCAG|CAGCAGCAGCGCCAGGTTAG
305	241	152174|151906	153336|153068	218	153140-153068，153336-153192	153192|153140	1	0	2	TGGCGCAGGACCTGCTGCAG|GGACCTGCTGCAGTATCTGT
306	241	152174|151906	153336|153068	218	153140-153068，153336-153192	153192|153140	1	0	2	TGGCGCAGGACCTGCTGCAG|GGACCTGCTGCAGTATCTGT
307	241	152174|151906	153336|153068	218	153140-153068，153336-153192	153192|153140	1	0	2	TGGCGCAGGACCTGCTGCAG|GGACCTGCTGCAGTATCTGT
308	218	152171|151893	153333|153055	228	153192-153333,153055-153140	153192|153140	1	0	2	CAACAGATACTGCTCCAGGT|GCTCCAGGTTAGCCTGCAGC
309	244	152274|151916	153436|153078	308	153140-153078，153436-153192	153192|153140	1	0	2	ACACACCCGCTGGCGCAGGA|GGAGTGTGCAAAACGCTCTT
310	218	152171|151893	153333|153055	228	153192-153333,153055-153140	153192|153140	1	0	2	CAACAGATACTGCTCCAGGT|GCTCCAGGTTAGCCTGCAGC
311	241	152174|151906	153336|153068	218	153140-153068，153336-153192	153192|153140	1	0	2	TGGCGCAGGACCTGCTGCAG|GGACCTGCTGCAGTATCTGT
312	222	152858|151924	154020|153086	883	153140-153086，154020-153192	153192|153140	1	0	2	CCACCGAGACATACCCGCTG|CGCTGAGGTTCTGCGCGGCG
313	222	152858|151924	154020|153086	883	153140-153086，154020-153192	153192|153140	1	0	2	CCACCGAGACATACCCGCTG|CGCTGAGGTTCTGCGCGGCG
314	222	152858|151924	154020|153086	883	153140-153086，154020-153192	153192|153140	1	0	2	CCACCGAGACATACCCGCTG|CGCTGAGGTTCTGCGCGGCG
315	222	152858|151924	154020|153086	883	153140-153086，154020-153192	153192|153140	1	0	2	CCACCGAGACATACCCGCTG|CGCTGAGGTTCTGCGCGGCG
316	245	152521|151935	153683|153097	534	153192-153683，153097-153138	153192|153140	1	0	2	ACAAGGTCAAGTCCCTCTCG|TCTCGGTGGCTCGCTGCACG
317	222	152858|151924	154020|153086	883	153140-153086，154020-153192	153192|153140	1	0	2	CCACCGAGACATACCCGCTG|CGCTGAGGTTCTGCGCGGCG
318	246	127031|126312	128183|127464	639	127622-128183,127464-127540	127622|127521	1	0	2	TCGTAGTCGGGTGGTGGCCG|GGTGGTGGCCGGCATCAGGA
319	247	126787|125962	127939|127114	33	127622-127939,127114-127540	127622|127521	1	0	2	AAAGAGCAACTGCGGTGGTA|CGGTGGTAAGGTACGGGTAG
320	248	126235|122379	127387|123534	575	123114-123534,127387-127540	127622|127521	1	0	2	CCGTTTCGCGTCGCAGCCGC|CGTCGCAGCCGCTACCGAGT
321	249	126948|126287	128100|127439	581	127540-127439,128100-127622	127622|127521	1	0	2	CTCCACGTCAGGTACGACGT|GGTACGACGTACTGGTACAC
322	250	153216|151907	154378|153069	797	154184-154378,153069-153670	154188|153651	1	0	2	CTGCGCTACATGCTGCAGGT|TGCTGCAGGTCCTGCGCCAG
323	251	153216|151897	154378|153059	807	154184-154378,153059-153670	154188|153651	1	0	2	CTGCGCTACATGCTGCAGGT|CAGGTTAGCCTGCAGCAGGT
324	252	153260|152132	154422|153294	616	154184-154422,153294-153670	154188|153651	1	0	2	CAACGCCCTGGGCGACACGC|CGCAACGAGGCGCTCCACAC
325	253	152786|151888	153948|153050	749	153218-153050,153948-153369	153369|153198	1	0	2	AGGCTAACCTGGCGCTGCTG|TGCTGGAAGTCTTGCCGGCG
326	254	152883|151871	154045|153033	511	153369-154045,153033-153218	153369|153198	1	0	2	CTCAACCGCACTCGCTCGGC|CGCTCGGCCACCTGCAGCAG
327	255	127076|125964	128228|127116	1014	127535-127116,128228-127632	127623|127516	1	0	2	GCCTACCCGTACCTTTCCAC|TTCCACGAACTGCGCACCTG
328	256	126690|125675	127842|126827	929	127535-126827,127842-127623	127623|127516	1	0	2	GGGATTCGCACTCACGGCCG|GGCCGAGGAACCGCTATCGG
329	257	123756|122654	124908|123809	673	124780-124908,123809-124351	124780|124332	1	0	2	TGCTGCGGCCGCGCGGGCGT|GCGCGGGCGTCAGATCCGCG
330	258	123761|122654	124913|123809	678	124351-123809 ,124913-124780	124780|124332	1	0	2	CGCGGATCTGACGCCCACGC|CGCCCACGCCCGCGCGGCCG
331	257	123756|122654	123809|124908	673	124351-123809 ,124908-124780	124780|124332	1	0	2	CGCGGATCTGACGCCCGCGC|ACGCCCGCGCGGCCGCAGCA
332	259	123731|122655	124883|123810	697	124403-123810,124883-124783	124783|124403	1	0	2	CGCGGATCTGACGCCCGACG|CGCCCGACGACGAGATCGCG
333	260	123761|122630	124913|123785	751	124403-123785,124913-124783	124783|124403	1	0	2	GGTGCGCGTACGACACGCGC|CGCGCACGCCCGCGCGGCCG
334	257	123756|122654	124908|123809	722	124783-124908,123809-124403	124783|124403	1	0	2	TGCTGCGGCCGCGCGGGCGT|GCGCGGGCGTCAGATCCGCG
335	261	2443|3198	3886|3131	257	3338-3131，3886-3836	3859|3319	1	0	2	AAAAACAACAACCTCTGTAT|CCGGCGGCGGACACGCTCCT
336	262	3236|2518	3924|3206	222	3338-3206，3924-3836	3859|3319	1	0	2	ACAGTTGTCGATTTCTTGAA|GATTTCTTGAAAAAAGAAAA
337	263	3425|2463	3933|3151	284	3836-3933，3151-3338	3859|3319	1	0	2	TTTCAAGAAATCTTCCAGTG|GTGGATCCTAAGAGGTTTCA
338	264	3269|2524	3957|3212	247	3338-3212，3957-3836	3859|3319	1	0	2	TTGGACCACAGTTGTCGATT|GTCGATTTCGATCACTACGA
339	265	3469|2442	4155|3130	529	3338-3130，4155-3836	3859|3319	1	0	2	AAAACAACAACCTCTGTATG|TCTGTATGTAGAGAGAGAAG
340	266	4114|2415	4800|3103	335	3282-3103，4800-4645	4664|3263	1	0	2	CGCTATTTTACCTCAGCTTT|TACCTCAGCTTTCCGATAAC
341	267	4204|2540	4890|3228	300	3282-3228，4890-4645	4664|3263	1	0	2	AGACCAAAAAAAAATCTTGG|AATCTTGGGATTATCATTTC
342	268	4001|2451	4687|3139	183	4645-4687，3139-3280	4664|3263	1	0	2	TGGTGGTGTTTCGTTGTTGT|GTTGTTGTTTTTGTGGATCC
343	269	4051|2455	4737|3143	231	3282-3143，4737-4645	4664|3263	1	0	2	CTTAGGATCCACAAAAACAA|ACAAAAACAAGGTCATTTTT
344	270	4111|2415	4797|3103	331	3282-3103，4797-4645	4664|3263	1	0	2	CGCTATTTTATCTCAGCTTT|CTCAGCTTTCCGATAACTCG
345	271	153149|151935	154311|153097	521	153935-154311，153097-153242	153955|153223	1	0	2	CGCCTGCGAGGACCTCTCGG|TCTCGGTGGCTCGCTGCACG
346	272	152906|151784	154068|152946	429	153935-154068，152946-153242	153955|153223	1	0	2	GGTCAAGACCATCTACCGCG|CCGCGCAGCTGCGCCTCCAG
347	17	153200|151882	154362|153044	625	153242-153044，154362-153935	153955|153223	1	0	2	ACCTGGCGCTGCTGCTGCAG|GCAGCATAAGGCCGCACTCG
348	20	153214|151906	154376|153068	615	153935-154376，153068-153242	153955|153223	1	0	2	TGCTGCGCTACATGCTGCAG|CTGCAGCAGGTCCTGCGCCA
349	20	153214|151906	154376|153068	615	153935-154376，153068-153242	153955|153223	1	0	2	TGCTGCGCTACATGCTGCAG|CTGCAGCAGGTCCTGCGCCA
350	273	152859|151891	154021|153053	275	153242-153053，154021-153935	153955|153223	1	0	2	TGCAGGCTAACCTGGCGCTG|GCGCTGAGGTTCTGCGCGGC
351	274	152832|151611，151752|151992	153994|152773，152914|153084	357	153935-153994，152773-152914，153084-153242	153955|153223	1	1	3	TGCGTGATCACCGGTACCAC|CGGTACCACTTTCACAGGAA,GGTGTGTCTCGGTGGCTCGC|GCCAGCGGGTGTGTCTCGGT
352	222	152858|151924	154068|152946	241	153935-154068，152946-153242	153955|153223	1	0	2	CGCCGCGCAGAACCTCAGCG|CAGCGGGTGTGTCTCGGTGG
353	275	152035|153043	154205|153197	315	153242-153197，154205-153935	153955|153223	1	0	2	TCTACGTGGATTGGTGCGTA|GTAGGCGAGCAGATCGTTGA
354	222	152858|151924	153935|153242	241	152946-153242，153935-154068	153955|153223	1	0	2	CCACCGAGACACACCCGCTG|CGCTGAGGTTCTGCGCGGCG
355	276	153005|152047	154167|153209	265	153935-154167，153209-153242	153955|153223	1	0	2	CGAGCCGCACGAGGAGACCA|CACGAGGAGACCATAGTCGT
356	222	152858|151924	153935|153242	241	153935-154068，152946-153242	153955|153223	1	0	2	CGCCGCGCAGAACCTCAGCG|CAGCGGGTGTGTCTCGGTGG
357	277	3463|3026	4146|3714	348	3749-3714，4146-3838	3858|3728	1	0	2	TCGCTCTCAAAGCCGCCTTT|TGTAGAGAGAGAAGAGAGAA
358	278	3473|2927	4159|3615	457	3749-3615，4159-3838	3858|3728	1	0	2	AACAACTTACACATAGTATT|CCGGTCTGTATGTAGAGAGA
359	279	3239|3034	3927|3722	113	3749-3722，3927-3840	3858|3728	1	0	2	GCACTTCTTCGCTCTCAAAG|GAAGATTTCTTGAATGAAGA
360	280	3037|3187，3231|3023	3725|3875，3919|3711	269	3838-3875，3725-3919，3711-3749	3858|3728	1	1	3	CGGCGACGGAGAGGAGCGTG|TGAGAGCGAAGAAGTGCGAG，TTCTCTTTTCTTTTTTCAAG|TTTCAAGGCGGCTTTGAGAG
361	281	4087|3398	4773|4086	272	4553-4773，4086-4137	4575|4111	1	0	2	GGGAATCGTCGACTTTGAAT|ATCAGCGGCATGCCGACGCC
362	282	4062|2692	4748|3380	952	4553-4748，3380-4137	4575|4111	1	0	2	TGTTTTTGTTCTGTTTTCTC|TCTGTTTTCTCGTAAGGACG
363	283	2996|3906，4123|3304	3684|4592，4809|3992	398	3649-3684，4592-4809，3992-4137	4575|4111	1	1	3	CGTGCAATTAAAACTGTATT|AAAGGA|GAGATCGCGGTCCTCGCCAT,AAGCTGAGGTACCCAAATGT|TTAATCATGTATTGTTTTCT
364	284	4306|3397	4993|4085	484	4131-4085，4993-4553	4575|4111	1	0	2	GCGTCGGCATGCCGCTGATC|CCGCTGATCCGTTCCTCGTA
365	285	4202|3398	4888|4086	380	4131-4086，4888-4553	4575|4111	1	0	2	GGCGTCGGCATGCCGCTGAT|TCTCGGATTATCATTTCCCT
366	286	4153|3401	4839|4089	335	4553-4839，4089-4137	4575|4111	1	0	2	TTTCTTTTTACCCTCTTGTT|AGCGGCATGCCGACGCCGAC
367	287	4034|3397	4720|4085	218	4553-4720，4085-4137	4575|4111	1	0	2	TGACGATGAGGATAAATAAA|GATCAGCGGCATGCCGACGC
368	288	10156|9560		300	10913-10736	10753|10393	1	0	2	ACGTGGAAGTATTGGCGATA|ATACGCGAATGGAGGATTTT
369	289	10809|9317	11565|10049	1009	10736-11565，10049-10226	10753|10393	1	0	2	AAGTGGACGTTACTGATGAT|ACTGATGATCTTTGTTGGCG
370	290	10037|9467	10796|10199	274	10736-10796，10199-10398	10753|10393	1	0	2	ACAACCTAACCATCACATCG|ACATCGACGGTGGAACAAGT
371	291	97080|96298	98223|97446	382	97794-97446,98223-98189	98208|97774	1	0	2	ATAGAAAAATATAGGTGCCG|CGAGATGTTCGTAGAGAACG
372	292	97080|96291	98231|97439	397	98189-98231，97439-97794	98208|97774	1	0	2	ACGAACATCTCGGCGTCCGG|CGGCGTCCGGCACCTATATT
373	291	97080|96298	98223|97446	382	98189-98223，97446-97794	98208|97774	1	0	2	CGTTCTCTACGAACATCTCG|CGGCACCTATATTTTTCTAT
374	291	97080|96298	98223|97446	382	97794-97446,98223-98189	98208|97774	1	0	2	ATAGAAAAATATAGGTGCCG|CGAGATGTTCGTAGAGAACG
375	293	76745|72073	77873|73214	356	73427-73214,77873-77730	77752|73408	1	0	2	CACCTCCTCGCTGCTAGGTG|CGAGATGTTCGTAGAGAACG
376	294	76904|72188	78042|73329	410	77730-78042，73329-73427	77752|73408	1	0	2	CGCTAACCACGACATCGTGC|CATCGTGCGGACGGCCACGG
377	295	76853|72113	77991|73254	434	77730-77991，73254-73427	77752|73408	1	0	2	GCTCTCCACCAACCAGCCGC|CAGCCGCTCGGGCGGGTAGA
378	296	76825|72078	77963|73219	441	77730-77963，73219-73427	77752|73408	1	0	2	GGTTCTGTAAGAGCAGCGAG|AGCAGCGAGGAGGTGACACC
379	297	131696|130596	132848|131750	356	131863-131750，132848-132605	132625|131839	1	0	2	GTTCTTGGGAAGCCGCGGCG|GTTCTTGGGAAGCCGCGGCG
380	298	131534|130530	132686|131682	258	132605-132686，131682-131859	132625|131839	1	0	2	GTGCTCGGCGGCCGCAGCCA|CCAACCGCGTTATCAATATG
381	299	131525|130461	132677|131613	318	132605-132677，131613 -131859	132625|131839	1	0	2	GTTTCGATTGTGCTCGGCGG|TCGGCGGGATGGAGTTTGCC
382	300	120661|119381	121811|120532	336	120581-120532，121811-121524	121543|120562	1	0	2	CCTGACCGACCTAAACATCA|ACATCATGCTGGATGTGGCT
383	301	120441|118979		451	120581-120130	121543|120562	1	0	2	TTCGGACCCTAACACGTACA|GTACAGCGAACACCCCACCT
384	302	119157|118470	120308|119621	472	119676-119621，120308-119891	119915|119657	1	0	2	GCGCCGGTCTCTTTCCACGG|CACGGCTCACTACTGGGCCG
385	303	119132|118244	120283|119397	671	119891-120283，119397-119676	119915|119657	1	0	2	CAGTTCGGCGTTACGGTCAG|CGGTCAGGATCAGTGCCCGG
386	304	119175|118485	120329|119636	478	119891-120329，119636-119676	119915|119657	1	0	2	TGCGGCGGATGATGGCGCGC|GGCGCGCAGCTGCACCTGGG
387	305	119133|118341	120284|119492	577	119676-119492，120284-119891	119915|119657	1	0	2	CCTCCACACCGACACTGACC|ACTGACCGTAACGCCGAACT
388	306	119172|118459	120323|119610	498	119676-119610，120323-119891	119915|119657	1	0	2	TTTCCACGGAGCAACGCCAT|CGCCATCATCCGCCGCACGG
389	307	119080|118269	120229|119420	594	119676-119420，120229-119891	119915|119657	1	0	2	ACTCGGACACCCAAGCCAGA|GCCAGATCTTTGTCAGCCAG
390	308	118818|118268	119969|119419	335	119891-119969，119419-119676	119915|119657	1	0	2	GCTGGAAGCCGTTGTCCGGC|GTCCGGCTTGGGTGTCCGAG
391	309	76735|72073	77873|73214	356	73427-73214,77873-77730	77752|73408	1	0	2	CACCTCCTCGCTGCTAGGTG|GGTGGGCAGGATGCGGTTGT
392	310	56532|55149	57350|56315	348	56315-56288,57671-57350	55181|56212	1	0	2	CCTGCCCTACGGGCACCGTG|GTGCTGCGACAAGTTCCTGC
393	311	95719|95051	96867|96198	328	96696-96867,96198-96355	96716|96336	1	0	2	GTGTCCCTCAAAATTCCCCA|CGCCATATCTATCAGTGTCC
394	291	97080|96298	98223|97446	384	98189-98223,97446-97794	97793|98208	1	0	2	CGGCACCTATATTTTTCTAT|CGTTCTCTACGAACATCTCG
395	312	78215|77498		244	78839-78657	79331|78820	1	0	2	GCAAGCGCCGCGGCAGCACC|CCCTTGACGAACTCGCAAGC
396	313	78187|77422		292	78839-78581	79331|78820	1	0	2	GTGACGTCCTCTCGCTGCTC|ACAGCGGCGGCGGTGGTGAC
397	314	78270|77367	79429|78558	430	78839-78558,79429-79312	79331|78820	1	0	2	AGTGGTGGGCGCCTCGGGTC|GTGGTGAGAGTAGTGGTGGG
398	315	78289|77442	79448|78601	374	78839-78601,79448-79312	79331|78820	1	0	2	AGAAGCGTTACATCGGCAAA|CGCACGAATGCTGTTGAGAA
399	316	167884|167199	169052|168367	262	168463-168367,169052-168886	168463|168886	1	0	2	GACCACTGAGTACACGTGCT|TCATGTTCTCCCAGGACCAC
400	317	167774|167130	168942|168298	221	168886-168942,168298-168463	168463|168886	1	0	2	ATGGGTCTTTCTCTTGTTGG|CACGCGGACCCGCATCATGG
401	318	167757|167116	168925|168284	218	168886-168925,168284-168463	168463|168886	1	0	2	ACCACGATGGTGCGATGGGT|TCGTGTTCCTGAAGCAGCAC
402	319	167845|167126	169013|168294	296	168886-169013,168294-168463	168463|168886	1	0	2	TGTGATGGGTCTTTCTCTTG|CCCAAGTGGCGTTGTGATGG
403	320	167826|167133	168994|168301	270	168463-168301,168994-168886	168463|168886	1	0	2	GACCTTTTCACCTATCCCAT|CGGCCAACAAGAGAAAGACC
404	321	167849|167108	169017|168276	318	168886-169017,168276-168463	168463|168886	1	0	2	GCGGCGCTACCACGATGGTG|AGTGGCGTTGTGATGGCGGC
405	322	166320|164862	167488|166029	993	167228-167488,166029-166769	166782|167250	1	0	2	GGGCACTCCGCGGGAACTTT|GCAACTTGAGCAGGGCACTC
406	323	166413|165413	167581|166587	573	166801-166587,167581-167228	166782|167250	1	0	2	CGAAGAGGTATCACGTCTCA|ATCCTGTACGAAGAGGTATC
407	324	61065|60271	62203|61409	646	61606-61409,62203-61754	61772|61587	1	0	2	CGCGGTCACGTCCTGGGCAT|CTGGTCGACGTTGCACGCGG
408	325	60924|60271	62062|61409	505	61606-61409,62062-61754	61772|61587	1	0	2	GCGCGCGGTGGCCAAACGGC|CTGGTCGACGTTGCGCGCGG
409	326	60702|60057	61840|61195	497	61606-61195,61840-61754	61772|61587	1	0	2	GCGACACCTCTACATCAGCC|TTCGAGAATTCGTCTGAGCG
410	327	60672|60189	61810|61327	335	61606-61327,61810-61754	61772|61587	1	0	2	CTCTGTGTACCGGGGTCGTA|AGGCATTCGCGCCTCCAACG
411	328	60736|60317	61874|61455	271	61754-61874,61455-61606	61772|61587	1	0	2	TGAGCACGTAGATGCCGGGA|CGTCTCCATGCGGATGAGCA
412	328	60736|60317	61874|61455	271	61606-61455,61874-61754	61772|61587	1	0	2	TGCTCATCCGCATGGAGACG|TCCCGGCATCTACGTGCTCA
413	329	60646|60304	61784|61442	193	61754-61784,61442-61606	61772|61587	1	0	2	GCGTGCTGGAGGTGAGCACG|GAGCAGGCAGCGCGTGCTGG
414	330	60745|60344	61883|61482	253	61606-61482,61883-61754	61772|61587	1	0	2	CGGGCGCGCTGCTCATCCGC|CTATGACTATGACGGGCGCG
415	331	59655|58158	60794|59297	750	60524-60794,59297-59773	59773|60524	1	0	2	ACGACGCCATATCGGGACTC|GGACGCCAACTGACGACGCC
416	191	59558|58541	60697|59680	271	59773-59680,60697-60524	59773|60524	1	0	2	GTGGACGTGTGAGTAGCGGT|CGTGTGTTTGTGGACGTGTG
417	183	59535|58493	60674|59632	296	59773-59632,60674-60524	59773|60524	1	0	2	AGCACCTTCAATCCGGCCGG|TTTATTCTCAAAGAAAGCAC
418	182	109532|109206	110668|110232	371	110342-110232,110668-110407	110426|110323	1	0	2	GCACCCCGAATACCTCAGCG|CGCACTCTTATCAATAGCCT
419	14	109533|109112	110669|110248	366	110342-110248,110669-110407	110426|110323	1	0	2	AGTTGCTAGCTCATCCGCAC|CCGCACTCTTACAAATACAA
420	95	109722|109096	110858|110232	556	110342-110232,110858,110411	110426|110323	1	0	2	GCACCACGAATACCTCAGCG|ACCTCAGCGCACTACTACGT
421	95	109722|109096	110858|110232	561	110407-110858,110232-110342	110426|110323	1	0	2	ACGTAGTAGTGCGCTGAGGT|CGCTGAGGTATTCGTGGTGC
422	94	109655|109407	110791|110543	201	110604-110543,110791-110653	110674|110587	1	0	2	CTTTGGACACCGAATCAGAT|TCAGATGCTGGACCGCCGCA
423	93	109544|109313	110680|110449	184	110604-110449,110680-110653	110674|110587	1	0	2	GGGCACTACGACAGACCGCC|AGACCGCCAGGCCGCACTCT
424	13	109553|109165	110689|110301	340	110653-110689,110301-110604	110674|110587	1	0	2	CCTGGCGGTCTAGGGCCCGT|GGCCCGTTTCTACGATGAAG
425	188	30092|29489	30866|30258	361	30534-30258,30866-30781	30534|30781	1	0	2	TTTTTGCTATGTACGCGAGG|CGAGGGGATATAAATCACCG
426	16	30092|29567	30866|30341	278	30534-30341,30866-30781	30534|30781	1	0	2	GGTCGCTTCGTGAACGAGGG|CGAGGGGATATAAATCACCG
427	214	29815|29164	30589|29938	512	30366-29938,30589-30505	30366|30505	1	0	2	TCGGAATGCGCGTTCTCGGC|CTCGGCGCGTCACATGAGCG
428	70	29911|29336	30685|30110	436	30366-30110,30685-30505	30366|30505	1	0	2	TTGCGCGCCTGGAGCCTCGG|AGCCTCGGGCGCGGAAAGTG
429	212	29765|29159	30539|29933	467	30505-30539，29933-30366	30366|30505	1	0	2	TTCCAGACAGCCCAGGCCGA|CCCAGGCCGAGAACGCGCAT
430	198	29903|29436	30677|30210	328	30505-30677，30210-30366	30366|30505	1	0	2	GGCGAGGACACTTTCCGCGC|CGCGCGCAAACTCCATGAGG
431	199	29826|29356	30600|30130	331	30505-30600，30130-30366	30366|30505	1	0	2	CGCGCCGAGTCAGTGGGCGA|CAGTGGGCGAAAGTAGCGCT
432	212	29765|29159	30539|29933	442	30366-29933,30539-30505	30366|30505	1	0	2	ATGCGCGTTCTCGGCCTGGG|TCGGCCTGGGCTGTCTGGAA
433	200	29908|29165	30682|29939	579	30366-29939,30682-30505	30366|30505	1	0	2	TTCGGAATGCGCGTTCTCGG|CTCGGGCGCGGAAAGTGTCC
434	188	30092|29489	30866|30258	468	30366-30258，30866-30505	30366|30505	1	0	2	TTTTTGCTATGTACGCGAGG|CGAGGGGATATAAATCACCG
435	154	29888|29356	30662|30130	393	30366-30130,30662-30505	30366|30505	1	0	2	GCGCTACTTTCGCCACGCTG|TCGCCACGCTGGCCGCGGTG
436	81	29808|29151	30582|29925	518	30366-29925,30582-30505	30366|30505	1	0	2	TCTCGGCCCGGGAACCGTCA|CGTCACATGAGCGATCTGGC
437	212	29765|29159	30539|29933	467	30366-29933,30539-30505	30366|30505	1	0	2	ATGCGCGTTCTCGGCCTGGG|TCGGCCTGGGCTGTCTGGAA
438	212	29765|29159	30539|29933	467	30366-29933,30539-30505	30366|30505	1	0	2	ATGCGCGTTCTCGGCCTGGG|TCGGCCTGGGCTGTCTGGAA
439	212	29765|29159	30539|29933	467	30505-30539,29933-30366	30366|30505	1	0	2	ATGCGCGTTCTCGGCCTGGG|TCGGCCTGGGCTGTCTGGAA
440	92	29809|29253	30583|30027	413	30366-30027,30583-30505	30366|30505	1	0	2	GCCGGGAACGGAACTGCGTC|GCGTCACATGAGCGATCTGG
441	81	29808|29151	30582|29925	496	30505-30582,29925-30366	30366|30505	1	0	2	GCCAGATCGCTCATGTGACG|TGACGGTTCCCAGGCCGAGA
442	332	227213|44709	228557|45500	434	45833-45500,228557-228453	228453|45833	1	0	2	TGGGGCGGTAATAGTATAGG|TAGGACACCCGAGTCCGCTG
443	333	227211|75707	228555|76845	221	228453-228555,76845-76963	76963|228453	1	0	2	CTCAGCGGACTCGGGTGTCC|CCGTGTGTCTGCTGTGCGAA
444	334	138322|134432	139475|135584	487	139440-139475,135584-136038	139440|136038	1	0	2	TCTGGAAGGCGTGGATGAGG|AGGCCGAGGAGTCAGGCCCG

## Sheet: Sheet 2
Experimentally confirmed BSJs of Toledo
clone	circRNA	circRNA(FJ616285.1)	circRNA(KJ426589.1)	GU937742.1	length	Fragments(KJ426589.1)	primer range(KJ426589.1)	BSJ	FSJ	Fragment	BSJ sequence						备注
Toledo in 13-15 kb multigene segment
1	1		189502|188772	178362|177632	428	189091-188772，189502-189370	189091|189370	1	0	2	TCCCGAGAAGTGCCGTCGGC|GCCGTCGGCTGGACACCGCC
2	2	188192|187645	189490|188943	178191|177644	246	189370-189490，188943-189091	189091|189370	1	0	2	TGGGTGTCACCGGCGGCGTC|GGCGGCGTCGGGGACGCGCG
3	3	188217|187467	189515|188765	178369|177611	458	189370-189515,188765-189091	189091|189370	1	0	2	GACCGGCTTGGGTTTCGTGG|TCGTGGTGCCGACGGCACTT
4	4	188217|187515	189515|188813	178321|177619	410	189091-188813,189515-189370	189091|189370	1	0	2	TGGCGAGACATGCTCCACGA|CCACGAAACCCAAGCCGGTC
5	5	188182|187685	189480|188983	178148|177654	205	189091-188983，189480-189370	189091|189370	1	0	2	TGTGGTGGCTGAGTGACACC|GTGACACCCAGGCCCTTCCC
6	6		189456|188979	178152|177678	185	189091-188979，189456-189370	189091|189370	1	0	2	GTGGCTGAGTGACGCCGACG|ACGCCGACGCCACAAAAGCC
7	5	188182|187685	189480|188983	178148|177654	205	189091-188983，189480-189370	189091|189370	1	0	2	TGTGGTGGCTGAGTGACACC|GTGACACCCAGGCCCTTCCC
8	7		189451|188983	178151|177683	179	189370-189451，188983-189091	189091|189370	1	0	2	GCGGCGGCTTTTGTGGCGTC|GGCGTCACTCAGCCACCACA
9	5	188182|187685	189480|188983	178148|177654	205	189370-189480，188983-189091	189091|189370	1	0	2	GGGAAGGGCCTGGGTGTCAC|GGTGTCACTCAGCCACCACA
10	5	188182|187685	189480|188983	178148|177654	205	189091-188983，189480-189370	189091|189370	1	0	2	TGTGGTGGCTGAGTGACACC|GTGACACCCAGGCCCTTCCC
11	8		189437|188982	178152|177697	151	189370-189437，188982-189091	189091|189370	1	0	2	TAGTCTCGGATTCCGCGGCG|CGGCGTCACTCAGCCACCAC
12	9		189450|188892	178242|177684	279	189091-188892，189450-189370	189091|189370	1	0	2	CTGTGCCGTTTTGCTTACGC|ACGCCACAAAAGCCGCCGCG
13	10	186946|186226	188244|187524	179610|178890	117	188181-188244,187524-187582	187582|188181	1	0	2	AGTGGTAAGCCAGATAGCAG|CAGGGCCACCGTTTTCTAAC
14	11	187013|186235	188311|187533	179601|178823	169	188181-188311,187533-187582	187582|188181	1	0	2	GACATTCAGCGGCAGATCGT|CGTTTTCTAACACCGATCAC
15	12	187057|186189	188355|187487	179647|178779	253	187582-187487,188355-188187	187582|188181	1	0	2	GTAAACCCTCTGCTCTGTTA|AGAGAGACTGGGACGTATAT
16	13	187177|186253	188482|187551	179583|178659	313	187582-187551,188482-188187	187582|188181	1	0	2	CGGGTGGTAATGGTGGCGGT|GGTA-ATGGTGGCGGTCCAA
17	14	178331|175659	179494|176822	190242|187572	490	179243-179494，176822-177077	177077|179243	1	0	2	ACCGACGCCGCGACACCAGG|AGGCTGTAAGGCCCTCGAGG
18	14	178331|175659	179494|176822	190242|187572	496	177077-176822,179494-179243	177077|179243	1	0	2	CCTCGAGGGCCTTACAGCCT|CCTGGTGTCGCGGCGTCGGT
19	13	187177|186253	188482|187551	179583|178659	313	187582-187551,188482-188187	187582|188181	1	0	2	CGGGTGGTAATGGTGGCGGT|GGTA-ATGGTGGCGGTCCAA
20	15	186949|186197	188246|187495	179639|178887	142	187582-187495，188246-188187	187582|188181	1	0	2	TATCTACTGTAAACCCTCTG|CTCTGTTATCTGGCTTACCA
21	16	186949|186195	188246|187493	179641|178887	150	187582-187493，188246-188187	187582|188181	1	0	2	TCTACTGTAAACCCTCTGCT|CTCTGCTATCTGGCTTACCA
22	17	187118|186255	188416|187553	179581|178718	245	187582-187553，188416-188187	187582|188181	1	0	2	AACGGGTGGTAATGGTGGCG|CGTATCTCCCGCTACGGAAG
23	18	186925|186241	188223|187539	179595|178911	81	188181-188223，187539-187582	187582|188181	1	0	2	CCAGTTTGAAGGTGTCGTGC|CTAACACCGATCACCGCCAC
24	19	187118|186389	188416|187687	179447|178718	308	187782-187687，188416-188187	187782|188181	1	0	2	AGGCGAGCCCAAGCGTATCT|CGTATCTCCCGCTACGTAAG
25	21	187203|186344	188501|187648	179483|178630	414	188181-188501，187648-187782	187782|188181	1	0	2	CGCATCCATCCATTCTGGCA|ATTCTGGCACCATCACCGAG
26	22		188608|187716	179417|178526	451	187782-187716，188608-188187	187782|188181	1	0	2	GTCATCGCCCGAAACCGGCG|GTCATCGCCCGAAACCGGCG
27	23	187154|186352	188452|187650	179484|178682	369	187782-187650，188452-188187	187782|188181	1	0	2	CCCTCGGTGATGGTGGCAGC|AGCGACCGTGCAAGTAAGTG
28	24	186947|186387	188245|187685	179449|178889	145	187782-187685，188245-188187	187782|188181	1	0	2	GCGAGCCCAAGCGTATCTGC|TCTGCCATCTGGCTTACCAC
29	25		188221|187719	179415|178913	96	188181-188221，187719-187782	187782|188181	1	0	2	CACCAGTTTGAAGGTGTCGT|CGTTTCGTGCAGACGCTGAG
30	24	186947|186387	188245|187685	179449|178889	145	187782-187685，188245-188187	187782|188181	1	0	2	GCGAGCCCAAGCGTATCTGC|TCTGCCATCTGGCTTACCAC
31	26	186942|186388	188240|187686	179448|178894	142	187782-187686，188240-188187	187782|188181	1	0	2	GGCGAGCCCAAGCGTATCTG|TATCTGGCTTACCACTGGCA
32	27	188184|186232	189482|187530	179604|177652	342	189370-189482，187530-187782	187782|189370	1	0	2	GAAGGGCCTGGGTGTCACCG|CACCGTTTTCTAACACCGAT
33	28	188219|186228	189517|187526	179608|177604	378	187782-187526，189517-189370	187782|189370	1	0	2	GTGTTAGAAAACGGTGGCCC|GCCCACGAAACCCAAGCCGG
34	29	188251|186380	189549|187678	179453|177585	254	189370-189549，187678-187782	187782|189370	1	0	2	CTTGGTGGGCGGCGTGCTCA|GCGTGCT-CAGATACGCTTG
35	30		189486|187670	179474|177648	218	187782-187670，189486-189370	187782|189370	1	0	2	CCTGCAGCAAGCGGTTCTTT|CCGCCGGTGACACCCAGGCC
36	31		189460|187533	179601|177674	278	189370-189460，187533-187782	187782|189370	1	0	2	TTTGTGGCGTCGGCGTTTTC|CGTTTTCTAACACCGGATCA
37	32		189519|187711	179423|177615	210	187782-187711，189519-189370	187782|189370	1	0	2	CTGCACGAAACGGCATCCGC|CCGCCCACGAAACCCAAGCC
38	33		189433|187676	179458|177701	159	189370-189433，187676-187782	187782|189370	1	0	2	GCGGTAGTCTCGGATTCCGC|CCGCTTGCTGCAGATACGCT
39	34		189509|187693	179441|177625	215	187782-187693,189509-189370	187782|189370	1	0	2	GCACGGAGGCGAACCCAAGC|AACCCAAGCCGGTCGGCTGG
40	35		189407|187627		173	187782-187627,189407-189370	187782|189370	1	0	2	GGTGGCGGGAGCTTGTTCGG|TCGGTCTGGAGAATCTCTCA
41	35		189407|187627		173	189370-189407,187627-187782	187782|189370	1	0	2	GGTGGCGGGAGCTTGTTCGG|TCGGTCTGGAGAATCTCTCA
42	36		189486|187707	179427|177648	177	189370-189486，187707-187782	187782|189370	1	0	2	GGCCTGGGTGTCACCGGCGG|CCG-GCGGATGCCGTTTCGT
43	37		189559|187690	179444|177575	271	187782-187690，189559-189370	187782|189370	1	0	2	CGGAGGCGAGCCCAAGCGTA|GCGTAAGAACCTGAGCACGC
44	38		189465|187670	179468|177669	188	187782-187670，189465-189370	187782|189370	1	0	2	TCTGCAGCAAGCGGTTCTTT|TTCCCTAAAACGCCGACCCC
45	39	179390|178648	180553|179811	187255|186513	214	179938-179811,180553-180459	179938|180459	1	0	2	TTACATGAACTGGGCTCTGC|GGGCTCTGCTGGCCTTTTCC
46	40	179517|178703	180680|179866	187200|186384	262	180459-180680,179866-179938	179938|180459	1	0	2	CTGTACCACACCAAAGCGCT|GCTTACCAAATCGGGCGCCA
47	41		179842|179165	187901|187224	210	179683-179842，179165-179229	179229|179683	1	0	2	TCATGTAAAAGTCGGTCTCG|TCTCGTTATTGCGCACGTTG
48	42	178706|177896	179869|179059	188004|187197	310	179229-179059,179869-179683	179229|179683	1	0	2	TCCTCGTGTTGCAAGCAGCC|AAGCAGCCTCTTCGTGGCCG
49	41		179842|179165	187901|187224	210	179683-179842，179165-179229	179229|179683	1	0	2	TCATGTAAAAGTCGGTCTCG|TCTCGTTATTGCGCACGTTG
50	43		179855|179149	187917|187211	242	179229-179149,179855-179683	179229|179683	1	0	2	GAGATCATGAAAGTGCTGGC|TGGCCGGACACGGCGAGACC
51	44		179817|179176	187890|187249	176	179229-179176,179817-179683	179229|179683	1	0	2	TCTTCCGTTCACAACGTGCG|ACG-TGCGTCGCAGTCAGAC
52	42	180755|175863,178332|180706	179869|179059	190038|185130，185179|187571	343	179229-179059，179869-179683	177077|179243	1	0	2	TCCTCGTGTTGCAAGCAGCC|AAGCAGCCTCTTCGTGGCCG
53	45	178332|180706,180786|175861	179495|181887,181967|177024	185179|187571，190040|185099	347	179243-179495,181887-181967,177024-177077	177077|179243	1	1	3	CCGACGCCGCGACACCAGGT|CAGGTTCTCATCATCAATCA,CTTTGGGATCGTCGATGGAA|GGATCGTCGATGGAACATGG
54	46	178331|175659	179494|176822	190242|187572	493	177077-176822,179494-179243	177077|179243	1	0	2	CCTCGAGGGCCTTACAGCCT|CCTGGTGTCGCGGCGTCGGT
55	47	177423|176831，179355|177267	176262|175668,178194|176104	190233|189641，189797|187711	499	175914-175668,176262-176104,178194-178088	177077|179243	2	0	3	AAGTCTCTTCCTCGGGGGCC|GGGCCCACGTCTTCCGGGAC,AAACCGCGCGTCATGAGTCC|CCTGGTCGCGTTCGGGTTGC
56	48		179438|176928	190136|187628	334	179243-179438，176928-177077	177077|179243	1	0	2	TTTCTTGCTATGTCCGCGAA|CCGCGAATCTCAGCCGTTTT
57	49	177969|177541	179132|178704	188413|187790	204	179034-179132，178704-178811	178811|179034	1	0	2	AAAATGGAGGTGCCTGTCAC|CACCGAAACGTAGTACCTGA
58	50	177968|177527	179131|178690	188376|187935	217	178811-178690，179131-179034	178811|179034	1	0	2	TCGGTGTACGATGAACTGAC|TGACAGGCACCTCCATTTTC
59	51	177934|177524	179097|178687	188379|187969	183	179034-179097,178687-178811	178811|179034	1	0	2	AGTAAACTACCGCGATCAGT|GCGATCAGTTCATCGTACAC
60	52	178036|177589	179202|178752	188376|187935	211	179034-179202，178752-178811	178811|179034	1	0	2	GTGAACGGAAGATTCGATGG|AGATTCGATGGTCAAAGGCG
61	53	178666|178417	179829|179580	187486|187237	200	179641-179580,179829-179683	179641|179683	1	0	2	AGCAGAGGGTTGGCTGGTGT|TACATGAACTGGACGCTGCG
62	54	178682|178357	179845|179520	187546|187221	276	179683-179845,179520-179641	179641|179683	1	0	2	TGTAAAAGTCGGTCTCGCCG|TCGCCGCCATCATTGTAATC
63	55	178595|178334	179758|179497	187569|187309	207	179641-179497,179758-179683	179641|179683	1	0	2	TGGGCTCGCGTTTTGAAACC|AAACCCCGCGGCGTACGTCA
64	56		179243|179229		598	178653-179229,179243-179284	178653|179284	0	1	2	GTTGCTGGTGCTAGTAGGGA|GCTGGTGCTAGTAGGGAGGT
65	57		179350|179069	187997|187716	259	179244-179350,179069-179229	178653|179284	1	0	2	AAGCAGCAACCCGAACGCGA|AACGCGAGGAGTAAACTACC
66	58		179354|179088	187978|187712	248	179243-179354,179088-179229	178653|179284	1	0	2	AGCAACCCGAACGCGACCAG|CGCGACCAGTACCGCTATGA
67	59		179320|178915	188151|187746	384	179229-178915,179320-179243	178653|179284	1	0	2	TCCTCGAGCCCTTATCAGCG|TCAGCGACGCTACGAATGTG
68	60	184552|183512	185765|184725	182373|181328	225	185607-185765,184725-184792	184792|185607	1	0	2	ATGATTCTTTTCTTCCCTTT|TTCTCACCTCTTCATCTTTC
69	61	184457|183547	185668|184760	182338|181428	93	185607-185668,184760-184792	184792|185607	1	0	2	GGGGAACGAAGAGGAAGAAT|TATCGTAAGTCGGTAGGCGT
70	20	184543|183526	185756|184739	182359|181343	195	185607-185756,184739-184792	192847|193630	1	0	2	CGGCACATGATGATTCTTTC|TCTTTCTAACACCGGGGTAA
71	62		193774|192764	192927|191917	217	193630-193774,192764-192847	192847|193630	1	0	2	CGGTCTCGGAGACCGTGGAC|CGTGGACCATCGAACAGAGA
72	68		189435|189015	178119|177699	128	189091-189015，189435-189370	189091|189370	1	0	2	ATTCACCGGTTCCGCGGAAT|CCGCGGAATCCGAGACTACC
73	63	188183|187698	189481|188996	178138|177653	187	189370-189481，188996-189091	189091|189370	1	0	2	GGAAGGGCCTGGGTGTCACC|CACCACACCCGTAGCCGACA
74	64	178597|178639，178666|177469	179760|178632	187264|187306，188434|187237	649	179683-179760，178632-179229	179229|179683	1	0	2	CGTACGCCGCGGGGTTTTAG|GACTGCGACGCAGCGTCCAG，GACTGCGACGCAGCGTCCAG|CATTTGTTTGGGAATCTGCC
75	65	178671|177472	179834|178635	188431|187232	720	179683-179834，178635-179229	179229|179683	1	0	2	CGTCCAGTTCATGTAATAGT|TAGTTTGGGAATCTGCCAGC
76	66	178271|177429	179434|178592	188474|187632	528	178811-178592，179434-179034	178811|179034	1	0	2	CTCGCTCAGAGATCCCGAGT|CGGACATAGCAAGAAATCCA
77	67	178379|177549	179542|178712	188354|187524	588	179034-179542，178712-178811	178811|179034	1	0	2	CCGCCATCATTGTAATCAGC|CGTAGTACCTGATGGGGTCC
78	5	123855|108042	125007|109179	124313|108452	333	109289-109179，125007-124784	124784|109289	1	0	2	GTGCGGAGTCTCCTCCTGTG|GTGCGCAAGTTGGCGCTAGA
79	331	120536|119290	121687|120441	120998|119752	303	121524-121687，120441-120581	121543|120562	1	0	2	ACGGTCTCGCGTATCGCTTG|TTGTTTTCTGAGCCTGGCGT
80	332		121642|120524	120954|119835	159	120581-120524，121642-121524	121543|120562	1	0	2
81	333	120445|119297		120907|119759	133	120581-120448	121543|120562	1	0	2	ACGCCTGACGCCAGGCTCAG|CTCAGTACAGCGAGCACCCC
82	334	120746|119390	121896|120541	121208|119852	381	121524-121896，120541-120581	121543|120562	1	0	2	TGGGGGCGCATGAAGGGTTG|GGTTGGTCAGGTCTACGGTA
83	335	57154|54384	58293|55523	57575|54805	327	58021-58293，55523-55591	58040|55572	1	0	2	CGCTGCGAAGACGCCCGGCG|CGGCGACGGTGGTAACTGTG
84	6	56924|54355	58063|55494	57345|54776	132	55591-55494，58063-58021	58040|55572	1	0	2	CCGACATGGAGCCCACGCCG|GCCCACGCCGTCGCTTATCT
85	336	56920|54417	58059|55556	57341|54838	72	55591-55556，58059-58021	58040|55572	1	0	2	GTGAGCCGCGGACGCCGTCG|ACGCCGTCGCTTATCTTGCA
86	337	108563|108043	109699|109180	108972|108453	213	109293-109180，109699-109602	109621|109274	1	0	2	GGTGCGGAGTCTCCTCCCCT|CCTCATGCTTTTGAAAAACG
87	338	153342|152987	154504|154149	153812|153457	273	154261-154149，154504-154338	154338|154242	1	0	2	GTGGTCTCCTCGTGCGGCTC|TCGTGCGGCTCTCCAGCGCC
88	339	153410|152994	154572|154156	153880|153464	341	154261-154156，154572-154338	154338|154242	1	0	2	CTGGATGGTGGTCTCCTCGT|CCTCGTTCTGAATCAGCGCC
89	340	153323|152995	154485|154157	153793|153465	253	154261-154157，154485-154338	154338|154242	1	0	2	GCTGGATGGTGGTCTCCTCG|CCTCGGTCTGCGTGGGCGAA
90	2	126520|108044	127672|109181	126978|108454	302	109295-109181，127672-127483	127483|109295	1	0	2	CGGTGCGGAGTCTCCTCCTC|CGCGTTTGGGCGCCATGGAT
91	341	125667|108044	126819|109181	126125|108454	156	126767-126819，109181-109289	126786|109289	1	0	2	TGTCCACCTCGAAGGTGTCG|GAGGAGGAGACTCCGCACCG
92	3	125734|108041	126886|109178	126192|108451	223	109289-109178，126886-126767	126786|109289	1	0	2	TGCGGGGTTTCCTCCTCAGT|CAGTTTCACTGGTGCTGCAG
93	9	122003|108044	123158|109181	122464|108454	247	123019-123158，109181-109289	123019|109289	1	0	2	TGTAGCGTGGATTTGACTTG|GAGGAGGAGACTCCGCACCG
94	9	122003|108044	123158|109181	122464|108454	247	109289-109181，123158-123019	123019|109289	1	0	2	CGGTGCGGAGTCTCCTCCTC|CAAGTCAAATCCACGCTACA
95	17	153200|151882	154362|153044	153670|152352	340	154219-154362，153044-153242	154219|153242	1	0	2	CGAGTGCGGCCTTATGCTGC|CTGCAGCAGCAGCGCCAGGT
96	9	122003|108044	123158|109181	122464|108454	246	109289-109181，123158-123019	154219|153242	1	0	2	CGGTGCGGAGTCTCCTCCTC|CAAGTCAAATCCACGCTACA

## Sheet: Sheet 3
Experimentally confirmed BSJs of TB40
clone	circRNA	circRNA(FJ616285.1)	circRNA(KJ426589.1)	KF297339	length	Fragments(KJ426589.1)	primer range(KJ426589.1)	BSJ	FSJ	Fragment	BSJ sequence						备注
1	2	126520|108044	127672|109181	127693|109232	303	109295-109181，127672-127483	127483|109295	1	0	2	CGGTGCGGGGTTTCCTCCTC|CGCGTTTGGGCGCCATGGAT
2	2	126520|108044	127672|109181	127693|109232	303	127483-127672，109181-109295	127483|109295	1	0	2	ATCCATGGCGCCCAAACGCG|GAGGAGGAAACCCCGCACCG
3	3	125734|108041	126886|109178	126907|109229	230	109289-109178，126886-126767	126786|109289	1	0	2	TGCGGGGTCTCCTCCTCAGT|CAGTTTCACTGGTGCTGCAG
4	9	122003|108044	123158|109178	123188|109232	250	109289-109178，123158-123019	123019|109289	1	0	2	CGGTGCGGGGTTTCCTCCTC|CAAGTCAAATCCACGCTACA
5	9	122003|108044	123158|109181	123188|109232	250	109289-109181，123158-123019	123019|109289	1	0	2	CGGTGCGGGGTTTCCTCCTC|CAAGTCAAATCCACGCTACA
6	17	153200|151882	154362|153044	154389|153071	340	153242-153044，154362-154220	154219|153242	1	0	2	ACCTGGCGCTACTGCTGCAG|GCAGCATAAGGCCGCACTCG
7	69	188224|187645	189522|188943	189470|188888	300	189091-188943，189522-189370	189091|189370	1	0	2	ACCGCGTCCCCGACACCGCC|CCGCCGCCCACGAAACCCAA
8	70	188156|187663	189454|188961	189399|188906	214	189370-189454，188961-189091	189091|189370	1	0	2	GTGGCTTTTGTGGCGTCGGC|GTGGCGTCGGCTTCTCTTAC
9	71	179430|178707	180593|179870	180616|179888	202	179938-179870，180593-180459	179938|180459	1	0	2	GCTCTGGCGCCCGATTTAGT|GT|GAGGAACCGGACGAGATCGT
10	72	179430|178707	180593|179870	180616|179888	202	179938-179870，180593-180459	179938|180459	1	0	2	GCTCTGGCGCCCGATTTAGT|GAGGAACCGGACGAGATCGT
11	73	177961|177583	179124|178746	179142|178764	155	178811-178746,179124-179034	178811|179034	1	0	2	TGACCATCGAATCTCACCTC|CACCTCCATTTTCAGCTTCA
12	74	178054|177529	179217|178692	179235|178710	302	179034-179217,178692-178811	178811|179034	1	0	2	CGTGGGTGGTGGTCATGTTG|CAGTTCATCGTACACCGAGA

## Sheet: Sheet 4
Reverse complementary and homology of sequences of experimentally confirmed HCMV circRNAs
sumary
total BSJ	320
Reverse complementary BSJ	201	0.628125
Homologous	224	0.7
Junction start	Junction end	type	% identity	alignment length	mismatches	gap opens	q. start	q. end	s. start	s. end	evalue	bit score
10037	9467	HR	100	8	0	0	8	15	24	31	0.048	15.9
10037	9467	HR	100	6	0	0	25	30	30	35	0.62	12.2
101905	56088	HR	88.889	9	1	0	32	40	13	21	0.62	12.2
101905	56088	RCMs	100	6	0	0	28	33	18	13	0.62	12.2
102140	56086	HR	100	6	0	0	25	30	30	35	0.62	12.2
10809	9317	HR	100	9	0	0	22	30	30	38	0.013	17.7
10809	9317	RCMs	100	6	0	0	48	53	15	10	0.62	12.2
108553	108276	RCMs	100	6	0	0	36	41	17	12	0.62	12.2
108553	108312	HR	88.889	9	1	0	12	20	52	60	0.62	12.2
108556	108313	HR	90	10	1	0	9	18	51	60	0.17	14
108562	108043	RCMs	100	9	0	0	45	53	11	3	0.013	17.7
108562	108043	HR	88.889	9	1	0	47	55	34	42	0.62	12.2
108609	108152	HR	100	6	0	0	16	21	14	19	0.62	12.2
108609	108152	RCMs	100	6	0	0	44	49	40	35	0.62	12.2
108687	108274	HR	100	6	0	0	7	12	46	51	0.62	12.2
108699	108397	RCMs	100	6	0	0	28	33	24	19	0.62	12.2
108699	108397	HR	100	6	0	0	39	44	21	26	0.62	12.2
108699	108397	RCMs	100	6	0	0	36	41	35	30	0.62	12.2
108879	108298	RCMs	100	6	0	0	10	15	8	3	0.62	12.2
109532	109206	RCMs	100	7	0	0	54	60	26	20	0.17	14
109533	109112	HR	100	6	0	0	25	30	30	35	0.62	12.2
109544	109313	HR	100	6	0	0	30	35	18	23	0.62	12.2
109553	109165	RCMs	100	7	0	0	51	57	33	27	0.17	14
109553	109165	HR	100	7	0	0	24	30	30	36	0.17	14
109655	109407	RCMs	90	10	0	1	29	38	25	17	0.62	12.2
109655	109407	HR	100	6	0	0	25	30	30	35	0.62	12.2
109722	109096	HR	100	9	0	0	22	30	30	38	0.013	17.7
109722	109096	HR	100	6	0	0	49	54	46	51	0.62	12.2
118818	118268	HR	100	8	0	0	22	29	1	8	0.048	15.9
118818	118268	HR	100	7	0	0	24	30	30	36	0.17	14
118818	118268	RCMs	100	6	0	0	16	21	38	33	0.62	12.2
118818	118268	HR	100	6	0	0	23	28	42	47	0.62	12.2
119080	118269	RCMs	100	6	0	0	37	42	39	34	0.62	12.2
119132	118244	HR	100	8	0	0	14	21	15	22	0.048	15.9
119132	118244	HR	100	7	0	0	24	30	30	36	0.17	14
119157	118470	RCMs	100	7	0	0	45	51	51	45	0.17	14
119157	118470	HR	100	7	0	0	42	48	45	51	0.17	14
119157	118470	RCMs	100	6	0	0	30	35	16	11	0.62	12.2
119157	118470	RCMs	100	6	0	0	43	48	51	46	0.62	12.2
119157	118470	HR	100	6	0	0	45	50	46	51	0.62	12.2
119172	118459	RCMs	100	6	0	0	15	20	27	22	0.62	12.2
119172	118459	RCMs	100	6	0	0	43	48	28	23	0.62	12.2
119175	118485	HR	100	7	0	0	24	30	30	36	0.17	14
119175	118485	RCMs	100	7	0	0	27	33	36	30	0.17	14
119175	118485	HR	100	6	0	0	27	32	31	36	0.62	12.2
119175	118485	RCMs	100	6	0	0	25	30	36	31	0.62	12.2
120441	118979	RCMs	100	6	0	0	19	24	51	46	0.62	12.2
120661	119381	HR	100	6	0	0	25	30	30	35	0.62	12.2
122003	108044	HR	100	6	0	0	43	48	25	30	0.62	12.2
122003	108044	RCMs	100	6	0	0	30	35	48	43	0.62	12.2
123731	122655	RCMs	91.667	12	1	0	29	40	14	3	0.013	17.7
123731	122655	RCMs	100	7	0	0	54	60	23	17	0.17	14
123731	122655	HR	90	10	1	0	46	55	29	38	0.17	14
123756	122654	RCMs	91.667	12	1	0	4	15	15	4	0.013	17.7
123756	122654	RCMs	80.952	21	2	2	39	57	38	18	0.048	15.9
123756	122654	RCMs	100	7	0	0	29	35	24	18	0.17	14
123756	122654	HR	90	10	1	0	21	30	30	39	0.17	14
123761	122630	RCMs	100	7	0	0	24	30	48	42	0.17	14
123761	122630	RCMs	100	6	0	0	5	10	28	23	0.62	12.2
123761	122630	RCMs	81.25	16	1	2	39	52	57	42	0.62	12.2
123761	122654	RCMs	80.952	21	2	2	34	52	38	18	0.048	15.9
123761	122654	RCMs	100	7	0	0	24	30	24	18	0.17	14
123761	122654	HR	90	10	1	0	16	25	30	39	0.17	14
123855	108042	RCMs	100	7	0	0	35	41	30	24	0.17	14
123855	108042	RCMs	100	6	0	0	8	13	36	31	0.62	12.2
125661	108045	RCMs	100	7	0	0	35	41	48	42	0.17	14
126235	122379	RCMs	91.667	12	1	0	15	26	36	25	0.013	17.7
126617	108042	RCMs	100	6	0	0	30	35	50	45	0.62	12.2
126787	125962	HR	100	6	0	0	23	28	30	35	0.62	12.2
126787	125962	HR	100	6	0	0	27	32	45	50	0.62	12.2
126948	126287	RCMs	100	7	0	0	22	28	33	27	0.17	14
126948	126287	RCMs	100	6	0	0	2	7	13	8	0.62	12.2
126948	126287	HR	90	10	0	1	22	30	30	39	0.62	12.2
126948	126287	RCMs	100	6	0	0	30	35	41	36	0.62	12.2
127031	126312	HR	100	6	0	0	23	28	30	35	0.62	12.2
127031	126312	RCMs	100	6	0	0	26	31	39	34	0.62	12.2
127076	125964	HR	84.615	13	2	0	16	28	1	13	0.17	14
127076	125964	RCMs	100	7	0	0	47	53	10	4	0.17	14
127076	125964	HR	100	6	0	0	25	30	30	35	0.62	12.2
131525	130461	RCMs	100	8	0	0	38	45	55	48	0.048	15.9
131525	130461	HR	100	7	0	0	24	30	30	36	0.17	14
131525	130461	RCMs	100	6	0	0	55	60	40	35	0.62	12.2
131525	130461	RCMs	100	6	0	0	23	28	52	47	0.62	12.2
131534	130530	HR	100	7	0	0	20	26	52	58	0.17	14
131534	130530	RCMs	100	6	0	0	18	23	57	52	0.62	12.2
131696	130596	RCMs	88	25	0	3	4	26	42	19	2.21e-05	27
131696	130596	HR	100	9	0	0	22	30	30	38	0.013	17.7
131696	130596	RCMs	100	9	0	0	23	31	38	30	0.013	17.7
131696	130596	RCMs	90.909	11	1	0	21	31	14	4	0.048	15.9
131696	130596	HR	100	8	0	0	8	15	31	38	0.048	15.9
131696	130596	HR	100	7	0	0	22	28	4	10	0.17	14
131696	130596	RCMs	100	7	0	0	50	56	14	8	0.17	14
131696	130596	HR	100	6	0	0	8	13	5	10	0.62	12.2
131696	130596	RCMs	100	6	0	0	10	15	10	5	0.62	12.2
131696	130596	RCMs	100	6	0	0	53	58	24	19	0.62	12.2
131696	130596	HR	100	6	0	0	27	32	19	24	0.62	12.2
144692	144248	HR	85.714	14	2	0	47	60	32	45	0.048	15.9
144692	144248	HR	100	7	0	0	24	30	30	36	0.17	14
144692	144248	RCMs	100	7	0	0	7	13	47	41	0.17	14
144692	144248	HR	100	6	0	0	19	24	31	36	0.62	12.2
144723	144250	HR	86.667	15	2	0	16	30	30	44	0.013	17.7
144735	144283	HR	100	7	0	0	12	18	5	11	0.17	14
144768	143895	HR	100	10	0	0	21	30	30	39	0.004	19.6
144797	144325	HR	88.889	9	1	0	13	21	11	19	0.62	12.2
145266	145003	HR	90.909	11	1	0	35	45	25	35	0.048	15.9
145266	145003	HR	100	7	0	0	24	30	23	29	0.17	14
145266	145003	HR	84.615	13	1	1	18	30	30	41	0.62	12.2
145266	145003	HR	100	6	0	0	41	46	34	39	0.62	12.2
145266	145003	HR	100	6	0	0	26	31	43	48	0.62	12.2
145268	144354	HR	100	6	0	0	24	29	6	11	0.62	12.2
145268	144354	HR	100	6	0	0	25	30	30	35	0.62	12.2
145282	145007	HR	90.909	11	1	0	19	29	21	31	0.048	15.9
145282	145007	HR	100	7	0	0	8	14	19	25	0.17	14
145282	145007	HR	84.615	13	1	1	2	14	26	37	0.62	12.2
145282	145007	HR	100	6	0	0	25	30	30	35	0.62	12.2
145282	145007	HR	100	6	0	0	10	15	39	44	0.62	12.2
145282	145007	RCMs	100	6	0	0	46	51	49	44	0.62	12.2
152035	153043	RCMs	100	6	0	0	40	45	56	51	0.62	12.2
152070	151772	HR	100	7	0	0	6	12	19	25	0.17	14
152080	151826	RCMs	100	7	0	0	46	52	15	9	0.17	14
152080	151826	RCMs	100	7	0	0	51	57	50	44	0.17	14
152080	151826	HR	100	6	0	0	48	53	15	20	0.62	12.2
152080	151826	HR	100	6	0	0	25	30	35	40	0.62	12.2
152134	151837	RCMs	100	6	0	0	37	42	9	4	0.62	12.2
152134	151837	RCMs	100	6	0	0	8	13	37	32	0.62	12.2
152166	152744	RCMs	93.333	15	1	0	46	60	32	18	0.000286	23.3
152166	152744	HR	90	10	0	1	44	53	22	30	0.62	12.2
152166	152744	HR	100	6	0	0	49	54	24	29	0.62	12.2
152166	152744	HR	100	6	0	0	25	30	30	35	0.62	12.2
152171	151893	HR	85.714	14	2	0	20	33	43	56	0.048	15.9
152171	151893	HR	100	6	0	0	41	46	28	33	0.62	12.2
152171	151893	HR	88.889	9	1	0	22	30	30	38	0.62	12.2
152174	151906	HR	85.714	14	2	0	17	30	30	43	0.048	15.9
152174	151906	HR	100	6	0	0	38	43	15	20	0.62	12.2
152174	151906	HR	88.889	9	1	0	19	27	17	25	0.62	12.2
152174	151906	RCMs	100	6	0	0	3	8	58	53	0.62	12.2
152186	151906	HR	85.714	14	2	0	5	18	30	43	0.048	15.9
152186	151906	HR	100	7	0	0	44	50	15	21	0.17	14
152186	151906	HR	100	6	0	0	26	31	15	20	0.62	12.2
152186	151906	HR	88.889	9	1	0	7	15	17	25	0.62	12.2
152187	151891	HR	85.714	14	2	0	4	17	45	58	0.048	15.9
152187	151891	HR	100	7	0	0	43	49	30	36	0.17	14
152187	151891	RCMs	100	6	0	0	44	49	13	8	0.62	12.2
152187	151891	HR	100	6	0	0	25	30	30	35	0.62	12.2
152187	151891	HR	88.889	9	1	0	6	14	32	40	0.62	12.2
152274	151916	RCMs	84.615	13	2	0	42	54	41	29	0.17	14
152274	151916	HR	90	10	0	1	48	56	1	10	0.62	12.2
152274	151916	RCMs	100	6	0	0	39	44	8	3	0.62	12.2
152274	151916	HR	100	6	0	0	35	40	3	8	0.62	12.2
152274	151916	HR	100	6	0	0	48	53	22	27	0.62	12.2
152349	151885	HR	91.667	12	0	1	33	44	48	58	0.048	15.9
152349	151885	HR	100	7	0	0	38	44	28	34	0.17	14
152349	151885	RCMs	100	6	0	0	11	16	25	20	0.62	12.2
152349	151885	HR	100	6	0	0	39	44	32	37	0.62	12.2
152521	151935	HR	100	6	0	0	42	47	14	19	0.62	12.2
152521	151935	RCMs	100	6	0	0	32	37	43	38	0.62	12.2
152521	151935	RCMs	100	6	0	0	29	34	57	52	0.62	12.2
152521	151935	HR	100	6	0	0	29	34	52	57	0.62	12.2
152641	152710	RCMs	100	8	0	0	51	58	16	9	0.048	15.9
152641	152710	HR	90.909	11	1	0	20	30	30	40	0.048	15.9
152641	152710	HR	90	10	0	1	10	18	7	16	0.62	12.2
152641	152710	RCMs	100	6	0	0	8	13	14	9	0.62	12.2
152668	153031	HR	100	6	0	0	48	53	44	49	0.62	12.2
152690	152972	RCMs	100	6	0	0	35	40	41	36	0.62	12.2
152690	152972	HR	100	6	0	0	39	44	36	41	0.62	12.2
152786	151888	HR	78.261	23	3	1	26	48	2	22	0.17	14
152786	151888	RCMs	100	6	0	0	33	38	26	21	0.62	12.2
152786	151888	RCMs	100	6	0	0	39	44	41	36	0.62	12.2
152786	151888	HR	100	6	0	0	32	37	38	43	0.62	12.2
152797	151912	RCMs	100	7	0	0	27	33	45	39	0.17	14
152797	151912	RCMs	100	6	0	0	28	33	17	12	0.62	12.2
152797	151912	HR	100	6	0	0	21	26	14	19	0.62	12.2
152824	151614	HR	100	7	0	0	2	8	17	23	0.17	14
152824	151614	HR	100	7	0	0	1	7	23	29	0.17	14
152858	151923	RCMs	88.235	17	1	1	44	60	39	24	0.004	19.6
152858	151923	RCMs	90.909	11	1	0	15	25	30	20	0.048	15.9
152858	151923	HR	100	6	0	0	46	51	51	56	0.62	12.2
152858	151924	RCMs	88.235	17	1	1	44	60	38	23	0.004	19.6
152858	151924	RCMs	90.909	11	1	0	15	25	29	19	0.048	15.9
152858	151924	HR	100	6	0	0	46	51	50	55	0.62	12.2
152859	151891	HR	100	8	0	0	47	54	10	17	0.048	15.9
152859	151891	RCMs	100	6	0	0	55	60	24	19	0.62	12.2
152859	151891	HR	100	6	0	0	25	30	30	35	0.62	12.2
152859	151891	HR	100	6	0	0	55	60	50	55	0.62	12.2
152860	151835	RCMs	90	10	1	0	46	55	10	1	0.17	14
152860	151835	HR	100	6	0	0	12	17	49	54	0.62	12.2
152883	151871	HR	100	8	0	0	23	30	30	37	0.048	15.9
152883	151871	RCMs	100	6	0	0	31	36	44	39	0.62	12.2
152883	151871	HR	100	6	0	0	1	6	50	55	0.62	12.2
152906	151784	RCMs	86.667	15	1	1	46	60	30	17	0.048	15.9
152906	151784	RCMs	100	7	0	0	5	11	44	38	0.17	14
152906	151784	HR	100	6	0	0	55	60	28	33	0.62	12.2
152906	151784	HR	100	6	0	0	6	11	32	37	0.62	12.2
152906	151784	RCMs	88.889	9	1	0	1	9	60	52	0.62	12.2
153005	152047	HR	84.615	13	2	0	18	30	30	42	0.17	14
153057	152080	RCMs	100	6	0	0	28	33	27	22	0.62	12.2
153057	152080	RCMs	100	6	0	0	31	36	45	40	0.62	12.2
153060	151503	RCMs	100	7	0	0	44	50	44	38	0.17	14
153098	151500	RCMs	100	7	0	0	6	12	47	41	0.17	14
153130	151917	RCMs	90.909	11	0	1	35	44	36	26	0.17	14
153130	151917	HR	100	6	0	0	31	36	17	22	0.62	12.2
153130	151917	HR	100	6	0	0	32	37	30	35	0.62	12.2
153130	151917	HR	100	6	0	0	44	49	48	53	0.62	12.2
153149	151935	RCMs	90.909	11	0	1	16	25	18	8	0.17	14
153149	151935	HR	100	6	0	0	13	18	12	17	0.62	12.2
153149	151935	HR	100	6	0	0	25	30	30	35	0.62	12.2
153200	151882	RCMs	90	20	1	1	29	48	44	26	7.96e-05	25.1
153200	151882	RCMs	100	8	0	0	38	45	60	53	0.048	15.9
153200	151882	HR	100	6	0	0	39	44	30	35	0.62	12.2
153200	151882	RCMs	100	6	0	0	25	30	37	32	0.62	12.2
153200	151882	RCMs	100	6	0	0	25	30	40	35	0.62	12.2
153200	151882	HR	100	6	0	0	39	44	54	59	0.62	12.2
153202	151918	RCMs	100	9	0	0	35	43	25	17	0.013	17.7
153202	151918	HR	90	10	1	0	35	44	19	28	0.17	14
153202	151918	HR	100	6	0	0	37	42	18	23	0.62	12.2
153202	151918	RCMs	100	6	0	0	23	28	25	20	0.62	12.2
153202	151918	HR	100	6	0	0	25	30	30	35	0.62	12.2
153204	151918	RCMs	100	9	0	0	33	41	25	17	0.013	17.7
153204	151918	HR	90	10	1	0	33	42	19	28	0.17	14
153204	151918	HR	100	6	0	0	35	40	18	23	0.62	12.2
153204	151918	RCMs	100	6	0	0	21	26	25	20	0.62	12.2
153204	151918	HR	100	6	0	0	23	28	30	35	0.62	12.2
153214	151906	RCMs	90	20	1	1	15	34	20	2	7.96e-05	25.1
153214	151906	RCMs	100	9	0	0	23	31	37	29	0.013	17.7
153214	151906	HR	90	10	1	0	23	32	31	40	0.17	14
153214	151906	HR	100	6	0	0	25	30	6	11	0.62	12.2
153214	151906	RCMs	100	6	0	0	11	16	13	8	0.62	12.2
153214	151906	RCMs	100	6	0	0	11	16	16	11	0.62	12.2
153214	151906	HR	100	6	0	0	25	30	30	35	0.62	12.2
153214	151906	RCMs	100	6	0	0	11	16	37	32	0.62	12.2
153214	151906	HR	100	6	0	0	13	18	42	47	0.62	12.2
153216	151897	RCMs	90	20	1	1	13	32	29	11	7.96e-05	25.1
153216	151897	RCMs	100	9	0	0	21	29	46	38	0.013	17.7
153216	151897	HR	90	10	1	0	21	30	40	49	0.17	14
153216	151897	HR	100	6	0	0	23	28	15	20	0.62	12.2
153216	151897	RCMs	100	6	0	0	9	14	22	17	0.62	12.2
153216	151897	RCMs	100	6	0	0	9	14	25	20	0.62	12.2
153216	151897	HR	100	6	0	0	23	28	39	44	0.62	12.2
153216	151897	RCMs	100	6	0	0	9	14	46	41	0.62	12.2
153216	151897	HR	100	6	0	0	11	16	51	56	0.62	12.2
153216	151907	RCMs	90	20	1	1	13	32	19	1	7.96e-05	25.1
153216	151907	RCMs	100	9	0	0	21	29	36	28	0.013	17.7
153216	151907	HR	90	10	1	0	21	30	30	39	0.17	14
153216	151907	HR	100	6	0	0	23	28	5	10	0.62	12.2
153216	151907	RCMs	100	6	0	0	9	14	12	7	0.62	12.2
153216	151907	RCMs	100	6	0	0	9	14	15	10	0.62	12.2
153216	151907	HR	100	6	0	0	23	28	29	34	0.62	12.2
153216	151907	RCMs	100	6	0	0	9	14	36	31	0.62	12.2
153216	151907	HR	100	6	0	0	11	16	41	46	0.62	12.2
153260	152132	RCMs	100	7	0	0	18	24	7	1	0.17	14
153260	152132	RCMs	100	6	0	0	49	54	12	7	0.62	12.2
153260	152132	HR	100	6	0	0	13	18	9	14	0.62	12.2
153260	152132	RCMs	100	6	0	0	49	54	24	19	0.62	12.2
153272	152900	HR	100	7	0	0	24	30	30	36	0.17	14
153272	152900	HR	100	6	0	0	35	40	32	37	0.62	12.2
153290	153016	HR	100	6	0	0	25	30	30	35	0.62	12.2
153290	153016	RCMs	100	6	0	0	33	38	38	33	0.62	12.2
153290	153016	HR	90	10	0	1	33	42	44	52	0.62	12.2
153316	152989	RCMs	100	10	0	0	35	44	59	50	0.004	19.6
153316	152989	HR	90.909	11	1	0	34	44	1	11	0.048	15.9
153316	152989	HR	91.667	12	0	1	45	56	28	38	0.048	15.9
153316	152989	HR	100	6	0	0	55	60	42	47	0.62	12.2
153321	152954	HR	91.667	12	1	0	28	39	35	46	0.013	17.7
153321	152954	RCMs	100	7	0	0	31	37	26	20	0.17	14
153321	152954	HR	100	6	0	0	42	47	8	13	0.62	12.2
153321	152954	HR	100	6	0	0	33	38	10	15	0.62	12.2
153326	152986	HR	91.667	12	1	0	23	34	3	14	0.013	17.7
153326	152986	HR	91.667	12	0	1	35	46	31	41	0.048	15.9
153326	152986	RCMs	100	8	0	0	27	34	60	53	0.048	15.9
153326	152986	RCMs	100	6	0	0	52	57	28	23	0.62	12.2
153326	152986	HR	100	6	0	0	45	50	45	50	0.62	12.2
153353	152945	HR	100	7	0	0	1	7	49	55	0.17	14
153353	152945	HR	100	6	0	0	10	15	17	22	0.62	12.2
153353	152945	HR	100	6	0	0	1	6	19	24	0.62	12.2
153440	153052	HR	100	11	0	0	20	30	30	40	0.001	21.4
153440	153052	HR	86.667	15	2	0	17	31	36	50	0.013	17.7
153440	153052	HR	84.615	13	1	1	6	17	1	13	0.62	12.2
153440	153052	HR	100	6	0	0	35	40	27	32	0.62	12.2
153441	153058	HR	100	11	0	0	19	29	24	34	0.001	21.4
153441	153058	HR	86.667	15	2	0	16	30	30	44	0.013	17.7
153441	153058	HR	100	6	0	0	34	39	21	26	0.62	12.2
153489	151425	HR	100	6	0	0	39	44	51	56	0.62	12.2
153489	151425	RCMs	100	6	0	0	22	27	58	53	0.62	12.2
153499	152744	HR	100	6	0	0	25	30	30	35	0.62	12.2
153506	151962	HR	100	7	0	0	44	50	42	48	0.17	14
153616	151899	RCMs	90.909	11	1	0	50	60	41	31	0.048	15.9
153616	151899	RCMs	100	6	0	0	13	18	9	4	0.62	12.2
153616	151899	RCMs	100	6	0	0	50	55	17	12	0.62	12.2
153758	152948	HR	84.211	19	2	1	33	50	15	33	0.013	17.7
153758	152948	HR	90	10	1	0	23	32	17	26	0.17	14
153758	152948	HR	100	6	0	0	34	39	46	51	0.62	12.2
160109	155583	RCMs	90	10	0	1	21	29	29	20	0.62	12.2
160109	155583	HR	100	6	0	0	30	35	25	30	0.62	12.2
160454	155471	RCMs	100	9	0	0	28	36	22	14	0.013	17.7
160454	155471	HR	100	7	0	0	10	16	24	30	0.17	14
160454	155471	HR	100	6	0	0	55	60	47	52	0.62	12.2
160478	160290	HR	100	6	0	0	33	38	49	54	0.62	12.2
162708	163775	HR	86.667	15	1	1	30	44	17	30	0.048	15.9
162708	163775	HR	100	7	0	0	32	38	11	17	0.17	14
162708	163775	HR	100	6	0	0	33	38	9	14	0.62	12.2
162708	163775	HR	100	6	0	0	50	55	19	24	0.62	12.2
162861	160870	HR	100	6	0	0	2	7	8	13	0.62	12.2
162861	160870	HR	100	6	0	0	12	17	19	24	0.62	12.2
164407	166436	RCMs	100	8	0	0	22	29	47	40	0.048	15.9
164407	166436	HR	100	6	0	0	13	18	38	43	0.62	12.2
164798	164508	RCMs	100	11	0	0	23	33	21	11	0.001	21.4
164798	164508	RCMs	90	10	1	0	36	45	29	20	0.17	14
164798	164508	HR	100	6	0	0	1	6	29	34	0.62	12.2
164821	162782	HR	90	10	1	0	21	30	30	39	0.17	14
164821	162782	RCMs	100	6	0	0	9	14	6	1	0.62	12.2
164821	162782	HR	100	6	0	0	6	11	13	18	0.62	12.2
164821	162782	RCMs	100	6	0	0	35	40	48	43	0.62	12.2
164885	162826	RCMs	100	9	0	0	29	37	26	18	0.013	17.7
164885	162826	RCMs	100	6	0	0	43	48	24	19	0.62	12.2
164947	162851	HR	100	7	0	0	24	30	30	36	0.17	14
164947	162851	RCMs	100	6	0	0	21	26	18	13	0.62	12.2
164961	162836	HR	100	7	0	0	10	16	45	51	0.17	14
164961	162836	RCMs	100	6	0	0	26	31	19	14	0.62	12.2
164961	162836	RCMs	100	6	0	0	7	12	33	28	0.62	12.2
164961	162836	HR	100	6	0	0	50	55	34	39	0.62	12.2
164969	162808	HR	100	8	0	0	17	24	12	19	0.048	15.9
164969	162808	RCMs	100	7	0	0	18	24	20	14	0.17	14
164969	162808	RCMs	100	7	0	0	1	7	23	17	0.17	14
164969	162808	HR	100	6	0	0	4	9	10	15	0.62	12.2
164969	162808	RCMs	100	6	0	0	18	23	47	42	0.62	12.2
164969	162808	RCMs	100	6	0	0	51	56	56	51	0.62	12.2
164970	162795	HR	100	8	0	0	16	23	25	32	0.048	15.9
164970	162795	HR	100	7	0	0	40	46	2	8	0.17	14
164970	162795	RCMs	100	7	0	0	17	23	33	27	0.17	14
164970	162795	HR	100	6	0	0	3	8	23	28	0.62	12.2
164970	162795	RCMs	100	6	0	0	1	6	35	30	0.62	12.2
164970	162795	RCMs	100	6	0	0	17	22	60	55	0.62	12.2
164986	162764	HR	90	10	1	0	21	30	30	39	0.17	14
164986	162764	RCMs	100	6	0	0	55	60	39	34	0.62	12.2
164992	162793	HR	90	10	1	0	15	24	1	10	0.17	14
164992	162793	RCMs	100	6	0	0	49	54	10	5	0.62	12.2
165013	162772	RCMs	100	6	0	0	28	33	31	26	0.62	12.2
165013	162772	RCMs	100	6	0	0	45	50	48	43	0.62	12.2
165160	166136	RCMs	100	7	0	0	2	8	50	44	0.17	14
165160	166136	RCMs	88.889	9	1	0	44	52	13	5	0.62	12.2
165160	166136	RCMs	83.333	12	2	0	4	15	30	19	0.62	12.2
165227	162833	HR	91.667	12	1	0	22	33	18	29	0.013	17.7
165227	162833	RCMs	100	6	0	0	53	58	46	41	0.62	12.2
165227	162833	HR	100	6	0	0	19	24	42	47	0.62	12.2
165367	162863	HR	100	6	0	0	25	30	30	35	0.62	12.2
165553	162832	RCMs	93.75	16	1	0	20	35	26	11	7.96e-05	25.1
165553	162832	HR	100	9	0	0	52	60	17	25	0.013	17.7
165553	162832	HR	90	10	1	0	25	34	12	21	0.17	14
165553	162832	RCMs	100	6	0	0	48	53	43	38	0.62	12.2
165553	162838	RCMs	93.75	16	1	0	20	35	20	5	7.96e-05	25.1
165553	162838	HR	100	9	0	0	52	60	11	19	0.013	17.7
165553	162838	HR	90	10	1	0	25	34	6	15	0.17	14
165553	162838	RCMs	100	6	0	0	48	53	37	32	0.62	12.2
165731	162774	RCMs	92.308	13	0	1	48	59	49	37	0.013	17.7
165731	162774	RCMs	83.333	18	1	2	36	51	53	36	0.048	15.9
165731	162774	RCMs	100	6	0	0	3	8	39	34	0.62	12.2
165731	162774	HR	100	6	0	0	55	60	50	55	0.62	12.2
165791	165607	HR	100	8	0	0	23	30	30	37	0.048	15.9
165791	165607	HR	100	7	0	0	43	49	8	14	0.17	14
165791	165607	HR	90	10	1	0	24	33	37	46	0.17	14
165791	165607	HR	100	6	0	0	36	41	10	15	0.62	12.2
165814	162815	RCMs	100	10	0	0	18	27	12	3	0.004	19.6
165814	162815	RCMs	91.667	12	1	0	49	60	59	48	0.013	17.7
165814	162815	RCMs	100	8	0	0	27	34	36	29	0.048	15.9
165814	162815	HR	100	7	0	0	18	24	7	13	0.17	14
165814	162815	HR	100	6	0	0	19	24	35	40	0.62	12.2
165814	162815	RCMs	100	6	0	0	48	53	57	52	0.62	12.2
165819	162816	RCMs	100	10	0	0	13	22	11	2	0.004	19.6
165819	162816	RCMs	92.308	13	1	0	44	56	58	46	0.004	19.6
165819	162816	RCMs	100	8	0	0	22	29	35	28	0.048	15.9
165819	162816	RCMs	100	7	0	0	54	60	9	3	0.17	14
165819	162816	HR	100	7	0	0	13	19	6	12	0.17	14
165819	162816	HR	100	6	0	0	14	19	34	39	0.62	12.2
165819	162816	RCMs	100	6	0	0	43	48	56	51	0.62	12.2
165821	164885	HR	100	11	0	0	20	30	30	40	0.001	21.4
165821	164885	HR	100	6	0	0	21	26	43	48	0.62	12.2
165821	164885	HR	100	6	0	0	23	28	51	56	0.62	12.2
165821	164885	HR	100	6	0	0	13	18	53	58	0.62	12.2
165821	164885	HR	100	6	0	0	52	57	53	58	0.62	12.2
165821	164885	HR	100	6	0	0	17	22	54	59	0.62	12.2
165994	165012	RCMs	100	6	0	0	38	43	16	11	0.62	12.2
165994	165012	HR	100	6	0	0	25	30	14	19	0.62	12.2
165994	165012	HR	100	6	0	0	25	30	30	35	0.62	12.2
166127	165160	RCMs	100	7	0	0	53	59	8	2	0.17	14
166127	165160	RCMs	100	6	0	0	34	39	9	4	0.62	12.2
166127	165160	RCMs	100	6	0	0	17	22	49	44	0.62	12.2
166159	165200	HR	100	9	0	0	22	30	30	38	0.013	17.7
166320	164862	HR	100	8	0	0	23	30	30	37	0.048	15.9
166413	165413	HR	91.667	12	1	0	19	30	30	41	0.013	17.7
166413	165413	RCMs	100	6	0	0	29	34	41	36	0.62	12.2
166416	164460	HR	100	6	0	0	51	56	8	13	0.62	12.2
166416	164460	HR	100	6	0	0	9	14	13	18	0.62	12.2
166416	164460	HR	100	6	0	0	25	30	30	35	0.62	12.2
166416	164460	RCMs	100	6	0	0	23	28	35	30	0.62	12.2
166436	164407	RCMs	90.909	11	1	0	40	50	29	19	0.048	15.9
166436	164407	HR	100	6	0	0	38	43	13	18	0.62	12.2
166481	164448	RCMs	100	9	0	0	42	50	12	4	0.013	17.7
166481	164448	HR	100	7	0	0	45	51	4	10	0.17	14
166481	164448	RCMs	100	6	0	0	25	30	11	6	0.62	12.2
166481	164448	RCMs	100	6	0	0	42	47	15	10	0.62	12.2
166481	164448	HR	100	6	0	0	25	30	30	35	0.62	12.2
166481	164448	HR	100	6	0	0	43	48	30	35	0.62	12.2
166545	164628	HR	100	12	0	0	19	30	30	41	0.000286	23.3
166545	164628	RCMs	100	6	0	0	1	6	14	9	0.62	12.2
166545	164628	RCMs	100	6	0	0	20	25	19	14	0.62	12.2
167418	166766	HR	90	10	1	0	24	33	17	26	0.17	14
167418	166766	RCMs	90	10	1	0	28	37	26	17	0.17	14
167418	166766	RCMs	100	6	0	0	21	26	21	16	0.62	12.2
167757	167116	RCMs	100	13	0	0	40	52	38	26	7.96e-05	25.1
167774	167130	RCMs	100	13	0	0	23	35	24	12	7.96e-05	25.1
167826	167133	HR	100	6	0	0	10	15	26	31	0.62	12.2
167826	167133	RCMs	88.889	9	1	0	51	59	54	46	0.62	12.2
167849	167108	HR	100	6	0	0	39	44	17	22	0.62	12.2
167850	165572	HR	100	6	0	0	25	30	30	35	0.62	12.2
167884	167199	HR	100	6	0	0	25	30	30	35	0.62	12.2
168033	167953	RCMs	100	6	0	0	35	40	39	34	0.62	12.2
168331	167481	RCMs	100	6	0	0	14	19	27	22	0.62	12.2
168377	167536	HR	100	7	0	0	24	30	30	36	0.17	14
168377	167536	HR	84.615	13	0	2	17	29	22	32	0.62	12.2
168377	167536	HR	90	10	0	1	8	16	22	31	0.62	12.2
168377	167536	HR	100	6	0	0	55	60	28	33	0.62	12.2
168434	167587	RCMs	88.889	9	1	0	21	29	20	12	0.62	12.2
168439	167544	HR	100	7	0	0	46	52	40	46	0.17	14
168439	167544	RCMs	100	6	0	0	29	34	6	1	0.62	12.2
168439	167544	RCMs	100	6	0	0	49	54	46	41	0.62	12.2
168449	167614	HR	100	8	0	0	23	30	30	37	0.048	15.9
168501	167631	RCMs	100	6	0	0	16	21	39	34	0.62	12.2
168501	167631	RCMs	100	6	0	0	11	16	58	53	0.62	12.2
168503	165517	HR	90.909	11	1	0	20	30	30	40	0.048	15.9
168503	165517	HR	100	7	0	0	14	20	52	58	0.17	14
168503	165517	RCMs	100	6	0	0	15	20	27	22	0.62	12.2
168503	165517	HR	100	6	0	0	9	14	49	54	0.62	12.2
168508	165024	HR	100	8	0	0	7	14	32	39	0.048	15.9
168508	165024	HR	90.909	11	0	1	20	30	30	39	0.17	14
168508	165024	RCMs	100	6	0	0	53	58	39	34	0.62	12.2
168673	165504	RCMs	100	6	0	0	24	29	20	15	0.62	12.2
168673	165504	RCMs	100	6	0	0	40	45	42	37	0.62	12.2
168870	165495	HR	100	12	0	0	19	30	30	41	0.000286	23.3
168870	165495	RCMs	100	7	0	0	47	53	55	49	0.17	14
168870	165495	RCMs	100	6	0	0	32	37	8	3	0.62	12.2
169338	164881	HR	100	6	0	0	6	11	48	53	0.62	12.2
169338	164881	RCMs	100	6	0	0	2	7	53	48	0.62	12.2
177931	175437	RCMs	100	10	0	0	27	36	24	15	0.004	19.6
207842	207062	RCMs	100	6	0	0	38	43	19	14	0.62	12.2
207843	206890	HR	90.909	11	0	1	21	30	30	40	0.17	14
207843	206890	HR	100	7	0	0	37	43	42	48	0.17	14
207843	206890	RCMs	100	6	0	0	6	11	8	3	0.62	12.2
207843	206890	RCMs	100	6	0	0	44	49	54	49	0.62	12.2
207856	206902	HR	90.909	11	0	1	8	17	18	28	0.17	14
207856	206902	HR	100	7	0	0	24	30	30	36	0.17	14
207856	206902	RCMs	100	6	0	0	31	36	42	37	0.62	12.2
207884	207710	RCMs	100	7	0	0	40	46	17	11	0.17	14
207884	207710	RCMs	80	20	3	1	28	47	60	42	0.17	14
207884	207710	HR	100	6	0	0	50	55	29	34	0.62	12.2
207891	206998	RCMs	100	6	0	0	42	47	21	16	0.62	12.2
207891	206998	HR	100	6	0	0	25	30	30	35	0.62	12.2
207903	207007	HR	100	8	0	0	44	51	8	15	0.048	15.9
207903	207007	RCMs	100	6	0	0	30	35	12	7	0.62	12.2
207903	207007	HR	100	6	0	0	13	18	21	26	0.62	12.2
207903	207007	HR	100	6	0	0	40	45	53	58	0.62	12.2
207924	206985	HR	100	8	0	0	23	30	30	37	0.048	15.9
207924	206985	RCMs	90.909	11	0	1	20	29	16	6	0.17	14
207924	206985	RCMs	100	6	0	0	9	14	34	29	0.62	12.2
207931	206985	HR	100	8	0	0	16	23	30	37	0.048	15.9
207931	206985	RCMs	90.909	11	0	1	13	22	16	6	0.17	14
207931	206985	RCMs	100	6	0	0	2	7	34	29	0.62	12.2
207936	207153	HR	100	6	0	0	48	53	30	35	0.62	12.2
207987	207082	HR	100	6	0	0	6	11	18	23	0.62	12.2
208001	207023	RCMs	100	8	0	0	14	21	37	30	0.048	15.9
208001	207023	RCMs	100	8	0	0	16	23	57	50	0.048	15.9
208001	207023	RCMs	88.889	9	1	0	38	46	39	31	0.62	12.2
208028	207022	HR	90.909	11	0	1	39	48	27	37	0.17	14
208028	207022	RCMs	88.889	9	1	0	11	19	40	32	0.62	12.2
208028	207022	HR	100	6	0	0	32	37	33	38	0.62	12.2
208028	207022	HR	100	6	0	0	42	47	53	58	0.62	12.2
208031	206689	RCMs	100	8	0	0	10	17	8	1	0.048	15.9
208031	206689	HR	100	6	0	0	31	36	5	10	0.62	12.2
208055	207190	HR	100	10	0	0	21	30	30	39	0.004	19.6
208055	207190	HR	100	6	0	0	40	45	3	8	0.62	12.2
208055	207190	RCMs	84.615	13	1	1	13	24	23	11	0.62	12.2
208055	207215	HR	100	10	0	0	21	30	5	14	0.004	19.6
208055	207215	RCMs	100	6	0	0	36	41	39	34	0.62	12.2
208056	207095	HR	100	7	0	0	24	30	30	36	0.17	14
208056	207190	HR	100	10	0	0	20	29	30	39	0.004	19.6
208056	207190	HR	100	6	0	0	39	44	3	8	0.62	12.2
208056	207190	RCMs	84.615	13	1	1	12	23	23	11	0.62	12.2
208071	207100	HR	100	7	0	0	9	15	25	31	0.17	14
208087	207036	HR	100	6	0	0	32	37	18	23	0.62	12.2
208087	207036	RCMs	100	6	0	0	50	55	28	23	0.62	12.2
208087	207036	HR	100	6	0	0	52	57	23	28	0.62	12.2
208089	206984	RCMs	100	6	0	0	29	34	9	4	0.62	12.2
208089	206984	HR	100	6	0	0	25	30	30	35	0.62	12.2
208089	206984	HR	100	6	0	0	31	36	44	49	0.62	12.2
208093	207046	HR	100	6	0	0	26	31	8	13	0.62	12.2
208093	207046	RCMs	100	6	0	0	44	49	18	13	0.62	12.2
208093	207046	HR	100	6	0	0	46	51	13	18	0.62	12.2
208131	207212	HR	90	10	0	1	1	9	6	15	0.62	12.2
208137	207001	RCMs	100	7	0	0	12	18	29	23	0.17	14
208140	207117	HR	87.5	16	0	2	38	52	42	56	0.013	17.7
208140	207117	HR	84.615	13	1	1	18	30	30	41	0.62	12.2
208293	207061	RCMs	100	8	0	0	25	32	18	11	0.048	15.9
208293	207061	RCMs	100	7	0	0	32	38	20	14	0.17	14
208293	207061	RCMs	100	6	0	0	6	11	34	29	0.62	12.2
208296	207047	RCMs	100	8	0	0	22	29	32	25	0.048	15.9
208296	207047	RCMs	100	7	0	0	29	35	34	28	0.17	14
208296	207047	RCMs	100	6	0	0	30	35	11	6	0.62	12.2
208296	207047	RCMs	100	6	0	0	3	8	48	43	0.62	12.2
208320	207117	HR	84.615	13	1	1	19	30	30	42	0.62	12.2
210742	209662	HR	100	6	0	0	41	46	28	33	0.62	12.2
210742	209662	RCMs	100	6	0	0	8	13	37	32	0.62	12.2
210778	209782	HR	100	8	0	0	38	45	17	24	0.048	15.9
210778	209782	HR	100	7	0	0	34	40	16	22	0.17	14
210778	209782	HR	90	10	1	0	21	30	30	39	0.17	14
210785	209646	HR	100	6	0	0	25	30	30	35	0.62	12.2
210805	209894	HR	100	6	0	0	25	30	30	35	0.62	12.2
210810	209895	RCMs	100	6	0	0	53	58	18	13	0.62	12.2
210810	209895	HR	100	6	0	0	53	58	13	18	0.62	12.2
210810	209895	HR	100	6	0	0	20	25	29	34	0.62	12.2
210831	209995	HR	80	20	3	1	12	30	30	49	0.17	14
210831	209995	RCMs	100	6	0	0	11	16	38	33	0.62	12.2
210845	209963	HR	100	6	0	0	50	55	33	38	0.62	12.2
210853	210019	RCMs	100	7	0	0	45	51	9	3	0.17	14
210853	210019	HR	100	6	0	0	3	8	20	25	0.62	12.2
210854	209602	HR	80	20	4	0	11	30	30	49	0.048	15.9
210854	209602	HR	100	6	0	0	42	47	19	24	0.62	12.2
210854	209602	RCMs	100	6	0	0	27	32	32	27	0.62	12.2
210870	209966	HR	100	10	0	0	51	60	45	54	0.004	19.6
210870	209966	HR	100	6	0	0	25	30	30	35	0.62	12.2
210870	209966	HR	90	10	0	1	36	45	38	46	0.62	12.2
210870	209966	HR	100	6	0	0	50	55	47	52	0.62	12.2
210885	209974	HR	100	10	0	0	36	45	37	46	0.004	19.6
210885	209974	RCMs	100	7	0	0	13	19	54	48	0.17	14
210885	209974	HR	100	6	0	0	10	15	22	27	0.62	12.2
210885	209974	HR	100	6	0	0	52	57	24	29	0.62	12.2
210885	209974	HR	90	10	0	1	21	30	30	38	0.62	12.2
210885	209974	HR	100	6	0	0	35	40	39	44	0.62	12.2
210926	209756	HR	100	8	0	0	32	39	53	60	0.048	15.9
210926	209756	HR	100	7	0	0	51	57	54	60	0.17	14
210926	209756	RCMs	100	6	0	0	18	23	46	41	0.62	12.2
210942	210043	RCMs	100	7	0	0	45	51	14	8	0.17	14
210942	210043	HR	100	7	0	0	24	30	30	36	0.17	14
210942	210043	HR	100	6	0	0	8	13	5	10	0.62	12.2
210942	210043	HR	100	6	0	0	43	48	9	14	0.62	12.2
210958	209999	RCMs	100	7	0	0	29	35	58	52	0.17	14
210958	209999	HR	100	6	0	0	3	8	17	22	0.62	12.2
210958	209999	HR	100	6	0	0	44	49	39	44	0.62	12.2
210958	209999	HR	100	6	0	0	27	32	53	58	0.62	12.2
210960	210022	RCMs	100	7	0	0	27	33	35	29	0.17	14
210960	210022	HR	100	7	0	0	6	12	51	57	0.17	14
210960	210022	HR	100	6	0	0	42	47	16	21	0.62	12.2
210960	210022	HR	100	6	0	0	25	30	30	35	0.62	12.2
211029	209780	HR	100	7	0	0	6	12	8	14	0.17	14
211049	209897	HR	100	6	0	0	7	12	7	12	0.62	12.2
211049	209897	RCMs	100	6	0	0	6	11	45	40	0.62	12.2
211186	210006	HR	100	6	0	0	48	53	6	11	0.62	12.2
211186	210006	HR	100	6	0	0	50	55	40	45	0.62	12.2
211211	210016	HR	100	6	0	0	25	30	30	35	0.62	12.2
211211	210016	RCMs	100	6	0	0	52	57	48	43	0.62	12.2
211237	210038	RCMs	100	6	0	0	26	31	26	21	0.62	12.2
211255	209995	HR	100	10	0	0	21	30	30	39	0.004	19.6
211255	209995	RCMs	100	8	0	0	40	47	8	1	0.048	15.9
211255	209995	RCMs	91.667	12	0	1	21	31	37	26	0.048	15.9
211269	210010	HR	100	10	0	0	7	16	15	24	0.004	19.6
211269	210010	RCMs	91.667	12	0	1	7	17	22	11	0.048	15.9
212563	211683	HR	83.333	18	2	1	2	18	7	24	0.048	15.9
212844	213686	HR	100	8	0	0	30	37	23	30	0.048	15.9
212844	213686	RCMs	100	6	0	0	46	51	60	55	0.62	12.2
213642	212871	RCMs	100	7	0	0	41	47	52	46	0.17	14
213642	212871	HR	100	6	0	0	40	45	3	8	0.62	12.2
213642	212871	HR	100	6	0	0	13	18	41	46	0.62	12.2
213657	212844	HR	100	8	0	0	52	59	30	37	0.048	15.9
213657	212844	HR	100	6	0	0	25	30	30	35	0.62	12.2
213685	212794	HR	100	7	0	0	24	30	31	37	0.17	14
227560	225480	RCMs	100	6	0	0	16	21	60	55	0.62	12.2
227566	225480	RCMs	100	6	0	0	10	15	60	55	0.62	12.2
227658	225326	HR	100	6	0	0	53	58	8	13	0.62	12.2
227658	225326	RCMs	100	6	0	0	45	50	28	23	0.62	12.2
227668	225398	RCMs	83.333	18	1	2	35	50	30	13	0.048	15.9
227668	225398	RCMs	100	6	0	0	3	8	16	11	0.62	12.2
29000	28408	RCMs	100	6	0	0	36	41	42	37	0.62	12.2
2996	3906	HR	100	6	0	0	49	54	12	17	0.62	12.2
2996	3906	HR	100	6	0	0	45	50	13	18	0.62	12.2
30077	29475	RCMs	100	9	0	0	51	59	43	35	0.013	17.7
30092	29489	RCMs	92.857	14	0	1	36	48	34	21	0.004	19.6
30092	29489	HR	100	6	0	0	47	52	21	26	0.62	12.2
30092	29510	RCMs	100	8	0	0	36	43	8	1	0.048	15.9
30092	29510	HR	100	7	0	0	52	58	41	47	0.17	14
30092	29510	HR	100	6	0	0	4	9	30	35	0.62	12.2
30092	29510	HR	100	6	0	0	25	30	30	35	0.62	12.2
30092	29510	RCMs	100	6	0	0	35	40	36	31	0.62	12.2
30155	29358	HR	100	8	0	0	27	34	19	26	0.048	15.9
30155	29358	HR	100	7	0	0	24	30	30	36	0.17	14
30155	29358	RCMs	100	6	0	0	28	33	25	20	0.62	12.2
30155	29358	HR	100	6	0	0	5	10	27	32	0.62	12.2
3187	3037	RCMs	100	6	0	0	34	39	27	22	0.62	12.2
3236	2518	HR	100	8	0	0	20	27	30	37	0.048	15.9
3236	2518	RCMs	100	7	0	0	26	32	60	54	0.17	14
3239	3034	HR	100	6	0	0	16	21	12	17	0.62	12.2
3239	3034	RCMs	100	6	0	0	37	42	58	53	0.62	12.2
3269	2524	HR	100	7	0	0	24	30	30	36	0.17	14
3469	2442	HR	100	8	0	0	23	30	30	37	0.048	15.9
3473	2927	HR	100	6	0	0	14	19	5	10	0.62	12.2
4001	2451	HR	100	9	0	0	36	44	30	38	0.013	17.7
4001	2451	HR	85.714	14	2	0	32	45	29	42	0.048	15.9
4001	2451	HR	100	8	0	0	23	30	30	37	0.048	15.9
4001	2451	HR	100	7	0	0	39	45	30	36	0.17	14
4001	2451	HR	100	6	0	0	54	59	2	7	0.62	12.2
4001	2451	HR	100	6	0	0	23	28	33	38	0.62	12.2
4051	2455	HR	100	10	0	0	21	30	30	39	0.004	19.6
4051	2455	RCMs	100	6	0	0	12	17	15	10	0.62	12.2
4051	2455	HR	100	6	0	0	42	47	27	32	0.62	12.2
4051	2455	HR	100	6	0	0	33	38	31	36	0.62	12.2
4062	2692	HR	100	11	0	0	20	30	30	40	0.001	21.4
4062	2692	RCMs	100	6	0	0	37	42	17	12	0.62	12.2
4062	2692	HR	100	6	0	0	11	16	32	37	0.62	12.2
4111	2415	HR	100	9	0	0	22	30	30	38	0.013	17.7
4111	2415	RCMs	90	10	1	0	47	56	35	26	0.17	14
4111	2415	RCMs	100	6	0	0	6	11	13	8	0.62	12.2
4111	2415	RCMs	100	6	0	0	53	58	14	9	0.62	12.2
4111	2415	RCMs	100	6	0	0	34	39	26	21	0.62	12.2
4111	2415	RCMs	100	6	0	0	52	57	32	27	0.62	12.2
4114	2415	HR	100	9	0	0	19	27	30	38	0.013	17.7
4114	2415	RCMs	90	10	1	0	44	53	35	26	0.17	14
4114	2415	RCMs	100	6	0	0	3	8	13	8	0.62	12.2
4114	2415	RCMs	100	6	0	0	50	55	14	9	0.62	12.2
4114	2415	RCMs	100	6	0	0	31	36	26	21	0.62	12.2
4114	2415	RCMs	100	6	0	0	49	54	32	27	0.62	12.2
4153	3401	HR	100	7	0	0	37	43	22	28	0.17	14
4204	2540	RCMs	100	7	0	0	47	53	41	35	0.17	14
4204	2540	RCMs	100	7	0	0	54	60	42	36	0.17	14
4204	2540	RCMs	100	7	0	0	54	60	43	37	0.17	14
4204	2540	RCMs	100	7	0	0	54	60	44	38	0.17	14
4204	2540	RCMs	90	10	0	1	47	56	44	36	0.62	12.2
4204	2540	RCMs	100	6	0	0	53	58	54	49	0.62	12.2
4306	3397	HR	100	6	0	0	40	45	33	38	0.62	12.2
56417	55602	RCMs	100	6	0	0	51	56	36	31	0.62	12.2
56417	55602	HR	100	6	0	0	3	8	52	57	0.62	12.2
56532	55149	HR	90	10	1	0	11	20	13	22	0.17	14
56563	55608	HR	100	7	0	0	25	31	19	25	0.17	14
56563	55608	HR	100	7	0	0	24	30	30	36	0.17	14
56563	55608	RCMs	100	6	0	0	33	38	32	27	0.62	12.2
56563	55608	HR	100	6	0	0	11	16	47	52	0.62	12.2
56563	55608	RCMs	100	6	0	0	9	14	52	47	0.62	12.2
56915	56185	RCMs	100	6	0	0	52	57	17	12	0.62	12.2
56915	56185	RCMs	100	6	0	0	32	37	31	26	0.62	12.2
56915	56185	RCMs	100	6	0	0	37	42	39	34	0.62	12.2
56916	56203	RCMs	100	6	0	0	31	36	13	8	0.62	12.2
56916	56203	RCMs	100	6	0	0	36	41	21	16	0.62	12.2
56924	54355	HR	100	10	0	0	21	30	30	39	0.004	19.6
56978	56325	HR	90	10	0	1	22	30	30	39	0.62	12.2
56978	56325	HR	100	6	0	0	7	12	38	43	0.62	12.2
56978	56325	RCMs	100	6	0	0	37	42	58	53	0.62	12.2
57016	56176	HR	100	7	0	0	44	50	8	14	0.17	14
57016	56176	RCMs	90	10	1	0	30	39	32	23	0.17	14
57016	56176	RCMs	100	6	0	0	35	40	24	19	0.62	12.2
57021	54326	HR	83.333	18	2	1	43	59	27	44	0.048	15.9
57021	54326	HR	100	6	0	0	25	30	30	35	0.62	12.2
57021	54326	RCMs	88.889	9	1	0	34	42	56	48	0.62	12.2
57021	56030	RCMs	86.667	15	2	0	25	39	22	8	0.013	17.7
57021	56030	RCMs	90.909	11	1	0	25	35	55	45	0.048	15.9
57021	56030	RCMs	100	7	0	0	29	35	27	21	0.17	14
57021	56030	HR	88.889	9	1	0	46	54	35	43	0.62	12.2
57021	56030	RCMs	100	6	0	0	30	35	59	54	0.62	12.2
57022	54286	HR	90.909	11	1	0	24	34	8	18	0.048	15.9
57022	54286	HR	100	6	0	0	29	34	4	9	0.62	12.2
57022	54286	HR	100	6	0	0	25	30	30	35	0.62	12.2
57023	56020	RCMs	86.667	15	2	0	23	37	32	18	0.013	17.7
57023	56020	RCMs	100	7	0	0	27	33	37	31	0.17	14
57023	56020	HR	88.889	9	1	0	44	52	45	53	0.62	12.2
57023	56020	RCMs	100	6	0	0	28	33	60	55	0.62	12.2
57064	56206	RCMs	88.235	17	1	1	24	40	23	8	0.004	19.6
57064	56206	RCMs	100	7	0	0	10	16	53	47	0.17	14
57064	56206	RCMs	100	7	0	0	25	31	60	54	0.17	14
57067	56327	HR	100	9	0	0	22	30	30	38	0.013	17.7
57067	56327	HR	100	8	0	0	21	28	2	9	0.048	15.9
57067	56327	RCMs	100	6	0	0	25	30	40	35	0.62	12.2
57185	55366	HR	100	8	0	0	21	28	30	37	0.048	15.9
57185	55366	HR	90.909	11	0	1	9	18	28	38	0.17	14
57185	55366	HR	100	6	0	0	24	29	1	6	0.62	12.2
57185	55366	HR	100	6	0	0	23	28	44	49	0.62	12.2
57223	55458	RCMs	100	6	0	0	26	31	47	42	0.62	12.2
57345	55227	RCMs	100	6	0	0	45	50	12	7	0.62	12.2
57374	55434	RCMs	100	10	0	0	26	35	21	12	0.004	19.6
57374	55434	HR	92.857	14	0	1	26	39	14	26	0.004	19.6
57374	55434	RCMs	90.909	11	1	0	25	35	25	15	0.048	15.9
57374	55434	RCMs	91.667	12	0	1	26	36	59	48	0.048	15.9
57374	55434	RCMs	84.615	13	2	0	22	34	56	44	0.17	14
57374	55434	HR	100	6	0	0	23	28	20	25	0.62	12.2
57374	55434	RCMs	100	6	0	0	51	56	57	52	0.62	12.2
59535	58493	RCMs	100	6	0	0	45	50	32	27	0.62	12.2
59558	58541	HR	90.909	11	1	0	20	30	30	40	0.048	15.9
59558	58541	HR	91.667	12	0	1	20	30	44	55	0.048	15.9
59558	58541	HR	100	7	0	0	22	28	23	29	0.17	14
59558	58541	RCMs	100	6	0	0	12	17	21	16	0.62	12.2
59655	58158	HR	100	8	0	0	23	30	30	37	0.048	15.9
59655	58158	HR	100	7	0	0	12	18	32	38	0.17	14
59655	58158	HR	100	7	0	0	8	14	41	47	0.17	14
59655	58158	HR	100	6	0	0	36	41	14	19	0.62	12.2
60646	60304	RCMs	100	7	0	0	35	41	10	4	0.17	14
60646	60304	HR	90	10	0	1	22	30	30	39	0.62	12.2
60646	60304	HR	100	6	0	0	40	45	37	42	0.62	12.2
60646	60304	RCMs	100	6	0	0	23	28	50	45	0.62	12.2
60672	60189	RCMs	100	6	0	0	41	46	9	4	0.62	12.2
60702	60057	HR	100	6	0	0	46	51	4	9	0.62	12.2
60702	60057	RCMs	100	6	0	0	29	34	32	27	0.62	12.2
60702	60057	HR	100	6	0	0	46	51	51	56	0.62	12.2
60736	60317	HR	100	6	0	0	25	30	30	35	0.62	12.2
60736	60317	RCMs	100	6	0	0	36	41	48	43	0.62	12.2
60745	60344	HR	100	6	0	0	16	21	3	8	0.62	12.2
60745	60344	RCMs	100	6	0	0	27	32	21	16	0.62	12.2
61065	60271	RCMs	92.308	13	1	0	26	38	20	8	0.004	19.6
76735	72073	RCMs	90.909	11	1	0	45	55	33	23	0.048	15.9
76735	72073	HR	100	7	0	0	5	11	39	45	0.17	14
76745	72073	RCMs	90.909	11	1	0	35	45	33	23	0.048	15.9
76745	72073	HR	100	6	0	0	55	60	54	59	0.62	12.2
76825	72078	HR	100	9	0	0	22	30	30	38	0.013	17.7
76853	72113	RCMs	100	8	0	0	53	60	33	26	0.048	15.9
76853	72113	HR	100	7	0	0	24	30	30	36	0.17	14
76853	72113	RCMs	100	6	0	0	27	32	44	39	0.62	12.2
76853	72113	HR	100	6	0	0	25	30	49	54	0.62	12.2
76904	72188	HR	100	8	0	0	23	30	30	37	0.048	15.9
76904	72188	HR	100	8	0	0	47	54	38	45	0.048	15.9
76904	72188	RCMs	90	10	1	0	3	12	56	47	0.17	14
76904	72188	RCMs	100	6	0	0	19	24	7	2	0.62	12.2
78187	77422	HR	100	6	0	0	12	17	8	13	0.62	12.2
78215	77498	HR	100	6	0	0	27	32	15	20	0.62	12.2
78215	77498	HR	100	6	0	0	25	30	30	35	0.62	12.2
78215	77498	HR	100	6	0	0	39	44	45	50	0.62	12.2
78289	77442	HR	100	6	0	0	25	30	28	33	0.62	12.2
85066	84071	HR	100	7	0	0	3	9	28	34	0.17	14
85066	84071	HR	100	7	0	0	40	46	49	55	0.17	14
85066	84071	RCMs	88.889	9	1	0	1	9	33	25	0.62	12.2
85066	84071	HR	100	6	0	0	27	32	46	51	0.62	12.2
85148	84141	RCMs	83.333	18	1	1	8	23	23	6	0.048	15.9
85148	84141	RCMs	90.909	11	1	0	31	41	21	11	0.048	15.9
85161	84217	RCMs	100	10	0	0	33	42	11	2	0.004	19.6
85161	84217	RCMs	100	6	0	0	38	43	9	4	0.62	12.2
85161	84217	HR	100	6	0	0	33	38	6	11	0.62	12.2
85161	84217	HR	83.333	12	2	0	28	39	22	33	0.62	12.2
85161	84217	HR	84.615	13	1	1	34	45	44	56	0.62	12.2
85163	84194	RCMs	87.5	16	2	0	31	46	34	19	0.004	19.6
85163	84194	HR	100	7	0	0	31	37	20	26	0.17	14
85163	84194	RCMs	90	10	0	1	28	36	29	20	0.62	12.2
85163	84194	HR	100	6	0	0	31	36	29	34	0.62	12.2
85163	84194	HR	83.333	12	2	0	26	37	45	56	0.62	12.2
85166	84215	RCMs	100	10	0	0	28	37	13	4	0.004	19.6
85166	84215	RCMs	100	6	0	0	33	38	11	6	0.62	12.2
85166	84215	HR	100	6	0	0	28	33	8	13	0.62	12.2
85166	84215	HR	83.333	12	2	0	23	34	24	35	0.62	12.2
85166	84215	HR	84.615	13	1	1	29	40	46	58	0.62	12.2
85170	84209	RCMs	87.5	16	2	0	24	39	19	4	0.004	19.6
85170	84209	HR	100	7	0	0	24	30	5	11	0.17	14
85170	84209	RCMs	90	10	0	1	21	29	14	5	0.62	12.2
85170	84209	HR	100	6	0	0	24	29	14	19	0.62	12.2
85170	84209	HR	83.333	12	2	0	19	30	30	41	0.62	12.2
95719	95051	HR	100	6	0	0	25	30	30	35	0.62	12.2
97080	96291	RCMs	87.5	16	2	0	38	53	43	28	0.004	19.6
97080	96291	RCMs	100	6	0	0	30	35	36	31	0.62	12.2
97080	96298	RCMs	87.5	16	2	0	38	53	36	21	0.004	19.6
97080	96298	RCMs	100	6	0	0	30	35	29	24	0.62	12.2

## Sheet: Sheet 5
Simulated random circRNA
random start	random end	length		sumary
218982	219666	684		total random BSJ	320
122309	122460	151		random Reverse complementary BSJ	170	0.53125
119394	119750	356		random Homologous	169	0.528125
116993	117310	317
168940	169504	564		random Junction start	random Junction end	type	% identity	alignment length	mismatches	gap opens	q. start	q. end	s. start	s. end	evalue	bit score
174019	174188	169		1290	1675	RCMs	100	6	0	0	48	53	51	46	0.62	12.2
165741	166014	273		1356	1922	HR	90.909	11	0	1	44	53	21	31	0.17	14
103561	103893	332		2071	2775	HR	88.889	9	1	0	17	25	48	56	0.62	12.2
55612	55819	207		2071	2775	RCMs	100	6	0	0	2	7	22	17	0.62	12.2
15375	15921	546		4446	4923	HR	100	8	0	0	37	44	4	11	0.048	15.9
215968	216452	484		4446	4923	HR	100	8	0	0	48	55	4	11	0.048	15.9
63050	63701	651		4446	4923	HR	100	7	0	0	50	56	32	38	0.17	14
187129	187546	417		4446	4923	HR	100	6	0	0	38	43	30	35	0.62	12.2
155419	155813	394		4446	4923	HR	100	6	0	0	49	54	30	35	0.62	12.2
74814	75064	250		4446	4923	HR	100	6	0	0	39	44	32	37	0.62	12.2
101026	101358	332		4539	4990	HR	100	6	0	0	49	54	3	8	0.62	12.2
206982	207330	348		4539	4990	RCMs	100	6	0	0	37	42	48	43	0.62	12.2
136350	136501	151		7691	8047	HR	100	6	0	0	4	9	5	10	0.62	12.2
6050	6586	536		10642	10811	RCMs	100	6	0	0	30	35	60	55	0.62	12.2
165887	166433	546		12189	12559	HR	100	6	0	0	40	45	25	30	0.62	12.2
97587	98059	472		12189	12559	RCMs	100	7	0	0	41	47	48	42	0.17	14
108055	108320	265		13758	14154	HR	100	6	0	0	31	36	32	37	0.62	12.2
200235	200517	282		14492	14828	HR	100	6	0	0	28	33	32	37	0.62	12.2
212110	212407	297		14492	14828	RCMs	90.909	11	1	0	35	45	32	22	0.048	15.9
191072	191776	704		14492	14828	RCMs	84.615	13	1	1	20	32	38	27	0.62	12.2
230059	230377	318		14645	15141	RCMs	100	6	0	0	6	11	54	49	0.62	12.2
177769	178139	370		14645	15141	RCMs	90	10	0	1	9	17	36	27	0.62	12.2
102750	103302	552		14969	15433	RCMs	100	6	0	0	47	52	21	16	0.62	12.2
14645	15141	496		15375	15921	HR	100	6	0	0	8	13	16	21	0.62	12.2
149044	149508	464		15834	16389	RCMs	100	6	0	0	21	26	38	33	0.62	12.2
38302	38578	276		17379	17795	HR	100	6	0	0	50	55	45	50	0.62	12.2
174487	174656	169		17530	17860	HR	91.667	12	1	0	43	54	10	21	0.013	17.7
56038	56534	496		19643	19930	HR	90	10	0	1	32	40	33	42	0.62	12.2
78350	78667	317		19643	19930	RCMs	100	6	0	0	46	51	57	52	0.62	12.2
24019	24555	536		19894	20283	HR	88.889	9	1	0	5	13	19	27	0.62	12.2
120335	120653	318		19894	20283	RCMs	100	6	0	0	18	23	14	9	0.62	12.2
133627	133924	297		19894	20283	RCMs	100	6	0	0	6	11	14	9	0.62	12.2
91554	92090	536		19894	20283	RCMs	100	6	0	0	36	41	15	10	0.62	12.2
199852	200358	506		20510	20900	RCMs	100	6	0	0	20	25	14	9	0.62	12.2
183922	184355	433		20563	21257	HR	100	6	0	0	8	13	48	53	0.62	12.2
179924	180211	287		21615	21766	HR	84.615	13	1	1	3	15	46	57	0.62	12.2
171201	171511	310		21615	21766	HR	100	7	0	0	8	14	11	17	0.17	14
63243	63589	346		21615	21766	HR	100	7	0	0	22	28	43	49	0.17	14
54274	54606	332		21615	21766	HR	100	7	0	0	9	15	54	60	0.17	14
148720	149113	393		22844	23843	RCMs	100	6	0	0	2	7	60	55	0.62	12.2
221287	221542	255		22844	23843	RCMs	100	7	0	0	43	49	9	3	0.17	14
189435	189714	279		23001	23319	HR	100	7	0	0	20	26	37	43	0.17	14
144883	145138	255		23617	23696	HR	100	8	0	0	26	33	37	44	0.048	15.9
48457	48788	331		23617	23696	RCMs	100	6	0	0	14	19	44	39	0.62	12.2
82108	82660	552		24310	24589	HR	100	7	0	0	38	44	34	40	0.17	14
94884	95201	317		24362	24705	RCMs	90	10	0	1	51	59	12	3	0.62	12.2
182291	182616	325		25052	25746	HR	90	10	1	0	42	51	20	29	0.17	14
151583	151856	273		25052	25746	RCMs	100	6	0	0	37	42	28	23	0.62	12.2
112570	112902	332		25253	25505	RCMs	100	7	0	0	18	24	12	6	0.17	14
6782	7204	422		28439	28708	HR	100	6	0	0	30	35	28	33	0.62	12.2
7691	8047	356		28439	28708	RCMs	100	6	0	0	55	60	19	14	0.62	12.2
40970	41199	229		28830	29514	HR	90	10	0	1	12	21	12	20	0.62	12.2
28439	28708	269		28830	29514	RCMs	100	6	0	0	55	60	22	17	0.62	12.2
221327	221628	301		28830	29514	RCMs	100	7	0	0	27	33	7	1	0.17	14
202353	202616	263		28990	29287	HR	100	7	0	0	42	48	30	36	0.17	14
145481	146165	684		29775	30084	RCMs	100	6	0	0	44	49	8	3	0.62	12.2
17379	17795	416		29775	30084	RCMs	100	6	0	0	34	39	9	4	0.62	12.2
198824	199330	506		30687	30984	RCMs	100	6	0	0	9	14	33	28	0.62	12.2
46809	47082	273		30687	30984	RCMs	100	7	0	0	26	32	29	23	0.17	14
25253	25505	252		34330	34777	RCMs	100	6	0	0	47	52	22	17	0.62	12.2
222857	223122	265		34330	34777	RCMs	100	7	0	0	20	26	8	2	0.17	14
39750	40090	340		34757	35061	HR	90	10	1	0	19	28	3	12	0.17	14
114723	115139	416		35988	36472	HR	100	6	0	0	44	49	3	8	0.62	12.2
109719	109982	263		35988	36472	HR	100	6	0	0	45	50	6	11	0.62	12.2
13758	14154	396		35988	36472	HR	100	6	0	0	30	35	33	38	0.62	12.2
232854	233239	385		35988	36472	RCMs	90	10	1	0	48	57	24	15	0.17	14
66977	67454	477		36347	36612	RCMs	90.909	11	1	0	2	12	28	18	0.048	15.9
56887	57304	417		37367	37883	HR	88.889	9	1	0	52	60	27	35	0.62	12.2
104455	104785	330		37367	37883	HR	88.889	9	1	0	17	25	39	47	0.62	12.2
192622	193094	472		37367	37883	HR	100	7	0	0	46	52	2	8	0.17	14
20510	20900	390		37367	37883	HR	100	7	0	0	20	26	18	24	0.17	14
67983	68333	350		37367	37883	RCMs	100	6	0	0	47	52	10	5	0.62	12.2
6767	7046	279		37367	37883	RCMs	100	7	0	0	46	52	41	35	0.17	14
106923	107254	331		38302	38578	HR	100	10	0	0	38	47	20	29	0.004	19.6
233541	233814	273		38302	38578	HR	88.889	9	1	0	5	13	44	52	0.62	12.2
186240	186545	305		38302	38578	RCMs	100	6	0	0	2	7	19	14	0.62	12.2
173615	174048	433		38392	38839	HR	90	10	0	1	5	14	14	22	0.62	12.2
178716	179017	301		38649	38944	RCMs	100	6	0	0	16	21	45	40	0.62	12.2
19767	20176	409		41970	42364	HR	90	10	0	1	22	30	44	53	0.62	12.2
97482	97890	408		41970	42364	HR	100	6	0	0	27	32	26	31	0.62	12.2
161921	162225	304		41970	42364	RCMs	100	6	0	0	22	27	20	15	0.62	12.2
165910	166207	297		43249	43514	HR	100	6	0	0	53	58	7	12	0.62	12.2
148873	149167	294		43249	43514	RCMs	100	6	0	0	35	40	54	49	0.62	12.2
166758	167050	292		44733	44992	RCMs	100	6	0	0	42	47	11	6	0.62	12.2
154708	154787	79		46809	47082	HR	90	10	0	1	14	22	7	16	0.62	12.2
114018	114429	411		46809	47082	RCMs	100	6	0	0	27	32	55	50	0.62	12.2
133132	133380	248		46809	47082	RCMs	100	7	0	0	26	32	7	1	0.17	14
157538	157863	325		48457	48788	HR	91.667	12	1	0	8	19	25	36	0.013	17.7
137914	138222	308		48457	48788	RCMs	88.889	9	1	0	11	19	11	3	0.62	12.2
159700	160025	325		48803	48954	HR	100	7	0	0	39	45	41	47	0.17	14
53088	53467	379		48803	48954	HR	100	6	0	0	26	31	23	28	0.62	12.2
61189	61599	410		48803	48954	RCMs	100	6	0	0	40	45	47	42	0.62	12.2
66641	66859	218		48803	48954	RCMs	100	6	0	0	22	27	52	47	0.62	12.2
107304	107634	330		52751	53144	RCMs	100	6	0	0	47	52	29	24	0.62	12.2
156220	156786	566		53088	53467	RCMs	100	6	0	0	26	31	17	12	0.62	12.2
221404	222403	999		53677	54220	HR	100	6	0	0	15	20	2	7	0.62	12.2
20563	21257	694		54274	54606	RCMs	100	7	0	0	42	48	13	7	0.17	14
216732	217064	332		54360	54623	RCMs	100	6	0	0	30	35	9	4	0.62	12.2
77488	77858	370		54360	54623	RCMs	100	6	0	0	15	20	19	14	0.62	12.2
128936	129209	273		54360	54623	RCMs	100	8	0	0	24	31	60	53	0.048	15.9
141373	141889	516		54360	54623	RCMs	84.211	19	1	2	3	19	56	38	0.013	17.7
12189	12559	370		54389	54953	RCMs	91.667	12	0	1	25	36	14	4	0.048	15.9
158158	158510	352		54389	54953	RCMs	84.615	13	0	1	1	13	39	29	0.62	12.2
3303	3858	555		54845	55110	HR	100	6	0	0	28	33	1	6	0.62	12.2
54360	54623	263		54878	55394	HR	100	6	0	0	45	50	3	8	0.62	12.2
72103	72385	282		54878	55394	HR	100	6	0	0	23	28	29	34	0.62	12.2
160171	160489	318		54878	55394	HR	100	6	0	0	34	39	55	60	0.62	12.2
148962	149409	447		54878	55394	RCMs	100	6	0	0	19	24	11	6	0.62	12.2
130268	130573	305		54878	55394	RCMs	100	6	0	0	34	39	60	55	0.62	12.2
132904	133337	433		55612	55819	HR	100	6	0	0	43	48	3	8	0.62	12.2
123572	123864	292		56449	56817	RCMs	88.235	17	0	2	26	41	22	7	0.004	19.6
209365	209638	273		56887	57304	HR	100	6	0	0	22	27	33	38	0.62	12.2
61779	62029	250		56887	57304	HR	100	6	0	0	21	26	50	55	0.62	12.2
222842	223152	310		56887	57304	RCMs	100	6	0	0	28	33	16	11	0.62	12.2
15834	16389	555		58595	59005	HR	90	10	0	1	22	31	42	50	0.62	12.2
10642	10811	169		58595	59005	HR	90	10	0	1	44	53	52	60	0.62	12.2
224381	224550	169		59413	59968	RCMs	100	7	0	0	54	60	43	37	0.17	14
72218	72543	325		59413	59968	RCMs	90	10	0	1	22	30	24	15	0.62	12.2
78388	78651	263		61189	61599	HR	90.909	11	0	1	17	26	39	49	0.17	14
95294	95790	496		61189	61599	HR	100	7	0	0	13	19	37	43	0.17	14
143930	144319	389		61189	61599	HR	100	6	0	0	46	51	10	15	0.62	12.2
24310	24589	279		61189	61599	RCMs	100	6	0	0	35	40	41	36	0.62	12.2
144386	144716	330		61436	61966	HR	100	7	0	0	8	14	25	31	0.17	14
145319	145583	264		61436	61966	RCMs	90	10	0	1	7	16	34	26	0.62	12.2
119810	120376	566		62193	62539	RCMs	100	7	0	0	13	19	60	54	0.17	14
172043	172261	218		63050	63701	HR	88.889	9	1	0	4	12	27	35	0.62	12.2
193889	194372	483		63050	63701	HR	100	6	0	0	29	34	7	12	0.62	12.2
189183	189529	346		63050	63701	HR	100	6	0	0	55	60	35	40	0.62	12.2
4446	4923	477		63050	63701	HR	100	6	0	0	36	41	37	42	0.62	12.2
22844	23843	999		63243	63589	HR	100	6	0	0	24	29	49	54	0.62	12.2
4539	4990	451		63243	63589	RCMs	100	6	0	0	46	51	60	55	0.62	12.2
5880	6248	368		64180	64474	HR	100	7	0	0	36	42	31	37	0.17	14
90808	91138	330		64180	64474	HR	100	6	0	0	19	24	1	6	0.62	12.2
180956	181439	483		64180	64474	RCMs	100	6	0	0	21	26	6	1	0.62	12.2
165434	166140	706		64767	65031	HR	100	6	0	0	51	56	48	53	0.62	12.2
175960	176225	265		64767	65031	RCMs	100	6	0	0	3	8	8	3	0.62	12.2
189267	189711	444		64767	65031	RCMs	100	6	0	0	3	8	24	19	0.62	12.2
135347	135930	583		64767	65031	RCMs	100	6	0	0	9	14	55	50	0.62	12.2
208013	208579	566		66977	67454	HR	100	6	0	0	46	51	53	58	0.62	12.2
125993	126363	370		67983	68333	HR	100	6	0	0	3	8	32	37	0.62	12.2
23617	23696	79		67985	68521	HR	100	6	0	0	38	43	15	20	0.62	12.2
184442	184705	263		67985	68521	HR	100	6	0	0	40	45	42	47	0.62	12.2
130106	130452	346		67985	68521	RCMs	100	6	0	0	40	45	20	15	0.62	12.2
128046	128493	447		67985	68521	RCMs	100	7	0	0	37	43	48	42	0.17	14
87398	87827	429		67985	68521	RCMs	90	10	1	0	18	27	11	2	0.17	14
194211	194647	436		68290	68615	HR	100	6	0	0	8	13	37	42	0.62	12.2
210689	211100	411		69147	69376	HR	90	10	0	1	34	43	41	49	0.62	12.2
2071	2775	704		69147	69376	RCMs	100	7	0	0	15	21	10	4	0.17	14
211405	211782	377		71611	71936	HR	100	7	0	0	34	40	14	20	0.17	14
202916	203324	408		71611	71936	HR	100	7	0	0	9	15	26	32	0.17	14
144818	145068	250		71611	71936	RCMs	100	6	0	0	48	53	7	2	0.62	12.2
201765	202201	436		71611	71936	RCMs	90	10	1	0	45	54	19	10	0.17	14
120715	121023	308		71611	71936	RCMs	85.714	14	0	2	11	24	26	15	0.17	14
190148	190494	346		72218	72543	RCMs	100	6	0	0	31	36	36	31	0.62	12.2
23001	23319	318		72218	72543	RCMs	100	7	0	0	20	26	32	26	0.17	14
34757	35061	304		74814	75064	HR	100	7	0	0	39	45	7	13	0.17	14
129539	129876	337		77024	77289	RCMs	90.909	11	1	0	6	16	17	7	0.048	15.9
54389	54953	564		77194	77588	RCMs	100	7	0	0	1	7	48	42	0.17	14
87131	87404	273		77488	77858	HR	100	6	0	0	44	49	18	23	0.62	12.2
91882	92378	496		77488	77858	HR	100	6	0	0	44	49	36	41	0.62	12.2
21615	21766	151		77488	77858	RCMs	100	7	0	0	44	50	21	15	0.17	14
83418	83713	295		78223	78488	HR	90	10	1	0	3	12	30	39	0.17	14
156274	156725	451		78223	78488	RCMs	100	7	0	0	8	14	24	18	0.17	14
71611	71936	325		78350	78667	RCMs	100	6	0	0	52	57	35	30	0.62	12.2
85212	85778	566		78388	78651	HR	100	6	0	0	30	35	4	9	0.62	12.2
138291	138624	333		78388	78651	HR	100	6	0	0	11	16	10	15	0.62	12.2
84772	85031	259		78388	78651	HR	100	6	0	0	46	51	49	54	0.62	12.2
198933	199270	337		78388	78651	RCMs	100	6	0	0	14	19	51	46	0.62	12.2
24362	24705	343		78388	78651	RCMs	100	7	0	0	28	34	42	36	0.17	14
128357	128615	258		78763	79115	HR	100	6	0	0	42	47	51	56	0.62	12.2
64767	65031	264		82158	82642	HR	100	7	0	0	38	44	20	26	0.17	14
166250	166954	704		82158	82642	HR	100	6	0	0	40	45	30	35	0.62	12.2
206536	206823	287		84772	85031	HR	100	8	0	0	2	9	22	29	0.048	15.9
143488	143818	330		84772	85031	RCMs	100	6	0	0	44	49	8	3	0.62	12.2
174400	174884	484		86845	87127	HR	100	7	0	0	51	57	6	12	0.17	14
147459	147753	294		86845	87127	HR	100	6	0	0	55	60	7	12	0.62	12.2
78763	79115	352		86845	87127	RCMs	100	6	0	0	46	51	21	16	0.62	12.2
118968	119277	309		87131	87404	HR	100	7	0	0	4	10	1	7	0.17	14
37367	37883	516		87131	87404	HR	100	7	0	0	4	10	25	31	0.17	14
105251	105668	417		87131	87404	HR	100	6	0	0	5	10	20	25	0.62	12.2
4114	4578	464		87131	87404	RCMs	100	6	0	0	11	16	36	31	0.62	12.2
35988	36472	484		90792	91356	HR	100	6	0	0	15	20	32	37	0.62	12.2
223906	224239	333		90808	91138	RCMs	100	7	0	0	31	37	11	5	0.17	14
34330	34777	447		91512	91905	RCMs	100	6	0	0	38	43	35	30	0.62	12.2
1356	1922	566		91512	91905	RCMs	100	6	0	0	32	37	39	34	0.62	12.2
62193	62539	346		91554	92090	HR	100	10	0	0	21	30	21	30	0.004	19.6
86845	87127	282		91554	92090	HR	90	10	1	0	36	45	50	59	0.17	14
173329	173539	210		91554	92090	HR	100	7	0	0	19	25	7	13	0.17	14
67985	68521	536		91790	92208	HR	100	6	0	0	30	35	46	51	0.62	12.2
91790	92208	418		91790	92208	RCMs	100	6	0	0	52	57	20	15	0.62	12.2
29775	30084	309		91882	92378	HR	100	7	0	0	20	26	25	31	0.17	14
206954	207435	481		91882	92378	HR	100	6	0	0	17	22	4	9	0.62	12.2
224537	225053	516		91882	92378	RCMs	86.667	15	1	1	19	32	31	17	0.048	15.9
44733	44992	259		93164	93479	RCMs	100	6	0	0	6	11	24	19	0.62	12.2
130405	130687	282		93164	93479	RCMs	100	7	0	0	13	19	55	49	0.17	14
118741	119146	405		93272	94271	HR	90.909	11	1	0	13	23	9	19	0.048	15.9
147893	148140	247		93272	94271	HR	100	6	0	0	47	52	29	34	0.62	12.2
93272	94271	999		93272	94271	HR	100	6	0	0	52	57	37	42	0.62	12.2
149153	149418	265		93272	94271	RCMs	100	7	0	0	14	20	16	10	0.17	14
144886	145141	255		94884	95201	HR	100	9	0	0	3	11	49	57	0.013	17.7
154583	154962	379		94884	95201	RCMs	100	8	0	0	40	47	31	24	0.048	15.9
134143	134359	216		95294	95790	HR	90	10	0	1	51	60	35	43	0.62	12.2
154990	155367	377		95294	95790	RCMs	100	6	0	0	3	8	44	39	0.62	12.2
82158	82642	484		97482	97890	HR	88.889	9	1	0	19	27	12	20	0.62	12.2
191584	191989	405		97482	97890	HR	100	6	0	0	12	17	53	58	0.62	12.2
85055	85538	483		97482	97890	RCMs	100	6	0	0	3	8	7	2	0.62	12.2
201829	202273	444		97482	97890	RCMs	90	10	1	0	25	34	12	3	0.17	14
133781	134063	282		98749	98967	HR	100	6	0	0	33	38	35	40	0.62	12.2
158814	159146	332		99908	100141	HR	90.909	11	1	0	13	23	20	30	0.048	15.9
38446	38761	315		101026	101358	HR	84.615	13	1	1	48	59	30	42	0.62	12.2
112496	112925	429		101026	101358	HR	88.889	9	1	0	15	23	48	56	0.62	12.2
194841	195218	377		102750	103302	HR	100	6	0	0	33	38	3	8	0.62	12.2
174053	174430	377		103332	103779	RCMs	100	6	0	0	18	23	14	9	0.62	12.2
18785	19165	380		104455	104785	RCMs	100	6	0	0	32	37	19	14	0.62	12.2
41970	42364	394		104455	104785	RCMs	100	6	0	0	51	56	44	39	0.62	12.2
53677	54220	543		104455	104785	RCMs	100	7	0	0	37	43	43	37	0.17	14
28830	29514	684		106923	107254	HR	100	7	0	0	11	17	5	11	0.17	14
142725	142894	169		106923	107254	RCMs	100	6	0	0	39	44	51	46	0.62	12.2
119806	120805	999		109719	109982	HR	79.167	24	3	2	11	33	21	43	0.048	15.9
36347	36612	265		109719	109982	HR	100	6	0	0	38	43	26	31	0.62	12.2
119413	120119	706		109719	109982	RCMs	100	7	0	0	11	17	25	19	0.17	14
142676	142827	151		112496	112925	HR	100	6	0	0	22	27	48	53	0.62	12.2
38392	38839	447		112570	112902	HR	88.235	17	1	1	43	58	42	58	0.004	19.6
161989	162337	348		114723	115139	HR	100	7	0	0	40	46	54	60	0.17	14
1290	1675	385		114723	115139	RCMs	88.889	9	1	0	20	28	19	11	0.62	12.2
146295	146637	342		116993	117310	HR	100	7	0	0	14	20	38	44	0.17	14
144492	144755	263		117115	117388	HR	100	7	0	0	38	44	26	32	0.17	14
207355	207659	304		118968	119277	HR	100	6	0	0	45	50	39	44	0.62	12.2
189849	190080	231		118968	119277	RCMs	100	6	0	0	10	15	28	23	0.62	12.2
163125	163668	543		119394	119750	HR	100	8	0	0	6	13	29	36	0.048	15.9
44642	44897	255		119394	119750	HR	100	6	0	0	9	14	47	52	0.62	12.2
28891	29355	464		119413	120119	HR	100	7	0	0	22	28	33	39	0.17	14
185257	185494	237		119413	120119	HR	100	6	0	0	8	13	31	36	0.62	12.2
144399	144876	477		119413	120119	HR	100	6	0	0	21	26	53	58	0.62	12.2
53954	54347	393		119806	120805	HR	100	6	0	0	17	22	20	25	0.62	12.2
23452	23798	346		119806	120805	HR	100	6	0	0	37	42	49	54	0.62	12.2
90792	91356	564		119806	120805	RCMs	100	7	0	0	17	23	7	1	0.17	14
160679	160889	210		119806	120805	RCMs	85.714	14	2	0	9	22	60	47	0.048	15.9
5579	5972	393		120291	120680	HR	100	6	0	0	17	22	18	23	0.62	12.2
159889	159968	79		122309	122460	HR	100	6	0	0	27	32	28	33	0.62	12.2
161679	162143	464		122309	122460	HR	100	6	0	0	32	37	55	60	0.62	12.2
228908	229325	417		122309	122460	RCMs	100	6	0	0	15	20	59	54	0.62	12.2
179247	179502	255		125993	126363	HR	92.308	13	0	1	31	42	30	42	0.013	17.7
203902	204307	405		128046	128493	HR	84.211	19	1	2	19	37	12	28	0.013	17.7
176441	176793	352		128046	128493	RCMs	100	6	0	0	27	32	21	16	0.62	12.2
189487	189951	464		128046	128493	RCMs	100	6	0	0	16	21	23	18	0.62	12.2
98749	98967	218		128046	128493	RCMs	88.889	9	1	0	34	42	28	20	0.62	12.2
59413	59968	555		128357	128615	HR	90	10	1	0	15	24	27	36	0.17	14
38649	38944	295		128357	128615	HR	100	7	0	0	14	20	38	44	0.17	14
198310	198721	411		128936	129209	HR	100	7	0	0	26	32	38	44	0.17	14
93164	93479	315		128936	129209	RCMs	100	8	0	0	27	34	44	37	0.048	15.9
144234	144531	297		129539	129876	RCMs	100	6	0	0	15	20	20	15	0.62	12.2
52751	53144	393		130106	130452	RCMs	100	6	0	0	34	39	30	25	0.62	12.2
14492	14828	336		130268	130573	HR	100	6	0	0	1	6	30	35	0.62	12.2
28990	29287	297		130405	130687	RCMs	100	6	0	0	34	39	37	32	0.62	12.2
173101	173410	309		132904	133337	HR	90.909	11	0	1	3	13	49	58	0.17	14
19894	20283	389		132904	133337	HR	100	6	0	0	32	37	33	38	0.62	12.2
169553	169835	282		132904	133337	RCMs	100	6	0	0	3	8	34	29	0.62	12.2
128123	128431	308		133627	133924	HR	100	7	0	0	37	43	22	28	0.17	14
221266	221594	328		133781	134063	HR	100	7	0	0	43	49	1	7	0.17	14
54878	55394	516		133781	134063	RCMs	100	6	0	0	22	27	12	7	0.62	12.2
228227	228535	308		134143	134359	HR	100	7	0	0	14	20	34	40	0.17	14
69147	69376	229		134143	134359	RCMs	100	6	0	0	39	44	25	20	0.62	12.2
173800	174216	416		135347	135930	HR	100	6	0	0	41	46	1	6	0.62	12.2
148421	148639	218		135347	135930	RCMs	100	6	0	0	50	55	50	45	0.62	12.2
14969	15433	464		135347	135930	RCMs	100	7	0	0	1	7	49	43	0.17	14
146702	147186	484		136350	136501	RCMs	100	6	0	0	26	31	40	35	0.62	12.2
164934	165497	563		136350	136501	RCMs	100	7	0	0	24	30	39	33	0.17	14
23826	24090	264		137914	138222	RCMs	100	6	0	0	9	14	40	35	0.62	12.2
19643	19930	287		138291	138624	RCMs	100	6	0	0	31	36	54	49	0.62	12.2
120291	120680	389		139723	140128	HR	88.889	9	1	0	50	58	44	52	0.62	12.2
199897	200162	265		139723	140128	HR	100	7	0	0	23	29	2	8	0.17	14
200961	201408	447		139723	140128	RCMs	100	6	0	0	13	18	35	30	0.62	12.2
167126	167458	332		139723	140128	RCMs	100	6	0	0	17	22	55	50	0.62	12.2
154878	155414	536		139723	140128	RCMs	100	8	0	0	26	33	56	49	0.048	15.9
187819	188187	368		142676	142827	HR	100	6	0	0	22	27	14	19	0.62	12.2
191662	191914	252		142676	142827	HR	100	6	0	0	44	49	35	40	0.62	12.2
160384	160806	422		142676	142827	RCMs	100	6	0	0	22	27	45	40	0.62	12.2
214946	215175	229		142676	142827	RCMs	90	10	1	0	20	29	52	43	0.17	14
77194	77588	394		142725	142894	HR	100	6	0	0	5	10	7	12	0.62	12.2
170636	170923	287		142725	142894	RCMs	100	6	0	0	43	48	39	34	0.62	12.2
25052	25746	694		142725	142894	RCMs	100	6	0	0	30	35	40	35	0.62	12.2
91512	91905	393		143930	144319	RCMs	91.667	12	0	1	42	53	34	24	0.048	15.9
99908	100141	233		144234	144531	HR	100	7	0	0	10	16	14	20	0.17	14
58595	59005	410		144234	144531	HR	100	6	0	0	13	18	15	20	0.62	12.2
155746	156010	264		144234	144531	HR	100	6	0	0	15	20	15	20	0.62	12.2
43249	43514	265		144234	144531	RCMs	100	6	0	0	15	20	20	15	0.62	12.2
191939	192243	304		144234	144531	RCMs	100	6	0	0	13	18	20	15	0.62	12.2
30687	30984	297		144234	144531	RCMs	100	6	0	0	27	32	36	31	0.62	12.2
205517	205981	464		144234	144531	RCMs	100	8	0	0	9	16	22	15	0.048	15.9
61436	61966	530		144386	144716	HR	87.5	16	0	2	43	56	30	45	0.013	17.7
197203	198202	999		144386	144716	HR	100	6	0	0	12	17	1	6	0.62	12.2
78223	78488	265		144386	144716	HR	100	6	0	0	13	18	23	28	0.62	12.2
77024	77289	265		144386	144716	RCMs	100	7	0	0	10	16	48	42	0.17	14
109013	109421	408		144399	144876	RCMs	100	6	0	0	55	60	6	1	0.62	12.2
191769	192253	484		144492	144755	HR	100	8	0	0	14	21	45	52	0.048	15.9
117115	117388	273		144492	144755	RCMs	83.333	12	2	0	9	20	12	1	0.62	12.2
190668	190931	263		144818	145068	RCMs	100	6	0	0	26	31	36	31	0.62	12.2
88486	88908	422		145319	145583	HR	88.889	9	1	0	34	42	30	38	0.62	12.2
48803	48954	151		145481	146165	HR	100	6	0	0	49	54	3	8	0.62	12.2
148102	148435	333		145481	146165	HR	100	6	0	0	47	52	43	48	0.62	12.2
103332	103779	447		145481	146165	RCMs	100	6	0	0	42	47	41	36	0.62	12.2
56449	56817	368		146295	146637	HR	100	6	0	0	49	54	28	33	0.62	12.2
139723	140128	405		146295	146637	HR	100	6	0	0	19	24	31	36	0.62	12.2
86540	86822	282		146295	146637	RCMs	100	6	0	0	52	57	58	53	0.62	12.2
54845	55110	265		146702	147186	HR	100	7	0	0	29	35	37	43	0.17	14
225222	225599	377		146702	147186	HR	100	6	0	0	30	35	8	13	0.62	12.2
200837	201320	483		146702	147186	RCMs	100	6	0	0	48	53	12	7	0.62	12.2
68290	68615	325		146702	147186	RCMs	100	6	0	0	44	49	38	33	0.62	12.2
203294	203978	684		146702	147186	RCMs	100	7	0	0	54	60	54	48	0.17	14
11423	11652	229		146702	147186	RCMs	90	10	1	0	42	51	52	43	0.17	14
150215	150548	333		147459	147753	RCMs	100	7	0	0	46	52	34	28	0.17	14
185506	185675	169		147893	148140	HR	100	6	0	0	47	52	1	6	0.62	12.2
17530	17860	330		147893	148140	RCMs	100	7	0	0	12	18	48	42	0.17	14
64180	64474	294		147893	148140	RCMs	100	8	0	0	2	9	13	6	0.048	15.9
				148421	148639	HR	100	6	0	0	32	37	25	30	0.62	12.2
				148421	148639	RCMs	100	8	0	0	26	33	42	35	0.048	15.9
				148873	149167	RCMs	100	6	0	0	30	35	10	5	0.62	12.2
				148873	149167	RCMs	100	6	0	0	27	32	10	5	0.62	12.2
				148873	149167	RCMs	100	6	0	0	4	9	17	12	0.62	12.2
				148873	149167	RCMs	100	6	0	0	13	18	51	46	0.62	12.2
				148962	149409	HR	100	7	0	0	43	49	4	10	0.17	14
				149044	149508	HR	92.308	13	0	1	8	19	26	38	0.013	17.7
				149044	149508	HR	100	6	0	0	26	31	53	58	0.62	12.2
				149153	149418	HR	100	8	0	0	49	56	2	9	0.048	15.9
				149153	149418	HR	100	6	0	0	7	12	2	7	0.62	12.2
				150215	150548	HR	100	6	0	0	53	58	20	25	0.62	12.2
				150215	150548	RCMs	100	7	0	0	29	35	36	30	0.17	14
				150215	150548	RCMs	100	8	0	0	51	58	29	22	0.048	15.9
				154708	154787	HR	100	6	0	0	36	41	36	41	0.62	12.2
				154708	154787	HR	100	6	0	0	20	25	55	60	0.62	12.2
				154878	155414	HR	100	6	0	0	13	18	22	27	0.62	12.2
				154878	155414	RCMs	100	6	0	0	31	36	26	21	0.62	12.2
				154878	155414	RCMs	100	6	0	0	3	8	57	52	0.62	12.2
				154878	155414	RCMs	100	7	0	0	12	18	45	39	0.17	14
				154990	155367	HR	90	10	0	1	39	47	17	26	0.62	12.2
				155419	155813	RCMs	100	6	0	0	11	16	56	51	0.62	12.2
				156220	156786	RCMs	100	6	0	0	42	47	31	26	0.62	12.2
				156220	156786	RCMs	100	6	0	0	42	47	32	27	0.62	12.2
				156220	156786	RCMs	81.25	16	2	1	37	51	46	31	0.62	12.2
				156274	156725	HR	90	10	1	0	19	28	36	45	0.17	14
				156274	156725	RCMs	100	7	0	0	5	11	10	4	0.17	14
				157538	157863	HR	100	8	0	0	35	42	17	24	0.048	15.9
				157538	157863	HR	100	6	0	0	37	42	28	33	0.62	12.2
				157538	157863	HR	100	6	0	0	4	9	51	56	0.62	12.2
				158158	158510	RCMs	100	6	0	0	20	25	35	30	0.62	12.2
				158814	159146	HR	100	6	0	0	26	31	49	54	0.62	12.2
				159700	160025	HR	100	6	0	0	27	32	12	17	0.62	12.2
				159700	160025	HR	100	6	0	0	44	49	15	20	0.62	12.2
				159700	160025	RCMs	100	6	0	0	26	31	6	1	0.62	12.2
				159889	159968	HR	91.667	12	1	0	35	46	35	46	0.013	17.7
				159889	159968	RCMs	100	6	0	0	43	48	54	49	0.62	12.2
				159889	159968	RCMs	100	6	0	0	9	14	59	54	0.62	12.2
				159889	159968	RCMs	100	8	0	0	16	23	33	26	0.048	15.9
				159889	159968	RCMs	100	8	0	0	16	23	34	27	0.048	15.9
				159889	159968	RCMs	100	8	0	0	16	23	35	28	0.048	15.9
				159889	159968	RCMs	100	8	0	0	16	23	36	29	0.048	15.9
				160384	160806	RCMs	100	6	0	0	32	37	29	24	0.62	12.2
				160384	160806	RCMs	100	8	0	0	26	33	8	1	0.048	15.9
				160679	160889	HR	100	7	0	0	31	37	28	34	0.17	14
				160679	160889	HR	100	6	0	0	26	31	45	50	0.62	12.2
				160679	160889	RCMs	100	7	0	0	8	14	60	54	0.17	14
				161679	162143	HR	85.714	14	1	1	17	30	10	22	0.17	14
				161679	162143	HR	100	6	0	0	46	51	17	22	0.62	12.2
				161679	162143	HR	100	6	0	0	18	23	26	31	0.62	12.2
				161679	162143	HR	100	6	0	0	25	30	35	40	0.62	12.2
				161679	162143	HR	100	6	0	0	53	58	36	41	0.62	12.2
				161679	162143	HR	100	6	0	0	16	21	54	59	0.62	12.2
				161679	162143	HR	100	6	0	0	11	16	55	60	0.62	12.2
				161921	162225	RCMs	100	6	0	0	22	27	9	4	0.62	12.2
				161921	162225	RCMs	100	6	0	0	46	51	27	22	0.62	12.2
				161921	162225	RCMs	100	7	0	0	33	39	34	28	0.17	14
				161921	162225	RCMs	86.957	23	0	3	25	47	22	3	0.000286	23.3
				161989	162337	HR	100	6	0	0	11	16	4	9	0.62	12.2
				161989	162337	HR	100	6	0	0	11	16	19	24	0.62	12.2
				163125	163668	HR	100	6	0	0	43	48	8	13	0.62	12.2
				163125	163668	HR	100	6	0	0	45	50	29	34	0.62	12.2
				164934	165497	RCMs	100	6	0	0	39	44	26	21	0.62	12.2
				165434	166140	RCMs	100	8	0	0	16	23	49	42	0.048	15.9
				165741	166014	HR	100	6	0	0	3	8	35	40	0.62	12.2
				165741	166014	HR	100	6	0	0	13	18	45	50	0.62	12.2
				165741	166014	RCMs	87.5	16	2	0	3	18	52	37	0.004	19.6
				165887	166433	RCMs	100	6	0	0	37	42	30	25	0.62	12.2
				165910	166207	RCMs	100	6	0	0	29	34	35	30	0.62	12.2
				166758	167050	HR	100	6	0	0	28	33	3	8	0.62	12.2
				168940	169504	HR	90.909	11	0	1	18	28	28	37	0.17	14
				168940	169504	HR	90.909	11	0	1	18	28	37	46	0.17	14
				168940	169504	HR	100	7	0	0	18	24	46	52	0.17	14
				169553	169835	RCMs	100	6	0	0	13	18	29	24	0.62	12.2
				169553	169835	RCMs	100	6	0	0	4	9	42	37	0.62	12.2
				169553	169835	RCMs	100	6	0	0	40	45	46	41	0.62	12.2
				170636	170923	HR	100	8	0	0	48	55	22	29	0.048	15.9
				170636	170923	HR	100	6	0	0	34	39	29	34	0.62	12.2
				170636	170923	RCMs	100	6	0	0	47	52	20	15	0.62	12.2
				170636	170923	RCMs	100	7	0	0	35	41	58	52	0.17	14
				171201	171511	HR	100	6	0	0	53	58	49	54	0.62	12.2
				172043	172261	RCMs	100	7	0	0	35	41	37	31	0.17	14
				173101	173410	RCMs	100	7	0	0	19	25	36	30	0.17	14
				173329	173539	HR	100	7	0	0	28	34	46	52	0.17	14
				173329	173539	HR	100	6	0	0	40	45	38	43	0.62	12.2
				173329	173539	HR	100	6	0	0	29	34	50	55	0.62	12.2
				173329	173539	HR	100	6	0	0	29	34	53	58	0.62	12.2
				173329	173539	RCMs	100	6	0	0	25	30	13	8	0.62	12.2
				173329	173539	RCMs	100	6	0	0	31	36	29	24	0.62	12.2
				173615	174048	RCMs	100	6	0	0	12	17	24	19	0.62	12.2
				173800	174216	RCMs	85.714	14	1	1	35	47	23	10	0.17	14
				174019	174188	HR	100	7	0	0	46	52	28	34	0.17	14
				174053	174430	HR	100	7	0	0	8	14	22	28	0.17	14
				174053	174430	HR	100	6	0	0	35	40	22	27	0.62	12.2
				174400	174884	RCMs	100	6	0	0	39	44	36	31	0.62	12.2
				174487	174656	HR	100	10	0	0	24	33	6	15	0.004	19.6
				174487	174656	HR	100	6	0	0	1	6	37	42	0.62	12.2
				174487	174656	RCMs	100	6	0	0	53	58	48	43	0.62	12.2
				175960	176225	HR	100	7	0	0	22	28	11	17	0.17	14
				175960	176225	HR	100	6	0	0	5	10	31	36	0.62	12.2
				175960	176225	RCMs	100	7	0	0	29	35	27	21	0.17	14
				175960	176225	RCMs	100	7	0	0	53	59	46	40	0.17	14
				177769	178139	HR	100	6	0	0	13	18	43	48	0.62	12.2
				179247	179502	HR	100	6	0	0	21	26	47	52	0.62	12.2
				179247	179502	RCMs	100	6	0	0	28	33	29	24	0.62	12.2
				179924	180211	HR	100	7	0	0	49	55	22	28	0.17	14
				179924	180211	HR	100	6	0	0	43	48	45	50	0.62	12.2
				179924	180211	RCMs	100	6	0	0	1	6	27	22	0.62	12.2
				180956	181439	HR	100	6	0	0	34	39	35	40	0.62	12.2
				182291	182616	HR	90.909	11	0	1	24	33	41	51	0.17	14
				182291	182616	HR	100	6	0	0	47	52	13	18	0.62	12.2
				184442	184705	HR	100	7	0	0	53	59	39	45	0.17	14
				185257	185494	RCMs	100	6	0	0	35	40	14	9	0.62	12.2
				185257	185494	RCMs	100	6	0	0	41	46	25	20	0.62	12.2
				185257	185494	RCMs	100	6	0	0	16	21	35	30	0.62	12.2
				185506	185675	HR	100	6	0	0	42	47	19	24	0.62	12.2
				185506	185675	HR	100	6	0	0	5	10	50	55	0.62	12.2
				185506	185675	RCMs	90	10	0	1	13	21	13	4	0.62	12.2
				186240	186545	RCMs	100	7	0	0	21	27	33	27	0.17	14
				187819	188187	RCMs	100	6	0	0	17	22	22	17	0.62	12.2
				187819	188187	RCMs	90	10	1	0	15	24	18	9	0.17	14
				189183	189529	RCMs	100	6	0	0	35	40	59	54	0.62	12.2
				189183	189529	RCMs	100	7	0	0	44	50	45	39	0.17	14
				189267	189711	RCMs	100	6	0	0	46	51	11	6	0.62	12.2
				189267	189711	RCMs	100	6	0	0	24	29	14	9	0.62	12.2
				189435	189714	HR	100	6	0	0	17	22	48	53	0.62	12.2
				189435	189714	RCMs	100	8	0	0	44	51	54	47	0.048	15.9
				189487	189951	HR	90	10	1	0	19	28	27	36	0.17	14
				189487	189951	RCMs	100	6	0	0	41	46	24	19	0.62	12.2
				189849	190080	RCMs	100	6	0	0	12	17	58	53	0.62	12.2
				190148	190494	RCMs	100	8	0	0	9	16	10	3	0.048	15.9
				190668	190931	RCMs	88.889	9	1	0	11	19	9	1	0.62	12.2
				191072	191776	HR	100	6	0	0	4	9	15	20	0.62	12.2
				191072	191776	RCMs	100	8	0	0	10	17	42	35	0.048	15.9
				191662	191914	RCMs	100	6	0	0	20	25	39	34	0.62	12.2
				191662	191914	RCMs	100	6	0	0	37	42	58	53	0.62	12.2
				191662	191914	RCMs	100	7	0	0	52	58	33	27	0.17	14
				191769	192253	HR	100	8	0	0	53	60	11	18	0.048	15.9
				191769	192253	RCMs	100	7	0	0	51	57	31	25	0.17	14
				192622	193094	HR	100	6	0	0	46	51	35	40	0.62	12.2
				192622	193094	HR	100	6	0	0	44	49	50	55	0.62	12.2
				192622	193094	RCMs	100	6	0	0	51	56	49	44	0.62	12.2
				194211	194647	HR	100	7	0	0	1	7	38	44	0.17	14
				194211	194647	HR	100	6	0	0	12	17	38	43	0.62	12.2
				194211	194647	RCMs	100	6	0	0	9	14	24	19	0.62	12.2
				194841	195218	HR	100	6	0	0	45	50	14	19	0.62	12.2
				194841	195218	RCMs	100	6	0	0	2	7	21	16	0.62	12.2
				197203	198202	HR	100	7	0	0	27	33	32	38	0.17	14
				198310	198721	RCMs	100	6	0	0	44	49	25	20	0.62	12.2
				198310	198721	RCMs	100	6	0	0	16	21	53	48	0.62	12.2
				198824	199330	RCMs	100	6	0	0	10	15	43	38	0.62	12.2
				198824	199330	RCMs	100	7	0	0	7	13	29	23	0.17	14
				198933	199270	RCMs	100	8	0	0	42	49	12	5	0.048	15.9
				198933	199270	RCMs	100	9	0	0	8	16	54	46	0.013	17.7
				199897	200162	HR	100	8	0	0	32	39	1	8	0.048	15.9
				199897	200162	HR	100	6	0	0	34	39	32	37	0.62	12.2
				200235	200517	HR	100	7	0	0	4	10	48	54	0.17	14
				200235	200517	HR	100	6	0	0	26	31	1	6	0.62	12.2
				200235	200517	HR	100	6	0	0	26	31	41	46	0.62	12.2
				200837	201320	RCMs	100	6	0	0	22	27	60	55	0.62	12.2
				200961	201408	HR	100	7	0	0	4	10	40	46	0.17	14
				201765	202201	HR	100	6	0	0	2	7	42	47	0.62	12.2
				201765	202201	HR	100	6	0	0	11	16	45	50	0.62	12.2
				201765	202201	RCMs	100	6	0	0	11	16	52	47	0.62	12.2
				201829	202273	RCMs	100	6	0	0	41	46	52	47	0.62	12.2
				202353	202616	RCMs	100	6	0	0	1	6	9	4	0.62	12.2
				202916	203324	HR	100	6	0	0	40	45	15	20	0.62	12.2
				203902	204307	RCMs	100	6	0	0	55	60	42	37	0.62	12.2
				206536	206823	RCMs	100	6	0	0	19	24	59	54	0.62	12.2
				206954	207435	HR	100	6	0	0	21	26	41	46	0.62	12.2
				206954	207435	RCMs	100	6	0	0	3	8	6	1	0.62	12.2
				206954	207435	RCMs	100	6	0	0	44	49	43	38	0.62	12.2
				206982	207330	HR	100	6	0	0	2	7	52	57	0.62	12.2
				207355	207659	HR	100	6	0	0	2	7	19	24	0.62	12.2
				207355	207659	HR	100	6	0	0	51	56	38	43	0.62	12.2
				207355	207659	RCMs	100	8	0	0	49	56	20	13	0.048	15.9
				208013	208579	HR	83.333	12	2	0	40	51	40	51	0.62	12.2
				210689	211100	HR	100	6	0	0	10	15	28	33	0.62	12.2
				214946	215175	RCMs	100	6	0	0	49	54	15	10	0.62	12.2
				214946	215175	RCMs	100	6	0	0	55	60	47	42	0.62	12.2
				215968	216452	HR	100	7	0	0	36	42	16	22	0.17	14
				215968	216452	HR	100	7	0	0	46	52	54	60	0.17	14
				215968	216452	HR	100	6	0	0	31	36	33	38	0.62	12.2
				216732	217064	HR	100	7	0	0	51	57	14	20	0.17	14
				218982	219666	RCMs	100	7	0	0	31	37	45	39	0.17	14
				221266	221594	HR	100	7	0	0	33	39	12	18	0.17	14
				221287	221542	HR	100	8	0	0	5	12	28	35	0.048	15.9
				221327	221628	HR	100	6	0	0	25	30	20	25	0.62	12.2
				221327	221628	HR	100	6	0	0	40	45	27	32	0.62	12.2
				221404	222403	HR	100	7	0	0	14	20	38	44	0.17	14
				221404	222403	RCMs	100	8	0	0	10	17	45	38	0.048	15.9
				222842	223152	HR	100	6	0	0	35	40	53	58	0.62	12.2
				223906	224239	RCMs	100	6	0	0	17	22	25	20	0.62	12.2
				224537	225053	HR	100	6	0	0	9	14	55	60	0.62	12.2
				228227	228535	HR	100	6	0	0	26	31	31	36	0.62	12.2
				228908	229325	HR	100	7	0	0	40	46	47	53	0.17	14
				228908	229325	RCMs	100	6	0	0	21	26	13	8	0.62	12.2
				228908	229325	RCMs	100	6	0	0	5	10	33	28	0.62	12.2
				230059	230377	RCMs	100	6	0	0	10	15	58	53	0.62	12.2
				232854	233239	HR	91.667	12	0	1	6	16	38	49	0.048	15.9
				232854	233239	HR	100	7	0	0	6	12	54	60	0.17	14
				232854	233239	HR	100	6	0	0	50	55	23	28	0.62	12.2
				232854	233239	HR	100	6	0	0	49	54	48	53	0.62	12.2
				232854	233239	RCMs	100	6	0	0	49	54	53	48	0.62	12.2
				232854	233239	RCMs	84.615	13	0	2	48	58	28	16	0.62	12.2
				233541	233814	HR	90	10	0	1	12	20	8	17	0.62	12.2
				233541	233814	HR	90	10	0	1	1	9	40	49	0.62	12.2
				233541	233814	HR	100	6	0	0	45	50	21	26	0.62	12.2
				233541	233814	HR	100	6	0	0	31	36	26	31	0.62	12.2
				233541	233814	RCMs	100	6	0	0	12	17	13	8	0.62	12.2
