# Supplementary material for: Circular RNAs Represent a Novel Class of Human Cytomegalovirus Transcripts
Source: Microbiol Spectr. 2022 May 23;10(3):e01106-22. doi: 10.1128/spectrum.01106-22 (PMC9241847; doi:10.1128/spectrum.01106-22)
Supplement: SUPPLEMENTAL FILE 4 — Supplemental material. Download spectrum.01106-22-s004.xls, XLS file, 0.3 MB [file spectrum.01106-22-s004.xls]

## Sheet: Sheet1
ORFs	Growth	Function	Experimental circRNAs	Bioinformatical circRNAs
RL1	Growth like wild type	Unknown		2246|2081_TB_I, 2246|2087_TB_I
				8518|2791_TB_R, 15113|2771_TB_R
RNA2.7	Growth like wild type(1)	Interacts with GRIM-19; inhibits apoptosis; involved in maintaining high levels of ATP production(1)	3254|4171I	4171|3254_H_I, 4845|4591_H_R,
(IRL4)				3885|3367_TB_I, 4783|3371_TB_I,
				5075|3371_TB_I, 4250|3417_TB_I,
				4646|3417_TB_I, 5085|3417_TB_I,
				4265|3532_TB_I, 4766|3532_TB_I,
				3890|3741_TB_I, 4724|3741_TB_I,
				4861|3791_TB_I, 4775|3797_TB_I,
				4532|3891_TB_I, 5321|3891_TB_I,
				4436|4053_TB_I, 4436|4166_TB_I,
				5075|4347_TB_I, 4857|4403_TB_I,
				4861|4426_TB_I, 5139|4444_TB_I,
				5075|4745_TB_I, 5321|5076_TB_I,
				5321|5140_TB_I, 3531|3273_TB_I,
				4766|3417_TB_I, 5075|3417_TB_I,
				3602|3443_TB_I, 4254|3443_TB_I,
				3740|3532_TB_I, 4241|3532_TB_I,
				4254|3532_TB_I, 5013|3532_TB_I,
				5075|3633_TB_I, 5132|4166_TB_I,
				5132|4347_TB_I, 5508|4403_TB_I,
				5004|3300_TB_I, 4544|3371_TB_I,
				4101|3417_TB_I, 4952|3443_TB_I,
				4757|3532_TB_I, 5038|3741_TB_I,
				4448|3891_TB_I, 5075|3891_TB_I,
				5135|3996_TB_I, 4346|4166_TB_I,
				4947|4166_TB_I, 5135|4913_TB_I,
				110721|5496_TB_R, 159190|3532_TB_R,
				54456|3741_TB_R, 119585|4426_TB_R,
				5840|4838_TB_R, 119302|4913_TB_R,
				7453|5213_TB_R, 161300|5251_TB_R,
				5840|5333_TB_R, 194534|5415_TB_R,
				80089|5423_TB_R, 123006|5423_TB_R,
				38094|3225_TB_R, 187462|3371_TB_R,
				6491|3465_TB_R, 7405|3532_TB_R,
				159982|3532_TB_R, 178552|3542_TB_R,
				169365|3631_TB_R, 173386|3944_TB_R,
				120560|4295_TB_R, 159351|4818_TB_R,
				100695|4835_TB_R, 5840|5005_TB_R,
				158243|5076_TB_R, 42070|5254_TB_R,
				5840|5258_TB_R, 6048|5423_TB_R,
				72061|5423_TB_R, 166654|5423_TB_R,
				120081|5482_TB_R
RL5A	Unknown	Translates into small RL11D proteins(2)
RL6	Growth like wild type	Translates into small RL11D proteins(2)
RNA1.2	Growth like wild type(3)	Manipulates intrinsic NF-κB-dependent cytokine and chemokine release, impacting immune responses (3);		7649|7187_TB_I, 7453|5213_TB_L,
		A novel NATs was transcribed from the opposite sequence of RNA1.2, may encode a polypeptide(4)		7405|3532_TB_L, 54406|7657_TB_R
RL8A	Unknown	Unknown
RL9A	Growth like wild type	Unknown
RL10	Growth like wild type	Unknown		11906|9420_TB_R
RL11	Growth like wild type	RL11 and adenovirus E3 proteins share a domain(2);		10119|8729_TB_L, 9470|8871_TB_L,
		Encodes an Immunoglobulin G Fc-Binding Protein the vFcγR gp34(5);		37401|9604_TB_R, 131565|10120_TB_R
		Induction of NK cell activation, induce early ADCC(6)
RL12	Growth like wild type	Fc-binding protein (FcRs)(7)		10779|10331_TB_I, 10779|10461_TB_I,
				10779|10620_TB_I, 10779|10270_TB_I,
				10779|10399_TB_I, 10938|10780_TB_I,
				12085|11147_TB_R, 11673|10780_TB_R
RL13	Growth like wild type	Fc-binding proteins (FcRs)(7);		11906|11567_TB_I, 11783|11567_TB_I,
		Temperance gene, inhibitor of replication(8)		12048|11633_TB_I, 12085|11147_TB_L,
				11906|9420_TB_L, 11673|10780_TB_L,
				12752|11907_TB_R, 99144|11633_TB_R
UL1		A cell type-specific tropism factor(9)		12752|11907_TB_L
UL2	Moderate growth defect	Unknown
UL4	Growth like wild type	gpUL4 uORF2, the peptide product represses translation, induce ribosome stalling (10,11)		51625|14369_TB_R
UL5	Growth like wild type	Induces increase in NK cell activation, indicating that it viral antigens could induce ADCC; the immune evasins; associates with modest levels of NK cell activation(6);		15113|14149_TB_L, 15113|2771_TB_L
		Interacts with IQGAP1(12)
UL6	Growth like wild type	Unknown		46738|15414_TB_R
UL7	Growth like wild type	Homologous to CD229, involved in T-cell signaling, attenuates TNF, IL-8, and IL-6, mediate adhesion to leukocytes(13);
		Induces the AG phenotype, related to CEACAM1(14);
		Induces differentiation of both CD34+HPCs and CD14+ monocytes(15);
		Binds to the Flt3R and induces phosphorylation and activates downstream molecules including Akt and ERK1/2(15);
		Reduces FOXO3a activity, reduces expression of BCL2L11 and prevents virus-induced apoptosis in CD341HPCs(16)
UL8	Growth like wild type	Immunosuppressive role, reduces proinflammatory cytokines(17)
UL9	Enhanced growth	Temperance for fibroblasts(18);		18430|17775_TB_R
		Origin binding protein(19)
UL10	Growth like wild type	Temperance gene, soluble immunomodulatory protein, cell type-specific virus growth inhibition functions, interference of T cells activation, proliferation, and cytokine production , pUL10 interaction with leukocytes mediates immunosuppression, escapes from host immune control (20)		18733|18300_TB_I, 18738|18329_TB_I,
				18738|18305_TB_I, 18430|17775_TB_L,
				98786|18760_TB_R
UL11	Moderate growth defect	Binds to T lymphocytes, impairs T cell proliferation and induces T cell IL-10 secretion (21);		99443|19439_TB_R, 99514|19537_TB_R,
		Immunomodulatory gene(22);		99443|19558_TB_R, 120011|19677_TB_R
		Interacts with CD45 (23)
UL13	Growth like wild type	Unknown		20949|20594_H_R, 21341|20233_TB_I,
				21341|21148_TB_I, 21341|21187_TB_I,
				21341|21202_TB_I, 21341|20215_TB_I,
				21303|20727_TB_I, 21288|20956_TB_I,
				21303|19966_TB_L, 21413|19975_TB_L
				194534|20251_TB_R, 139458|21187_TB_R
UL14		Unknown		20949|20594_H_L
UL15A	Growth like wild type	Unknown
UL16	Growth like wild type	Induces a significant increase in NK cell activation, induces early-phase ADCC(6);		23620|23201_TB_I, 24076|23452_TB_R,
		Temperance in fibroblasts(18);		24028|23452_TB_R, 24076|23269_TB_R
		Potent NK cell evasion function(24);
		Reduces cell-surface levels of ULBP1–3 and MICB, which binds to NKG2D(25);
		Suppresses NK cell activation(26)
UL17	Growth like wild type	Unknown		24076|23452_TB_L, 24028|23452_TB_L,
				24076|23269_TB_L
UL18	Growth like wild type	Suppresses NK cell activation(26);
		Virulence, immune evasion protein(27);
		MHC-I homologue which binds LIR1, UL18 mutants change affinity for LIR-1(28)
UL19	Growth like wild type	Unknown
UL20	Moderate growth defect	T cell receptor γ chain Homologue(18);		26526|26277_H_R, 187553|26996_TB_R
		Modulation T-cell signaling(29);
		Rapid lysosomal degradation(30);
		Interacts with IL6ST, FCGRT, EPHA2, IFNGR1(31)
UL21A	Severe growth defect	Efficient productive infection(32);		26526|26277_H_L
		Degradation of APC4 and APC5(33);
		Inactivates the APC/C(34);
		Promotes viral DNA replication and late gene expression(35);
		Cyclin A modulator(36);
		pUL21a- Cyclin A2 interaction (37)
UL22A	Unknown	Secretory CCL5 receptor (38);		227753|28072_TB_R, 166982|28166_TB_R
(UL22.5)		Inhibits heat-shock proteins, indirectly via C-MYC targeting(39);
		The tyrosine sulfation of UL22A is critical for RANTES binding(40)
UL23	Enhanced growth	Temperance for fibroblasts(18);		125140|28877_TB_R, 31295|29304_TB_R,
		UL23-Nmi interaction promotes virus immune escape from IFN-γ response(41)		29795|29149_TB_R, 30198|29158_TB_R
UL24	Growth like wild type	Tegument protein(42)		29672|29150_H_I, 29848|29174_H_I,
				29149|28791_H_L, 29795|29149_TB_L,
				30198|29158_TB_L, 31325|29923_TB_R,
				30793|30069_TB_R, 31405|30199_TB_R,
				31325|30426_TB_R, 30793|30276_TB_R
UL25	Growth like wild type	Interacts with WDR26 and UL26(31);	30164|30513I, 31611|31928I,	30513|30164_H_I, 31254|30759_H_I,
		Co-location with pp28 (43)	30759|31254I	31928|31611_H_I, 31504|30958_TB_I,
				32608|31733_TB_I, 32608|31892_TB_I,
				31891|31346_TB_I, 31295|29304_TB_L,
				31325|29923_TB_L, 31405|30199_TB_L,
				31325|30426_TB_L, 33483|32609_TB_R,
				98223|32609_TB_R
UL26	Severe growth defect(44)	Activator of MIEP(18);		33483|32609_TB_L
		Regulates the phosphorylation of tegument proteins(44);
		Increases stability of virion proteins (45);
		Transcriptional activator of major immediate early promoter(46)
UL27	Growth like wild type	Maribavir resistance(18)	34238|34573I	33450|33130_H_I, 34573|34238_H_I,
				34811|34296_H_R, 34811|34495_H_R
UL29	Moderate growth defect	ICP8 single-stranded DNA-binding protein(19);	36492|37143I	36898|36237_H_I, 34811|34296_H_L,
		Activator of MIEP (via NuRD complex)(47,48)		34811|34495_H_L, 37143|35315_H_R,
				37143|36381_H_R, 37143|36492_H_R,
				37401|9604_TB_L, 67895|35858_TB_R,
				102396|37415_TB_R
UL30	Severe growth defect	Unknown		37143|35315_H_L, 37143|36381_H_L,
				37143|36492_H_L, 38094|3225_TB_L,
				55912|37966_TB_R
UL30A	Unknown	Unknown		38550|38347_TB_I, 38643|38380_TB_R
UL31	Moderate growth defect	Mediates immune invasion through the inhibition of DNA sensing by cGAS(49)		39901|38739_H_R, 39531|39037_TB_I,
				42624|39919_TB_R, 42276|39936_TB_R,
				42624|40486_TB_R
UL32	No growth	Preserves the integrity of the immature virion during maturation events; directs capsid to site of final envelopment(50)	40773|41003I	41003|40773_H_I, 39901|38739_H_L,
(PP150)				42638|41064_TB_I, 42624|42277_TB_I,
				42624|39919_TB_L, 42276|39936_TB_L,
				42070|5254_TB_L, 42624|40486_TB_L,
				42276|40580_TB_L, 43806|40759_TB_R,
				43803|40759_TB_R
UL33	Growth like wild type	Activates multiple signaling pathways in a ligand independent manner(51);	42967|44364I	44364|42967_H_L, 46248|43177_H_R,
		Chemokine receptor-like protein(52);		44189|44001_TB_I
		The regulation of cellular chemokine receptors through receptor heteromerization, constitutive G protein-dependent signaling (53);
		Facilitates virus dissemination via the extracellular and Cell-to-Cell route(54)
UL34	No growth	DNA binding protein, which interacts with pUL84, pIE2, and pUL44 and contributes to the establishment of a nuclear environment necessary for viral gene expression and DNA replication(55);	45501|228554I	44862|44653_H_L, 44915|44653_H_L,
		Repression of US3 and US9 expression(56)		46177|45501_H_R, 46655|45501_H_R,
				228554|45501_H_R, 46738|15414_TB_L
UL35	Moderate growth defect	Interacts with the pp71 and costimulates transcription (57);	46254|46550I, 46219|46519I	46519|46219_H_I, 46550|46254_H_I,
		Activates viral gene expression, encodes two proteins (58);		46248|43177_H_L, 46177|45501_H_L,
		DNA damage response(59)		46655|45501_H_L, 48108|47500_TB_I,
				47646|47433_TB_I, 49523|48943_TB_L,
				194534|47547_TB_R, 230304|47574_TB_R,
				194534|47574_TB_R
UL36	Growth like wild type	Anti-apoptotic, viral inhibitor of caspase-8 activation (vICA)(60);	49079|51733I, 49270|49918I,	49420|49079_H_I, 51733|49079_H_R,
		Down-regulates UL138(61);	49079|49420I	49825|49226_H_R, 49918|49270_H_R,
		Contributes to replication(62)		49825|49534_H_R, 49825|49597_H_R,
				49969|49673_H_R, 50077|49673_H_R
UL37	No growth	MHC-like protein(63);	50322|51733I, 154651|52587R	51733|50322_H_I, 51586|51187_H_I,
		Anti-apoptotic, gene product vMIA, inhibits Fas-mediated apoptosis(64)		51586|51247_H_I, 51733|49079_H_L,
				49918|49270_H_L, 49969|49673_H_L,
				50077|49673_H_L, 51625|14369_TB_L
UL38	Moderate growth defect	Controls cellular stress responses (48);	51187|51586I, 51247|51586I,	51586|51187_H_I, 51586|51247_H_I,
		US3 regulator (repressor)(65);	50322|51733I, 49079|51733I	51733|49079_H_L, 51733|50322_H_L
		Anti-apoptotic, supports virus replication(66);
		Blocks TSC1/2 function(67);
		Induces ATF4 expression, inhibits persistent JNK phosphorylation , influences the unfolded protein response (68);
		Participates in regulation of p53 transcriptional activity(69)
UL40	Unknown	Signal peptide upregulate HLA-E(26,70);		54456|3741_TB_L, 54406|7657_TB_L,
		Binds HLA-E to inhibit NK cell cytotoxicity, resistance to NK cell lysis(71);		55493|54199_TB_R, 57101|54378_TB_R,
		Involved in shaping the NK cell compartment(72)		54905|54407_TB_R, 55437|54407_TB_R,
				56504|54407_TB_R, 57235|54169_TB_R,
				57235|54342_TB_R, 57076|54346_TB_R
UL41A	Growth like wild type	Virion membrane protein(18)		54905|54407_TB_L, 55434|54906_TB_R,
(UL41.5)				55437|54906_TB_R, 178552|54906_TB_R
UL42	Growth like wild type	A hub of degradation for multiple ubiquitin E3 ligases(31);		54300|53930_H_L, 55493|54199_TB_L,
		Antagonizes cGAS/MITA-mediated innate antiviral response(73);		55437|54407_TB_L, 55434|54906_TB_L,
		Interacts with Itch, induced the degradation of Itch(74);		55437|54906_TB_L, 55493|55116_TB_L,
		Activates c-Jun in an Itch-independent manner(75)		56280|55494_TB_R, 55676|55494_TB_R,
				55954|55494_TB_R, 58095|55494_TB_R,
				111373|55494_TB_R, 180029|55494_TB_R,
				57890|55271_TB_R, 56212|55397_TB_R
UL43	Growth like wild type	Tegument protein	58063|55494R, 58161|55425R,	57380|55273_H_R, 56326|55621_H_R,
			58160|55465R	56174|55623_H_R, 56256|55614_TB_I,
				56485|55919_TB_I, 56212|55856_TB_I,
				56280|55494_TB_L, 56504|54407_TB_L,
				56077|55133_TB_L, 55676|55494_TB_L,
				55954|55494_TB_L, 55912|37966_TB_L,
				56212|55397_TB_L, 57235|55700_TB_R,
				187649|55614_TB_R , 119681|56183_TB_R,
				102690|56453_TB_R, 57084|56505_TB_R,
				58107|56523_TB_R, 111689|56523_TB_R,
				57140|56649_TB_R, 57206|56649_TB_R,
				57296|56649_TB_R, 57764|56649_TB_R,
				57089|56688_TB_R, 57089|56486_TB_R,
				176692|56486_TB_R, 58245|56523_TB_R,
				161930|56523_TB_R
UL44	No growth	DNA replication, viral antigen, redistributed to the plasma membrane during virus-induced apoptosis(76);	56686|57380I, 56276|57051I, 55909|56326I, 56386|56658I, 56089|56484I, 55912|56174I, 56386|56679I, 57702|56747R, 57556|56741R, 58513|56573R, 58483|56366R, 58362|56597R, 58324|56505R	56326|55909_H_I, 56174|55912_H_I,
		P53 repression(77);		56484|56089_H_I, 57051|56276_H_I,
		Replication factors(78);		56658|56386_H_I, 56679|56386_H_I,
		DNA polymerase processivity factor, inhibitor of the IRF3 and NF-κB-dependent antiviral response, enhanced replication(79)		56326|55621_H_L, 56174|55623_H_L,
				57380|56686_H_R, 58107|57556_TB_I,
				57935|57648_TB_I, 57953|57648_TB_I,
				57235|57077_TB_I, 57764|57090_TB_I,
				58198|57090_TB_I, 58194|57765_TB_I,
				58107|57090_TB_I, 58202|57236_TB_I,
				58107|57400_TB_I, 57235|55700_TB_L,
				57101|54378_TB_L, 57140|55104_TB_L,
				58095|55494_TB_L, 57084|56505_TB_L,
				58107|56523_TB_L, 57140|56649_TB_L,
				57206|56649_TB_L, 57296|56649_TB_L,
				57764|56649_TB_L, 57089|56688_TB_L,
				57235|54169_TB_L, 57235|54342_TB_L,
				57076|54346_TB_L, 57089|55104_TB_L,
				57890|55271_TB_L, 57089|56486_TB_L,
				58510|57648_TB_R, 59476|57419_TB_R,
				59548|57954_TB_R
UL45	Growth like wild type	The ribonucleotide reductase homologue(80)	57415|57915I, 56686|57380I,	57915|57415_H_I, 57380|55273_H_L,
		Encodes enzymatically inactive proteins（RNR-R1),suppress RIP1-mediated NF-κB signaling (81)	58063|55494L, 58161|55425L,	57380|56686_H_L, 59993|58627_H_R
			58160|55465L, 57702|56747L,	60985|59796_H_R, 60655|59756_TB_I,
			57556|56741L, 58513|56573L,	58510|57648_TB_L, 59476|57419_TB_L,
			58483|56366L, 58362|56597L,	59548|57954_TB_L, 61121|59930_TB_R,
			58324|56505L, 58158|57168L,	178552|60399_TB_R, 230304|61024_TB_R
			58160|57169L, 103277|57225R,
			103024|57227R
UL46	No growth	Capsid constituent(82)		61853|61593_TB_I, 61873|55104_TB_L
UL47	Moderate growth defect(83)	The interaction between the pUL47/pUL48 dimer and the capsid can promote the former’s transfer to the nuclear pore complex(45);		60985|59796_H_L, 63281|63073_TB_I,
		Captures capsids and facilitates maturation(83);		64113|63652_TB_I
		Releases viral DNA from capsid(84)
UL48	No growth	Interaction between the pUL47/pUL48 dimer and the capsid can promote the former’s transfer to the nuclear pore complex (45);	66591|66864I, 66763|67278I	66864|66591_H_I, 67278|66763_H_I,
		Inhibits RIP1-mediated NF-κB signaling(81)		71319|71133_TB_I, 71384|71133_TB_I,
		pUL48 directs pUL47 to the vAC to promote secondary envelopment and tegumentation(83);		67895|66779_TB_I, 70379|70116_TB_I,
		Releases viral DNA from capsid(84);		70985|54708_TB_L, 67895|35858_TB_L,
		pUL48 play roles in tegumentation by contributing to vAC biogenesis, has deubiquitinating enzyme activity(85);		72281|71040_TB_R, 72290|71147_TB_R,
		Augments viral growth, contributes to viral growth and promotes virion stability and virus entry(86);		72384|71187_TB_R, 73469|71273_TB_R,
		Deubiquitin protease(87);		71932|71633_TB_R, 110686|71667_TB_R,
				122056|71487_TB_R, 72010|71633_TB_R
UL48A	No growth	Smallest capsid protein(38);		71932|71633_TB_L, 72061|5423_TB_L,
		Locates on tips of hexons in capsids, decorates hexons in the mature capsid(63,88)		72010|71633_TB_L, 72384|71933_TB_R
UL49	No growth(89)	DNA Replication (89,90)		71492|71005_H_I, 71727|71005_H_I,
				71950|71318_H_I, 72929|72648_H_R,
				73461|73245_TB_I, 73469|72369_TB_I,
				72281|71040_TB_L, 72290|71147_TB_L,
				72384|71187_TB_L, 73469|71273_TB_L,
				73249|71850_TB_L, 72384|71933_TB_L,
				74625|73710_TB_R, 77409|73250_TB_R,
				77881|73250_TB_R
UL50	No growth	Gene product the nuclear egress membrane protein , as factors responsible for nuclear,egress for which they recruit UL97，proposed to facilitate disruption of the nuclear lamina by recruiting cellular PKC(91);	73249|76011I, 72648|72929I	72929|72648_H_I, 73184|72739_H_I,
		Inhibits ISGylation (92);		76011|73249_H_R, 74684|74053_TB_I,
		UL50 recruits UL53,indirectly recruits other potential NEC components (93);		74625|73710_TB_L, 77020|74564_TB_R,
		pUL50 induces the loss of VCP/p97 (94)		76339|74953_TB_R, 77409|74953_TB_R,
				75799|74956_TB_R
UL51	No growth	DNA cleavage packaging, pUL51 interacts with the pUL56 and pUL89 terminase subunits (95,96)		75755|75345_TB_R, 210215|75379_TB_R,
				76754|75399_TB_R
UL52	Unknown	Capsid transport(18);	75714|75982I, 73249|76011I	76302|75595_H_I, 75982|75714_H_I,
		Encapsidation, DNA cleavage packaging (97)		76011|73249_H_L, 77409|75743_TB_I,
				76990|75800_TB_I, 77020|76086_TB_I,
				77428|77288_TB_I, 77409|73250_TB_L,
				77020|74564_TB_L, 76339|74953_TB_L,
				77409|74953_TB_L, 75799|74956_TB_L,
				75755|75345_TB_L, 76754|75399_TB_L,
				194534|76885_TB_R, 230304|76885_TB_R,
				78053|76340_TB_R, 78774|76536_TB_R
UL53	No growth	Recruits UL97(91);	76846|194612I	77166|76802_H_I, 194612|76846_H_R,
		Nuclear egress or assembly of capsids (98)		228554|76846_H_R, 78571|77862_TB_I,
				78050|77703_TB_I, 78490|77882_TB_I,
				78490|77898_TB_I, 78053|76340_TB_L,
				77881|73250_TB_L, 194534|77797_TB_R,
				230304|77797_TB_R, 79188|77882_TB_R,
				230304|78051_TB_R, 80599|78339_TB_R,
				78918|78561_TB_R, 79185|78567_TB_R,
				79185|77862_TB_R, 169219|77892_TB_R,
				78918|78549_TB_R, 98102|78549_TB_R,
				99443|78549_TB_R, 166267|78579_TB_R
UL54	No growth	DNA polymerase catalytic subunit (POL)(18,21);(21);		79699|78775_TB_I, 79578|78775_TB_I,
		Drug resistance(27)		81552|78775_TB_I, 81224|80749_TB_I,
		Interacts with UL44(99,100);		79188|77882_TB_L, 80089|5423_TB_L,
		Formation of replication compartiment (UL54-UL57)(101)		78774|76536_TB_L, 80599|78339_TB_L,
				78918|78561_TB_L, 79185|78567_TB_L,
				79185|77862_TB_L, 78918|78549_TB_L,
				171096|79510_TB_R, 82828|82059_TB_R,
				166639|78751_TB_R, 194534|78844_TB_R,
				137303|79330_TB_R, 210723|79555_TB_R,
				230304|80541_TB_R, 82566|81767_TB_R,
				82860|79348_TB_R
UL55	No growth	Formation of replication compartiment(101);		84245|83914_H_R, 85006|84482_TB_I,
		Activation of gene expression(102);		84780|83919_TB_I, 82828|82059_TB_L,
		Inhibits DNA replications(101,103);		82566|81767_TB_L, 82860|79348_TB_L,
		Involved in cell attachment and entry, phosphorylation of gB at the CK2 site is necessary for efficient viral replication(104);		212220|83302_TB_R
		Heparan-binding(18,105);
		Virus Entry and Cell-to-Cell Spread(106)
UL56	No growth	Binds DNA packaging motif(18);	85153|86332I, 84892|85308I,	84784|84096_H_I, 84784|84101_H_I,
		Interacts with the pUL51 and pUL89 terminase subunits (95);	85910|86241I, 84778|85010I,	85010|84778_H_I, 85308|84892_H_I,
		pUL56 and pUL89 form the terminase, DNA cleavage packaging(96);	85153|85495I, 84101|84784I,	85495|85153_H_I, 86332|85153_H_I,
		Formation of replication compartiment(101);	85733|86069I, 85867|86299I,	86422|85153_H_I, 86069|85733_H_I,
		The large subunits of the HCMV terminase(107);	85867|86295I	86295|85867_H_I, 86299|85867_H_I,
		Nuclease activity(108);		86304|85867_H_I, 86241|85910_H_I,
		ATPase activity(109)		84245|83914_H_L, 86788|85851_H_R,
				86806|86141_H_R, 86810|86431_H_R,
				86458|86189_TB_I, 86290|85670_TB_I,
				179201|86450_TB_R
UL57		Formation of replication compartiment (101);	85867|86295I	89162|88807_H_I
		ssDNA-binding protein (SSB)(110)
RNA4.9	I	Interacts with components of the PRC and the MIE promoter region, inhibits the MIEP and lead to down-regulation IE1and IE2(78);	96219|96761I	96761|96219_H_I, 96319|95615_TB_I,
		Viral latency, binds to PRC2(111)		96254|95831_TB_I, 97386|95831_TB_I,
				96245|96051_TB_I, 96815|96246_TB_I,
				98102|97476_TB_I, 98208|97476_TB_I,
				98208|97780_TB_I, 98208|97795_TB_I,
				95830|95198_TB_I, 97075|95198_TB_I,
				98102|96051_TB_I, 96785|96246_TB_I,
				98093|97158_TB_I, 98819|97373_TB_I,
				98325|97476_TB_I, 99443|97982_TB_I,
				99514|97996_TB_I, 99514|98273_TB_I,
				99514|98499_TB_I, 95865|95249_TB_I,
				96245|95630_TB_I, 96230|95831_TB_I,
				98102|96097_TB_I, 97564|96814_TB_I,
				97682|96844_TB_I, 99514|97899_TB_I,
				99514|97952_TB_I, 98911|97996_TB_I,
				99443|19439_TB_L, 99514|19537_TB_L,
				99144|11633_TB_L, 98786|18760_TB_L,
				99443|19558_TB_L, 98223|32609_TB_L,
				98102|78549_TB_L, 99443|78549_TB_L,
				169473|96032_TB_R, 59455|97996_TB_R,
				178792|97996_TB_R
UL69	Severe growth defect(112)(112) (112)(113)	Binds mRNA cap-binding complex(114,115);	100663|100971I	100971|100663_H_I, 101349|100787_H_R,
		mRNAs export, interacts with UAP56 to promote accumulation of unspliced RNA(116);		101484|100966_H_R, 101325|100213_TB_I,
		Arrests cell cycle in G1(117);		101549|100696_TB_I, 101801|100999_TB_I,
		Nucleocytoplasmic shuttling(118);		101892|101245_TB_I, 100695|4835_TB_L
UL70	No growth	HP2 (primase-associated factor)(18);	100663|100971I,103277|57225L,	103227|102823_H_I, 101349|100787_H_L,
		Primase-helicase complex (110,119);	103024|57227L	101484|100966_H_L, 103882|102397_TB_I,
		pUL70 can associate with pGSTUL102(120);		104521|104006_TB_I, 102690|56453_TB_L,
		Interacts with Snapin(121);		102396|37415_TB_L
		Interacts with DNAJB6(122)
UL71	No growth	Virion morphogenesis; influences the morphology of MVBs, secondary envelopment, affects multivesicular bodies(123);		105797|105021_H_R
		Final envelopment(bZIP motif)(124)
UL72	Moderate growth defect	Transcription-replication machinery(125)		105797|105021_H_L
		The dUTPase homologue, deoxyuridine triphosphatase homologue (not active)(126)
UL73	No growth	Virion glycoprotein N(gN), complex with gM, a component of the gC-II envelope complex(127);
		Polymorphic(128);
		gN induces neutralising antibodies, virus attachment(129);
		Virus entry and cell fusion(130,131)
UL74	Moderate growth defect	Highest sequence polymorphism(130);	109176|107583R,109236|107660R
		gH/ gL/gO trimer(132);
		Viral spread (133);
		Secondary envelopment and release(134);
		Reduces the inhibitory effect of gH-and gB-specific antibodies Virion glycoprotein(135)
		Function as a molecular chaperone to promote gH/gL incorporation(136);
		Virus entry and immunomodulation(137);
		Interacts with gH/gL, gH/ gL/gO trimer(132,138);
		Protects the virus from neutralizing antibodies(139)
UL74A		Alternative splicing(140)		109749|109233_TB_R, 109868|109233_TB_R,
				110086|109233_TB_R, 110127|109233_TB_R,
				110427|109233_TB_R, 110469|109233_TB_R,
				111142|109233_TB_R, 111773|109233_TB_R,
				112107|109233_TB_R, 113766|109233_TB_R,
				113907|109233_TB_R, 114327|109233_TB_R,
				119298|109233_TB_R, 119589|109233_TB_R,
				120097|109233_TB_R, 121817|109233_TB_R,
				123188|109233_TB_R, 123765|109233_TB_R,
				123921|109233_TB_R, 124409|109233_TB_R,
				124709|109233_TB_R, 125028|109233_TB_R,
				125106|109233_TB_R, 125267|109233_TB_R,
				125608|109233_TB_R, 125906|109233_TB_R,
				126101|109233_TB_R, 126675|109233_TB_R,
				126840|109233_TB_R, 126907|109233_TB_R,
				127693|109233_TB_R, 128123|109233_TB_R,
				128232|109233_TB_R, 128568|109233_TB_R,
				128669|109233_TB_R, 134165|109233_TB_R,
				139724|109233_TB_R, 147720|109233_TB_R,
				147888|109233_TB_R, 148256|109233_TB_R,
				149595|109233_TB_R, 149919|109233_TB_R,
				157480|109233_TB_R, 166165|109233_TB_R,
				166639|109233_TB_R, 166934|109233_TB_R,
				167752|109233_TB_R, 168793|109233_TB_R,
				170501|109233_TB_R, 170519|109233_TB_R,
				171242|109233_TB_R, 177637|109233_TB_R,
				179511|109233_TB_R, 183490|109233_TB_R,
				183633|109233_TB_R, 195985|109233_TB_R,
				197060|109233_TB_R, 202398|109233_TB_R,
				205352|109233_TB_R, 205360|109233_TB_R,
				207136|109233_TB_R, 207835|109233_TB_R,
				214061|109233_TB_R, 219238|109233_TB_R,
				233716|109233_TB_R, 233954|109233_TB_R,
				112091|109233_TB_R, 114054|109233_TB_R,
				125426|109233_TB_R, 127790|109233_TB_R,
				168001|109233_TB_R, 183262|109233_TB_R,
				183813|109233_TB_R, 184076|109233_TB_R,
				110435|109365_TB_R, 110025|109233_TB_R,
				110046|109233_TB_R, 110270|109233_TB_R,
				111341|109233_TB_R, 113569|109233_TB_R,
				117365|109233_TB_R, 120161|109233_TB_R,
				123301|109233_TB_R, 126401|109233_TB_R,
				128138|109233_TB_R, 151335|109233_TB_R,
				184825|109233_TB_R, 186973|109233_TB_R,
				122062|109365_TB_R
UL75	No growth	gH/ gL/gO trimer(132);	100663|100971I, 109176|107583L,	109698|109182_H_I, 109974|109699_H_I,
		Viral entry and the activation of gene expression, virus-cell fusion (102,141)	109236|107660L, 127769|109179R,	110686|110470_TB_I, 110714|110470_TB_I,
			127672|109181R, 126886|109178R,	111652|110804_TB_I, 110127|109744_TB_I,
			126813|109182R, 125007|109179R,	110907|109750_TB_I, 110686|110025_TB_I,
			123158|109181R, 110689|110301R,	110496|110128_TB_I, 110686|110128_TB_I,
			110669|110248R, 166913|110155R	111192|110470_TB_I, 111777|110687_TB_I,
				111507|110821_TB_I, 111700|111490_TB_I,
				110755|110470_TB_I, 111283|110951_TB_I,
				110721|5496_TB_L, 109749|109233_TB_L,
				109868|109233_TB_L, 110086|109233_TB_L,
				110127|109233_TB_L, 110427|109233_TB_L,
				110469|109233_TB_L, 111142|109233_TB_L,
				111773|109233_TB_L, 111373|55494_TB_L,
				111689|56523_TB_L, 110686|71667_TB_L,
				110435|109365_TB_L, 110025|109233_TB_L,
				110046|109233_TB_L, 110270|109233_TB_L,
				111341|109233_TB_L, 123765|111490_TB_R,
				113416|111251_TB_R, 179223|111461_TB_R,
				146865|110470_TB_R, 112854|111701_TB_R
UL76	No growth	Modulates gene expression, inhibits DNA replication (103);	111439|114294I, 111439|113455I	113455|111439_H_R, 114294|111439_H_R,
		Induces chromosome aberrations(142);		112261|111723_H_R, 112107|109233_TB_L,
		Virion-associated regulatory protein; inducer of DNA damage (143);		112091|109233_TB_L, 112854|111701_TB_L,
		Regulator of UL77 expression (144)		114217|112870_TB_R, 113178|112756_TB_R,
				113424|112850_TB_R, 114217|112864_TB_R,
				179139|112717_TB_R, 114196|112850_TB_R
UL77	No growth	Stabilize DNA packaging(145)	111439|114294I, 111951|114294I,	112261|111723_H_I, 113455|111439_H_R,
		Forms homodimers, binds to dsDNA, portal capping protein(146)	111439|113455I	114294|111439_H_R, 114294|111951_H_R,
				114294|113293_H_R, 114217|112870_TB_I,
				113178|112756_TB_I, 113424|112850_TB_I,
				114217|112864_TB_I, 114196|112850_TB_I,
				113766|109233_TB_L, 113907|109233_TB_L,
				114327|109233_TB_L, 114054|109233_TB_L,
				113416|111251_TB_L, 113569|109233_TB_L,
				112854|111701_TB_L, 115916|114218_TB_R,
				179139|112717_TB_R
UL78	Growth like wild type	GPCR homologues; Chemokine receptor-like protein(52);	111439|114294I, 111951|114294I,	113455|111439_H_L, 114294|111439_H_L,
		Regulation of cellular chemokine receptors through receptor heteromerization, modulate CXCR4 and CCR5(53);	113293|114294I	114294|111951_H_L, 114294|113293_H_L,
		Enters into epithelial cells and deliver viral constituents, cell type-dependent(147);		115993|114616_TB_R
		Forms heteromers with US28(148)
UL79	No growth	The accumulation of late viral transcripts(149);		115993|114616_TB_L, 146479|116047_TB_R
		Late viral gene expression; assembles into RCs with UL44、UL87、UL95(150);
		Transportin-1-mediated nuclear import pathway and UL79 contains a PY-NLS(151)
UL80	No growth	Maturational protease precursor (pPR, pUL80a) four core components of capsids(152);		117031|116570_H_I, 118853|117858_TB_I,
		Serine protease and its substrate(153);		118853|118619_TB_I, 117365|109233_TB_L,
		Protease and capsid assembly proteins (pUL80) virus production, nuclear translocation of MCP and capsid assembly, nuclear localization signals (154)		146479|118208_TB_R
UL80.5	Unknown	Early capsid formation, interacts with itself through ACD(155);		117031|116570_H_L, 118853|118619_TB_I,
		Assembly protein precursor (pAP), interacts with MCP via CCD (152,156)		118853|117858_TB_L, 146479|118208_TB_R
UL82	Severe growth defect	Inhibits the cellular transport and activation of MITA to evade antiviral immunity(157);		120257|119682_TB_I, 120756|119682_TB_I,
(PP71)		A transactivator, activates the major immediate early promoter and initiates viral gene expression(158);		120662|119292_TB_I, 119298|109233_TB_L,
		Binds to the Rb, causing its degradation and enhancing progression through the cell cycle(159);		119589|109233_TB_L, 120097|109233_TB_L ,
		Interacts with the Daxx to facilitate viral replication, viral transcription, enhance viral gene expression and viral DNA infectivity(160,161);		119585|4426_TB_L, 119302|4913_TB_L,
		Granzyme M degradation(162);		119681|56183_TB_L, 120560|4295_TB_L,
		Activates HCMV gene expression and promotes commitment to lytic replication(163,164)		120081|5482_TB_L, 119576|6165_TB_L,
		The virion transactivator (PP71)(164);		120011|19677_TB_L, 120161|109233_TB_L,
				120895|119619_TB_R, 120895|119303_TB_R,
				121150|119303_TB_R, 121948|119433_TB_R,
				120895|120411_TB_R, 121609|120411_TB_R,
				121505|120519_TB_R, 121937|120519_TB_R,
				121948|120519_TB_R, 120882|120663_TB_R,
				121259|120663_TB_R, 121948|119303_TB_R,
				146910|119303_TB_R, 121948|119958_TB_R,
				121720|120166_TB_R, 121604|120256_TB_R,
				121415|120411_TB_R, 122044|120519_TB_R,
				122201|120519_TB_R
UL83	Growth like wild type	Interacts with cGAS and IFI16 in the nucleus, thereby inhibiting the induction of IFN production (165);	119807|120541I	120843|119715_H_L, 120541|119807_H_L,
(PP65)		Main components of dense bodies(166);		121567|120844_H_R, 122389|122050_TB_I,
		Modulates/evades the host cell immune response(167);		122449|122187_TB_I, 121817|109233_TB_L,
		Counteracts adaptive immunity, mediate the phosphorylation of viral IE proteins (168,169);		121150|119303_TB_L, 121948|119433_TB_L,
		Binds to the NKp30 activating receptor to protect the killing of infected cells, suppresses NK cell activation (26,170,171);		121609|120411_TB_L, 121505|120519_TB_L,
		Attenuates the interferon response (172);		121937|120519_TB_L, 121948|120519_TB_L,
		Triggers the expression of the viral IE promoter through its interaction with IFI16 protein, activator of MIEP (173);		121259|120663_TB_L, 121948|120862_TB_L,
		Inhibits IFI16-mediated DNA sensing for immune evasion(174);		121598|120875_TB_L, 121948|120896_TB_L,
		Involves in the stabilization of IFI16 and nucleocytoplasmic dislocalization, modulates viral gene expression(175);		122170|120896_TB_L, 122056|71487_TB_L,
		The pUL83/AIM2 interaction deregulates the activation of AIM2 inflammasome(176)		122062|109365_TB_L, 121948|119303_TB_L,
				121948|119958_TB_L, 121720|120166_TB_L,
				121604|120256_TB_L, 121415|120411_TB_L,
				122044|120519_TB_L, 122201|120519_TB_L,
				214607|121949_TB_R
UL84	No growth	Binds RNA, suppresses the transcriptional activation function of IE2, has UTPase activity, initiates lytic replication(119);	123158|109181L, 127387|123534R	123188|109233_TB_L, 123765|109233_TB_L,
		OriLyt-dependent DNA replication, IE2-UL84 and a UL84-UL84 interaction are required for DNA synthesis, activate the promoter in oriLyt(177,178);		123921|109233_TB_L, 124409|109233_TB_L,
		UL84 interacts with oriLyt within that contains RNA/DNA hybrid and stem-loop structures and C/EBPα binding motifs (179,180);		124709|109233_TB_L, 123765|111490_TB_L,
		Component of viral replication compartments(181,182);		123006|5423_TB_L, 123301|109233_TB_L,
		Nucleoplasmic shuttling essential for DNA replication(183,184);		188714|124392_TB_R
		Interacts with UL44, pp65, CKⅡand IE2(78,185,186);
		Nucleocytoplasmic shuttling protein,nuclear delayed early protein participate in regulation of p53 transcriptional activity(187);
UL85	No growth	Minor capsid protein, interacts with UL46(18,82)	123580|124136I	124136|123580_H_L, 124688|123679_H_R,
				124688|124105_H_R, 125364|124781_TB_I,
				125028|109233_TB_L, 125106|109233_TB_L,
				125267|109233_TB_L, 125608|109233_TB_L,
				125140|28877_TB_L, 125426|109233_TB_L,
				128197|125141_TB_R
UL86	No growth	Major capsid protein, interacts with UL80.5(18,156,188)	127769|109179L, 127672|109181L,	125587|125012_H_I, 124688|123679_H_L, 124688|124105_H_L, 128906|128233_TB_I,
			126886|109178L, 126813|109182L,	127283|126897_TB_I, 128232|126967_TB_I,
			125007|109179L, 127387|123534L,	127693|127145_TB_I, 125906|109233_TB_L,
			228556|127770R	126101|109233_TB_L, 126675|109233_TB_L,
				126840|109233_TB_L, 126907|109233_TB_L,
				127693|109233_TB_L, 128123|109233_TB_L,
				128232|109233_TB_L, 128568|109233_TB_L,
				128669|109233_TB_L, 127247|125810_TB_L,
				127790|109233_TB_L, 128197|125141_TB_L,
				126401|109233_TB_L, 128138|109233_TB_L
UL87	No growth	Late gene accumulation and expression, assembles into RCs with UL44、UL79、UL95; inhibites the expression of MIE genes and virus DNA replication(78,150)	130077|130612I, 130166|130612I	130612|130077_H_I, 130612|130166_H_I,
				132777|131463_TB_I, 132777|131708_TB_I,
				132719|130736_TB_I, 132777|131693_TB_I,
				132526|131966_TB_I, 132777|131099_TB_I,
				131565|10120_TB_L, 134103|131851_TB_R
UL88	Moderate growth defect	Interacts with UL69,UL48 and pp71, maintaining the proper tegument composition(189)	131800|132054I	132054|131800_H_I, 134103|131851_TB_L,
				139496|133584_TB_R
UL89	No growth	Interplay between terminase proteins can protect the life cycle from the detrimental effects of incomplete terminase assembly(95);		138287|136859_H_L, 135366|134574_TB_I,
		Terminase complex is comprised of pUL51, pUL56, pUL89(96,107);		135132|134974_TB_I, 139496|135607_TB_I,
		Cleave viral genome, produces energy for genome transportation(190);		136443|135661_TB_I, 135331|134974_TB_I,
		shRNA against UL89 inhibits of formation of replicative infectious particles(191)		134889|134574_TB_I, 134165|109233_TB_L,
				139724|109233_TB_L, 139458|21187_TB_L,
				137303|79330_TB_L, 139496|133584_TB_L,
				142028|135607_TB_R, 147720|135607_TB_R,
				148256|135607_TB_R, 179511|135607_TB_R,
				167752|135607_TB_R, 219238|135607_TB_R,
				149562|135607_TB_R, 167208|135607_TB_R,
				170501|135607_TB_R, 177637|135607_TB_R,
				183490|135607_TB_R, 183813|135607_TB_R,
				143685|139459_TB_R
UL91	No growth	Accumulation late genes; essential for transcription of late genes(192)	134397|136155I	136155|134397_H_R, 139496|135607_TB_R,
				142028|135607_TB_R, 147720|135607_TB_R,
				148256|135607_TB_R, 179511|135607_TB_R,
				136443|135661_TB_R, 167752|135607_TB_R,
				219238|135607_TB_R, 149562|135607_TB_R,
				167208|135607_TB_R, 170501|135607_TB_R,
				177637|135607_TB_R, 183490|135607_TB_R,
				183813|135607_TB_R
UL92	No growth	Accumulation late genes; essential for transcription of late genes(193)
UL93	No growth	Interacts with packaging protein and PUL77, stabilizes DNA packaging(145);	135284|135887I, 134397|136155I	135887|135284_H_I, 136155|134397_H_L,
		Viral genome cleavage and packaging(194)		139474|135586_H_R, 142000|135586_H_R,
				137833|136299_H_R, 137082|136600_H_R,
				138287|136859_H_R, 139474|136952_H_R,
				136443|135661_TB_L, 137303|79330_TB_L
UL94	No growth	Plays a role in virion tegumentation by contributing to cytoplasmic vAC biogenesis(85);	136952|139474I	137833|136299_H_L, 137082|136600_H_L,
		Negative regulator of the innate immune response,UL94 targets MITA to evade the antiviral immune response(195);		138287|136859_H_R, 139474|136952_H_R
		A structural component to facilitate the secondary envelopment(196);
		A nucleocytoplasmic shuttling protein(197);
		Interacts with UL25、UL82、US22、UL99、 PP28(198);
UL95	No growth	Essential for late viral gene expression of UL44, UL75, UL99, assembles into RCs with UL44、UL79、UL95(150)	139233|142000I, 139142|139518I,	139518|139142_H_I, 139511|139233_H_I,
			139233|139511I, 136952|139474I	139474|135586_H_L, 139474|136952_H_L,
				142000|139233_H_R, 143116|140845_TB_R,
				142352|140307_TB_R
UL96	No growth	Stabilizes pp150-associated nucleocapsids, replication(199);		141121|140543_H_R
		Potential for translational regulation(200)
UL97	Moderate growth defect	Drug resistance, mimic cdc2/CDK1, DNA packaging(18);	142296|142717I, 141002|141409I,	141409|141002_H_I, 142000|141418_H_I,
		Antagonizes IFI16, resuliting in the mislocalization of IFI16 into the cytoplasm; stimulation of viralcounterdefense of immunity (175,201,202);	141418|142000I, 139233|142000I	142419|141662_H_I, 142999|141937_H_I,
		Regulates IE gene expression by phosphorylation-mediated disruption of HDAC1		142717|142296_H_I, 142000|135586_H_L,
		Binds to the MIEP(203);		142000|139233_H_L, 141121|140543_H_L,
		Interacts with Cyclins(204);		144553|141937_H_R, 144290|142081_H_R,
		Rate-limiting regulatory role for the replication efficiency(205,206);		144290|142085_H_R, 143218|142937_H_R,
		Critical for viral replication(206);		143935|142937_H_R, 143540|142353_TB_I,
		CDK-like serine/threonine protein kinase, Multifunctional CDK Ortholog (207);		143116|140845_TB_L, 143685|139459_TB_L,
		Affects nuclear egress(208);		142352|140307_TB_L
		Affects the morphology of the AC, secondary envelopment(209);
		Cytoplasmic steps of HCMV assembly(210)
UL98	No growth	Deoxyribonuclease(NUC)(211,212);		144553|141937_H_L, 144290|142081_H_L,
		Encodes a homologue of the alkaline nuclease(213)		144290|142085_H_L, 143218|142937_H_L,
				143935|142937_H_L, 145617|144711_H_R,
				145415|144858_H_R, 146027|144630_TB_I,
				146045|145429_TB_I, 146045|144790_TB_I,
				146479|145443_TB_R, 146479|145833_TB_R
UL99	No growth	Involved in the late stages of virion egress(214,215);	145098|145415I, 145098|145427I,	145415|145098_H_I, 145427|145098_H_I,
(PP28)		Phosphorylation of pp28 contributes to its intracellular trafficking and efficient viral assembly and incorporation(216)	145893|145441R, 145850|145406R,	145415|144858_H_L, 145481|145098_H_R,
		Interacts with UL9 essential for replication(196,198,217)	145881|145408R, 145926|145053R	145678|145136_H_R, 146494|146303_TB_I,
				146479|145443_TB_L, 146479|145833_TB_L,
				146479|116047_TB_L, 146479|118208_TB_L,
				192445|146138_TB_R, 166654|146510_TB_R
UL100	No growth	The Cytoplasmic Tail of gpUL100 expresses trafficking signals required for assembly and replication(218);	146198|146455I, 146177|146455I,	146455|146177_H_I, 146455|146198_H_I,
		Ul100 and UL73 form the gM/gN protein complex; interacts with FIP4, recruits Rab11(219)	145893|145441L, 145850|145406L,	146455|145491_H_L, 146455|145668_H_L,
			145881|145408L, 145955|145483L,	146252|145671_H_L, 147720|109233_TB_L,
			145926|145053L	147888|109233_TB_L, 147720|135607_TB_L,
				146910|119303_TB_L
UL102	No growth	Component of DNA helicase-primase (18);		154682|150088_TB_R, 148256|109233_TB_L,
		A primase-associated factor (PAF), essential for replication(220)		149595|109233_TB_L, 149919|109233_TB_L,
				148256|135607_TB_L, 149562|135607_TB_L
UL103	Moderate growth defect	Important for cytoplasmic vAC biogenesis, efficient secondary envelopment (85,221);		151335|109233_TB_L, 151975|151687_TB_R
		Interacts with cellular antiviral defense systems and proteins involved in Organelle biogenesis and transport of cytoplasmic vesicles(221);
		Regulates virus particle and dense body egress(222)
UL104	No growth	A viral capsid channel, necessary for DNA encapsidation(223);	151604|152084I	152084|151604_H_I, 152084|151609_H_I,
		Interacts with pUL56, essential for DNA insertion into the capsid,its inhibition by benzimidazole-D-ribonucleosides(224,225);		151975|151687_TB_I, 154372|152112_TB_R,
		pUL104 forms oligomers(226) ;		154385|153071_TB_R, 154553|152282_TB_R,
		Self-assemble portal complexes(227);		154682|152430_TB_R, 154403|153101_TB_R,
		DNA packaging(228)		154403|153104_TB_R, 153980|153747_TB_R,
				179220|152282_TB_R, 154436|153071_TB_R,
				154403|153080_TB_R, 154403|153359_TB_R,
				153980|153374_TB_R, 154040|153405_TB_R
UL105	No growth	Replication, component of DNA helicase-primase (HP1) (18);	154651|52587L	154352|154014_H_I, 153980|153747_TB_I,
		Essential for oriLyt-dependent DNA replication(229)		155766|154878_TB_I, 154372|152112_TB_L,
				154385|153071_TB_L, 154553|152282_TB_L,
				154682|152430_TB_L, 154403|153101_TB_L,
				154403|153104_TB_L, 154682|150088_TB_L,
				154436|153071_TB_L, 154403|153080_TB_L,
				154403|153359_TB_L, 153980|153374_TB_L,
				154040|153405_TB_L
RNA5.0	Unknown	Unknown		155869|155406_H_R, 157848|157683_TB_I,
				161698|161301_TB_I, 157682|157186_TB_I,
				159525|158358_TB_I, 159547|158387_TB_I,
				157480|109233_TB_L, 159190|3532_TB_L,
				161300|5251_TB_L, 159982|3532_TB_L,
				159351|4818_TB_L, 158243|5076_TB_L,
				161930|56523_TB_L, 159455|97996_TB_L,
				162577|161063_TB_R, 167752|161399_TB_R,
				170519|161399_TB_R, 164626|159141_TB_R,
				162169|161301_TB_R, 162231|161900_TB_R,
				183490|161399_TB_R
UL111A	Growth like wild type(230)	Inhibits the recognition of latently infected cells by CD4+ T cells(230);		161698|161301_TB_L, 161930|56523_TB_L,
		Homolog to hIL-10 (231,232);		167752|161399_TB_R, 170519|161399_TB_R,
		Immunomodulatory cytokine ,involves in immune regulation during lytic and latent replication(233,234);		162231|161900_TB_R, 183490|161399_TB_R
		Changes the number of infiltrating T cells and is associated with favorable survival(235)
UL112	Severe growth defect	Inhibits MICB expression(236);	161581|162992I, 161374|161781I,	161759|161276_H_I, 161781|161374_H_I,
		miR-UL112 attenuates NK-cell activity by inhibiting type I interferon secretion(237);	161276|161759I, 156480|161348I,	162992|161581_H_I, 162649|162280_H_I,
		miR-UL112-5p targets the ERAP1 to inhibit the processing and presentation of the HCMV pp65495−503peptide to specific CTLs(238);	162386|164060I, 162280|162649I,	161348|156480_H_L, 161781|161051_H_L,
		Transcriptional activator	161581|162992I, 161273|156741L,	164060|162386_H_R, 163974|163224_H_R,
		DNA replication regulate factor(239,240);	161618|156634L,164025|162034R	164053|162420_TB_I, 164053|162540_TB_I,
				163753|163469_TB_I, 163999|163753_TB_I,
				163534|162420_TB_I, 162577|161063_TB_L,
				166165|162411_TB_R, 166406|162835_TB_R,
				165445|162877_TB_R, 166165|164000_TB_R
UL114	Moderate growth defect	Uracil DNA glycosylase (UNG) ; interacts with UL44; increases efficiency of DNA replication (241-243);	163444|163728I, 163224|163974I,	163728|163444_H_I, 164060|162386_H_L,
		Temporal regulation of DNA replication(244);	162386|164060I, 164025|162034L,	163974|163224_H_L, 164357|163969_H_R,
		Interacts with UL54, acts in concert during base excision repair(245)	163709|163429L, 163831|163428L,	164425|163975_H_R, 166165|164690_TB_R,
			166987|163980R, 166899|163938R,	166165|165297_TB_R, 166390|165348_TB_R
			166702|164002R, 166982|163979R,
			166164|163454R, 166702|163996R,
			166535|164027R, 166053|163990R,
			166181|163936R, 166395|163997R,
			166115|164015R, 166154|163928R,
			166160|163957R, 166138|163959R,
			165989|163946R, 166129|164000R,
			166137|163972R
UL115	No growth	gH/ gL/gO trimer(132)		164357|163969_H_L, 164425|163975_H_L,
				165603|165468_TB_I, 166165|109233_TB_L,
				166165|162411_TB_L, 166165|164690_TB_L,
				165445|162877_TB_L, 166165|164000_TB_L,
				166165|165297_TB_L, 166267|165732_TB_R,
				167757|165732_TB_R, 166997|166166_TB_R,
				166420|165714_TB_R, 166760|165714_TB_R,
				167018|165714_TB_R, 166751|166094_TB_R,
				166685|166166_TB_R, 166934|166166_TB_R,
				167036|166166_TB_R, 167146|166166_TB_R,
				166306|165480_TB_R, 170501|165504_TB_R,
				167757|165714_TB_R, 169010|165960_TB_R,
				166751|166097_TB_R, 166967|166166_TB_R
UL116	Growth like wild type	Forms a heterodimer with gH independently from gL(246);	167649|165616R, 167713|165796R,	166982|166669_TB_I, 166931|166752_TB_I,
		Contributes to viral infectivity(247)	167650|165776R, 165966|165677R	166988|166752_TB_I, 166997|166752_TB_I,
				166751|166307_TB_I, 166850|166706_TB_I,
				166982|166752_TB_I, 167051|166752_TB_I,
				166654|166407_TB_I, 166639|109233_TB_L,
				166934|109233_TB_L, 166267|165732_TB_L,
				166997|166166_TB_L, 166639|78751_TB_L,
				166654|146510_TB_L, 166420|165714_TB_L,
				166760|165714_TB_L, 167018|165714_TB_L, 166751|166094_TB_L, 166685|166166_TB_L,
				166934|166166_TB_L, 167036|166166_TB_L,
				166654|5423_TB_L, 166982|28166_TB_L,
				166267|78579_TB_L, 166406|162835_TB_L,
				166390|165348_TB_L, 166306|165480_TB_L,
				166751|166097_TB_L, 166967|166166_TB_L,
				168264|166655_TB_R, 167146|166307_TB_R,
				170519|166307_TB_R, 169365|166706_TB_R,
				167146|166223_TB_R, 170475|166655_TB_R,
				168393|166752_TB_R, 169365|166752_TB_R,
				169713|166778_TB_R
UL117	Severe growth defect	Involved in maturation of viral replication compartments, facilitate viral growth(248);	166308|166615I, 166913|110155L,	166615|166308_H_I, 167733|167087_H_R,
		Blocks host DNA synthesis(249)	166987|163980L, 166899|163938L,	167752|109233_TB_L, 167752|161399_TB_L,
			166702|164002L, 166982|163979L,	167757|165732_TB_L, 168264|166655_TB_L,
			166164|163454L, 166702|163996L,	168001|109233_TB_L, 167752|135607_TB_L,
			165966|165677L, 166535|164027L,	167146|166166_TB_L, 167146|166307_TB_L,
			166053|163990L, 166181|163936L,	167208|135607_TB_L, 167757|165714_TB_L,
			166395|163997L, 166115|164015L,	167146|166223_TB_L, 168393|166752_TB_L,
			166154|163928L, 166160|163957L,	169365|167147_TB_R, 170069|167782_TB_R,
			166138|163959L, 165989|163946L,	169365|168365_TB_R, 169365|167155_TB_R
			166129|164000L, 166137|163972L,
			170493|166049R, 169018|166737R,
			170023|166669R, 167327|166368R,
			167295|166329R, 167304|166329R,
			169839|166682R
UL119	Growth like wild type	UL119(gp68) and RL11 bind Fc domains of IgG and antagonize Fcγ receptors, viral Fc gamma receptor(250-252)	167649|165616L, 167713|165796L,	167733|167087_H_L, 169424|168729_TB_I,
			167650|165776L, 168586|167934R,	169365|168729_TB_I, 169548|168729_TB_I,
			168647|167941R, 168930|168082R	169578|168729_TB_I, 169076|168794_TB_I,
				168793|109233_TB_L, 169473|96032_TB_L,
				169365|166706_TB_L, 169365|167147_TB_L,
				169365|168365_TB_L, 169365|3631_TB_L,
				169219|77892_TB_L, 169010|165960_TB_L,
				169365|166752_TB_L, 169365|167155_TB_L,
				169703|169249_TB_R, 169703|169459_TB_R
UL120	Growth like wild type(253)	Unknown	169018|166737L, 168586|167934L,	170069|167782_TB_L, 169713|166778_TB_L,
			168647|167941L, 168930|168082L,	172305|170070_TB_R
			169203|169121R
UL121	Growth like wild type	Unknown	169325|170497I, 169325|170479I,	170479|169325_H_R, 170497|169325_H_R,
			169203|169121L	170501|109233_TB_L, 170519|109233_TB_L,
				170519|161399_TB_L, 170519|166307_TB_L,
				170501|135607_TB_L, 170501|165504_TB_L,
				170475|166655_TB_L, 183490|170426_TB_R
UL122	No growth	Repression p53(77);	169325|170497I, 169325|170479I,	170479|169325_H_L, 170497|169325_H_L,
		The stimulus entry into S phase, Binding to p53, activation of PI3K/Akt pathway, induction of TGF-beta expression(111);	170493|166049L, 170023|166669L	172730|172041_TB_I, 172730|172044_TB_I,
		Negative regulator MIEP(29,254,255);		171096|79510_TB_L, 171242|109233_TB_L,
		Critical for replication(256);		172305|170070_TB_L, 173386|3944_TB_L,
		Promiscuous transcriptional activator(257)		183490|174428_TB_R, 183262|174428_TB_R
UL123	Severe growth defect	Enhances activation by IE2(18);		173386|3944_TB_L, 172730|172041_TB_L,
		Suppression of p53 and Rb activity; dysregulation of cyclin E expression; Activation of telomerase; Induction of IL-1; inhibition of apoptosis; induction of chromosomal aberrations(111);		172730|172044_TB_L, 183490|174428_TB_R,
		Governs overall viral chromatin structure and function(258);		183262|174428_TB_R
		Antagonize histone acetylation, facilitate viral replication(259)
		Binds nucleosomes, affects nucleosome organization to activate transcription (258,260);
		Inhibition of type I IFN signaling via STAT2(261);
		Disruption of IL6 signaling via STAT3(262);
		Elicits a type II IFN like response via STAT1(263)
UL124	Severe growth defect
UL128	Growth like wild type(253)	As soluble chemokine analogue to enhance TNF-a and IL-6 expression ,induce PBMC proliferation ,attract PBMCs (264-266);
		Viral entry and assembly(267);
		Triggers monocyte paralysis, monocyte infection and blocking of migration(268)
UL130	Unknown	Viral entry and assembly(267);		177637|109233_TB_L, 177637|135607_TB_L,
		pUL130 and Snapin interact to modulate DNA synthesis(269);		177484|176651_TB_L
		Cell tropism, promotes EC infection(270)
UL131A	Unknown	Viral entry and assembly(267);		179493|176824_H_R
		Important for endothelial tropism, reduction of EC tropism(271);
		A dual role for pUL131A in virus entry and virus exit(272);
UL132	Moderate growth defect	Essential for HCMV AC formation and the efficient production of infectious particles(273);		179139|178767_TB_I, 179220|178767_TB_I,
		Important for viral replication(274)		179213|178979_TB_I, 178737|55145_TB_L,
				179139|55587_TB_L, 179223|111461_TB_L,
				179201|86450_TB_L, 178792|97996_TB_L,
				179139|112717_TB_L, 179220|152282_TB_L,
				180009|178738_TB_R, 180289|178767_TB_R,
				180596|178979_TB_R, 179679|179040_TB_R,
				180465|179140_TB_R, 180947|179140_TB_R,
				179942|179274_TB_R, 179910|179297_TB_R
UL148	Unknown	Inhibition of NK and T cell function(267);	178707|179083I, 179094|176597L	179168|178536_H_I, 179083|178707_H_I,
		Tropism modulator, impairs expression of CD58 (LFA-3)(275,276);		179493|179022_H_R, 179790|179097_H_R,
		Interacts with the ERAD machinery, promote the expression of gO, slows gO decay(277,278);		180054|179512_TB_I, 180063|179512_TB_I,
		Activates the unfolded protein response(278);		179954|179516_TB_I, 180141|179516_TB_I,
		Modulates HCMV tropism by regulating the composition of alternative gH/gL complexes(279);		179511|109233_TB_L, 179511|135607_TB_L,
		Induces unusual ER structures(280)		179511|55104_TB_L, 180029|55494_TB_L,
				179942|55568_TB_L, 180009|178738_TB_L,
				180289|178767_TB_L, 179679|179040_TB_L,
				179942|179274_TB_L, 179910|179297_TB_L,
				179942|179432_TB_L, 180450|179516_TB_R
UL147A	Unknown	Unknown	176628|179493I	179493|176628_H_L, 179493|176824_H_L,
				179493|179022_H_L, 179826|179494_H_R,
				180596|178979_TB_L
UL147	Growth like wild type	Ablate activity(267);	179578|179892I	179892|179578_H_I, 179790|179097_H_L,
		Encodes CXC chemokine homologues(281);		179826|179494_H_L, 180635|179893_H_R,
				180947|179140_TB_L
UL146	Growth like wild type	Ablate activity(267);
		Encodes CXC chemokine homologues, affects neutrophil chemotaxis efficiency(281);
		Attracts neutrophils, maintains persistent infection(282,283)
UL145	Unknown	Indispensable for STAT2 downregulation, constitutes vDCAF, impede antiviral immunity(284)
UL144	Unknown	Binds BTLA, inhibit T cell proliferation(285);
		Tumor necrosis factor-alpha (TNF-α) receptor, virulence factor(27);
		A potent NF-κB activator(286,287)
UL142	Unknown	HLA-I homolog that downregulates MICA(288)		184249|184021_TB_I, 183813|109233_TB_L,
		Interacts with MICA, involved in recognition and intracellular sequestration of full-length MICA alleles(289);		184076|109233_TB_L, 184233|183673_TB_L,
		MICA-NKG2D interaction is important in immunosurveillance(290);		183813|135607_TB_L
		Resists NK cell attacks, inhibits function of NK cells(26,267,288);
		Interacts with Snapin(291);
		Interacts with ULBP3, mediates downregulation of ULBP3(292)
UL141	Unknown	A herpesvirus modulator of the TRAIL DRs, a pleiotropic inhibitor of NK cell effector function, downregulates CD155, CD112, TRAIL-R1, and TRAIL-R2, evasion of NK cell killing(26,267,293-296);		184825|109233_TB_L, 186880|185212_TB_R,
		Interacts with CELF5 ,affects viral DNA replication(297)		185976|185163_TB_R
UL140	Unknown	Unknown
UL139	Unknown	Homologous to CD24, immunomodulatory role(298)		186880|185212_TB_L, 186973|109233_TB_L
UL138		Potentiator of TNF receptor 1, modulation of TNF signaling (299);		189991|188067_TB_R, 189639|188160_TB_R,
		Suppresses major IE gene transcription , pUL133 cooperatively to promote viral latency (300-303);		191972|188160_TB_R
		Promotes the reactivation of the lytic HCMV(304);
		Induces apoptosis of gastric cancer cells by binding to HSP70(305)
UL136	Growth like wild type(306)	Regulates the latent and replication states of infection, the complex interaction between UL136 subtypes balances the replication and latency period of HCMV(306,307);	187689|188144I, 187475|188214I,	188214|187475_H_R, 188353|187658_H_R,
		Interacts with ATP1B1(308);	187674|188214I, 187693|189501I	188214|187674_H_R, 188144|187689_H_R,
		Activates the IL‑6/STAT3 signal via MiR‑138 and MiR‑34c(309);		189501|187693_H_R, 188714|124392_TB_L,
		Requires for postentry tropism in EC, plays a role in invading host membrane trafficking pathways for virus maturation(310);		189821|188855_TB_R, 189494|188735_TB_R,
		Requires for Golgi localization(311)		189494|188940_TB_R
UL135	Unknown	Suppresses formation of the immunological synapse(28);	187689|188144I, 187475|188214I	188214|187475_H_L, 188353|187658_H_L,
		Requires for postentry tropism in EC ,plays a role in invading host membrane trafficking pathways for virus maturation(310);		188214|187674_H_L, 188144|187689_H_L,
		Interacts with EGFR, Abi-1, Abi-2, CD2AP and CIN85;antagonistic UL138, independent replication/reactivation-promoting functions(312);		189840|189605_TB_I, 189821|188855_TB_L,
		Remodels the cellular actin cytoskeleton (f-actin) and evade recognition by natural killer and T cells(313)		189991|188067_TB_L, 189639|188160_TB_L,
				189494|188735_TB_L, 189494|188940_TB_L,
				190468|189330_TB_R, 191610|189330_TB_R,
				190793|189313_TB_R
UL133	Unknown	Unknown	189271|189549I, 187693|189501I	189549|189271_H_I, 189501|187693_H_L,
				189549|188995_H_L, 189917|189550_H_R,
				190793|187634_TB_L, 190468|189330_TB_L,
				190793|189313_TB_L, 191972|190794_TB_R
UL148A	Unknown	The ligand of NKG2D, downregulates MICA to evade NK cell-mediated killing (28,314)		189917|189550_H_L, 191288|187678_TB_L,
				192488|191289_TB_R, 192031|191230_TB_R,
				192537|191309_TB_R
UL148B	Unknown	Unknown		191610|189330_TB_L
UL148C	Unknown	Unknown		191972|188160_TB_L, 191972|190794_TB_L,
				192031|191230_TB_L
UL148D	Growth like wild type(315)	By targeting the host cell’s IER and inhibiting the activin A-triggered secretion of IL-6, miR-UL148D facilitates viral infection(315,316);		192488|191289_TB_L, 192445|146138_TB_L,
		A novel negative regulator of the chemokine RANTES(317);		192537|191309_TB_L
		Targets IEX-1, anti-apoptotic effects(318,319)
UL150	Unknown	Hypervariability(320,321)	192703|194293I, 192676|194293I,	191922|191558_H_I, 194293|191786_H_R,
			192703|193919I, 191786|194293I	193873|192540_H_R, 194293|192676_H_R,
				193919|192703_H_R, 194293|192703_H_R,
				194534|193515_TB_I, 194534|47547_TB_L,
				194534|76885_TB_L, 194534|77797_TB_L,
				193652|191823_TB_L, 194534|5415_TB_L,
				194534|19063_TB_L, 194534|20251_TB_L,
				194534|23058_TB_L, 194534|47574_TB_L,
				194534|78844_TB_L,193841|187676_TB_L
UL150A	Unknown	Alternative splicing is frequent, expressed in case of infection (140)		193873|192540_H_R, 194293|192676_H_R,
				193919|192703_H_R, 194293|192703_H_R,
				193652|191823_TB_L, 193841|187676_TB_L,
				194534|193515_TB_R
IRS1	Growth like wild type	Immediate early transcriptional activator, blocks shut-off of host protein synthesis(18);
		Blocks key interferon induced dsRNA-activated antiviral pathways(322);
		PKR-evasion genes, binds dsRNA and prevent activation of the PKR and OAS pathways; Important for replication and protein synthesis(323-325);
		Induces IRF3 phosphorylation and an interferon-stimulated gene response(326);
		IRS1 and TRS1 associate with UL44, but not at the same time(327)
US2	Growth like wild type	Degradation of HLA-DR-α and DM-α, prevent recognition by CD4+T cells(328);		198737|198408_H_I
		Key effectors of MHC-I immunoevasion immediately(329);
		Degradation of MHC-I, induces class I heavy chain destruction, escapes recognition by T lymphocytes(330,331);
		Interacts with hCD1d and down-regulates iNKT cell activity(332);
		Interferes with MHC class II antigen presentation(333)
US3	Growth like wild type	Interferes with MHC class II antigen presentation(333);
		Degradation of MHC-I, interferes with MHC-I biosynthesis and antigen presentation, binds to MHC-I, retains MHC-I in the ER, escapes recognition by T lymphocytes(334-337)
US4	Growth like wild type	miR-US4-1 inhibits CTL immune responses (338);
		miR-US4-1 promotes apoptosis and benefits discharge of infectious virus particles(339);
		miR-US4-5p promotes apoptosis by inhibiting the expression of PAK27(340)
US6	Growth like wild type	Inhibits peptide translocation by TAP(341,342);
		Downregulates surface expression of MHC-I molecules(343);
		HCMV viral protein US6 suppresses the presentation of SLA-I, evades the NK and T-cell responses (344)
US7	Growth like wild type	Blocks the MHC class I and class II antigen presentation pathways(345);		228529|204749_TB_R
		US7 is modulated by miRNA(346);
		Promotes ubiquitin-dependent and proteasome-dependent degradation of TLR3 and TLR4, contributes to the evasion of the host antiviral immune response(347)
US8	Growth like wild type	Blocks the MHC class I and class II antigen presentation pathways(345);
		Facilitates the disruption of the TLR3-UNC93B1 interaction and the endolysosomal translocation of TLR4, contributes to the evasion of the host antiviral immune response(347);
		Binds MHC-I(348)
US9	Growth like wild type	Blocks the MHC class I and class II antigen presentation pathways(345);		206804|206418_TB_I, 230304|206934_TB_R
		NK cell activation, escapes NKG2D attack(347,349);
		An antagonist of IFN signaling to evade host innate antiviral responses (350)
US10	Growth like wild type	Blocks the MHC class I and class II antigen presentation pathways(345);		207835|109233_TB_L
		NK cell activation(347);
		Binds to MHC class I HC, delay MHC class I trafficking (351);
		US10-mediated degradation of HLA-G interferes with HLA-G–mediated NK cell inhibition(352)
US11	Growth like wild type	Suppresses MHC I-restricted recognition(329);
		Degradation MHC-I, induce class I heavy chain destruction(353-357);
		Degradation of HLA-A molecule and manipulation of HLA-B ligands to evade CD8+T-cell immunity(358)
US12	Growth like wild type	Controls immune ligands, NK cell evasion function(359)		206673|206128_H_R, 210202|209425_TB_R
US13	Moderate growth defect	Unknown		206673|206128_H_L, 207958|207403_H_R,
				210215|209888_TB_I, 210215|75379_TB_L,
				210202|209425_TB_L, 213106|209858_TB_R,
				211029|210216_TB_R
US14	Growth like wild type	NK cell evasion function(359)	209252|208358R, 209193|208240R,	207958|207403_H_L, 207958|207463_H_L,
			209281|208335R, 209351|208373R,	210723|79555_TB_L, 211029|210216_TB_L
			209206|208252R, 209437|208393R,
			209375|208372R, 209241|208384R,
			209643|208411R, 209443|208396R,
			209486|208351R, 209439|208334R,
			209646|208397R, 209274|208335R,
			209241|208348R, 209192|208412R,
			209707|208292R, 209381|208039R,
			209235|208354R, 209745|208335R,
			209338|208429R, 209337|208432R
US15	Growth like wild type	Unknown	208678|208941I, 209252|208358L,	208941|208678_H_I, 210200|208723_H_R,
			209193|208240L, 209206|208252L,	209824|209121_H_R, 212220|83302_TB_L
			209241|208384L, 209241|208348L,
			209192|208412L, 209235|208354L,
			209329|208562R, 209405|208565R,
			209286|208503R, 209477|208562R,
			209310|208598R, 209405|208540R,
			209406|208540R
US16	Growth like wild type	Tropism factor, important for shaping virion composition (360,361);	209561|209870I, 209488|208467L,	209870|209561_H_I, 210200|208723_H_L,
		Impacts the composition of gH/gL complexes (362)	209351|208373L, 209441|208443L,	209824|209121_H_L, 210280|210018_H_R,
			209437|208393L, 209375|208372L,	210322|210018_H_R, 210681|210232_H_R,
			209391|208483L, 209643|208411L,	213106|209858_TB_L, 214384|213130_TB_R,
			209443|208396L, 209486|208351L,	213992|213084_TB_R
			209439|208334L, 209646|208397L,
			209405|208565L, 209670|208467L,
			209421|208450L, 209406|208445L,
			209707|208292L, 209381|208039L,
			209745|208335L, 209477|208562L,
			209405|208540L, 209338|208429L,
			209337|208432L, 209406|208540L
US17	Growth like wild type	Controls virion composition, elicits a balanced immune response (363)	212204|210952R, 212135|210996R,	210681|210232_H_L, 214061|109233_TB_L,
			212399|211247R, 212128|211132R,	214384|213130_TB_L, 213992|213084_TB_L
			212156|211244R, 212160|211245R,
			212092|211012R, 212276|211106R
US18	Growth like wild type	Inhibits NK cell activation; evades NK cell recognition (359,364);	212204|210952L, 212135|210996L,	215746|215037_TB_R
		Promotes MICA degradation(365)	212128|211132L, 212203|211369L,
			212156|211244L, 212160|211245L,
			212092|211012L, 212276|211106L,
			212195|211313L, 212310|211372L,
			212220|211316L, 212289|211393L,
			212181|211346L, 212308|211349L,
			212379|212097R
US19	Growth like wild type	Transmembrane protein; the temperance of epithelial cells(366)	212605|211346L, 212536|211358L,	213594|213065_H_R, 213759|213109_H_R,
			212607|211319L, 212587|211388L,	213759|213196_H_R, 215746|215037_TB_L,
			212619|211360L, 212561|211366L,	216748|216020_TB_R
			213913|213033R
US20	Growth like wild type	Inhibits NK cell activation; evades NK cell recognition(359,364);	213350|213759I, 213913|213033L	213759|213350_H_I, 213594|213065_H_L,
		Transmembrane protein(366);		213759|213109_H_L, 213759|213196_H_L,
		Affects replication, requires to sustain productive infection(367)		216748|216020_TB_L
US21	Growth like wild type	Modulates calcium homeostasis, protects cells against apoptosis, promotes cell survival and prolongs viral replication(368)	215036|214194R, 214992|214221R,
			215007|214194R
US22	Growth like wild type	Down-regulates expression of EGR-1, needs to viral reactivation(369);		219238|109233_TB_L, 219238|135607_TB_L,
		US22 seems to be an antigen which stimulates a good IgG response(370)		219634|185977_TB_L
US23	Moderate growth defect	Unknown	217774|218104I, 217676|217957I,	217713|217303_H_I, 217768|217303_H_I,
			217726|218104I, 217633|217957I,	217957|217633_H_I, 217957|217676_H_I,
			217303|217713I, 217801|218104I,	218104|217726_H_I, 218104|217774_H_I,
			218050|218357I	218104|217801_H_I, 218357|218050_H_I,
				219488|217303_H_R, 219696|218460_H_R,
				219242|218484_H_R, 219356|218540_H_R
US24	Growth like wild type	Important for IE, E and L gene expression(371)	218967|219356I	219356|218967_H_I, 219488|217303_H_L,
				219696|218460_H_L, 219242|218484_H_L,
				219356|218540_H_L, 223900|222849_TB_R
US26	Severe growth defect	Unknown		226093|225360_TB_R, 226234|225360_TB_R
US27	Growth like wild type	Chemokine receptor-like protein (52);		226234|225360_TB_L
		Potentiation of CXCR4 signaling(372-374);
		Interacts with a cell surface receptor to facilitate virus binding to a cell(375);
		Impacts host cell physiology, enhances cell proliferation, DNA replication and alters cellular gene expression(376);
		CXCR4, IL-10R, and US27 form a novel virus-host signaling complex that enhances CXCL12 signaling(377,378);
		Constitutive G protein-dependent signaling(379)
US28	Growth like wild type	Activates early-phase ADCC(6);		228529|204749_TB_L, 227753|28072_TB_L
		Chemokine receptor-like protein(52);
		Heteromerizes with pUS27, pUL33,and pUL78, interacts with either pUL33 or pUL78 abrogates pUS28-mediated NFκB activation(148);
		Induces SMC migration(380);
		Promotes tumorigenesis, induces a proangiogenic, transforms phenotype, enhances cell growth and cell cycle progression(381-383);
		Initiates pro-migratory signaling via activation of Pyk2 kinase(384);
		Attenuates multiple cell signaling pathways: MAP,NF-βB(385);
		Augments infection of epithelial cells(386);
		Interacts with chemokines: CX3C, CXC chemokine IL-8(387,388);
		Constitutive G protein-dependent signaling(389)
US29	Growth like wild type	A target of miR-US33(390)	228910|226824R, 229002|226670R,	230100|228907_TB_I, 230100|228937_TB_I,
			229012|226744R	230611|229747_TB_R
US30	Enhanced growth	Unknown	228910|226824R	230304|47574_TB_L, 230304|76885_TB_L,
				230304|77797_TB_L, 230304|78051_TB_L,
				230304|206934_TB_L, 230648|228574_TB_L,
				230304|45541_TB_L, 230304|80541_TB_L,
				230100|228907_TB_L, 230611|229747_TB_L,
				230304|61024_TB_L, 230100|228937_TB_L
US31	Growth like wild type	Induces NF-κB-mediated mono-macrophage inflammation(391)
US32	Growth like wild type	Unknown	228910|226824L, 229002|226670L,	232203|231777_TB_I
			229012|226744L
US33A	Growth like wild type	US33:down-regulate HCMV replication ,reduced levels of US29 mRNA(390);
		Inhibition of HCMV DNA synthesis and viral replication by down-regulation of STX3 expression(392)
US34	Growth like wild type	Unknown
US34A	Growth like wild type	Unknown
TRS1	Moderate growth defect(393)	PKR evasion genes, binds dsRNA and prevents activation of the PKR and OAS pathways, prevents activation RNase L, important for replication and protein synthesis, blocks key interferon induced dsRNA-activated antiviral pathways(322-325,394-396);		231753|231310_H_L, 197060|109233_TB_L
		Induces IRF3 phosphorylation and an interferon-stimulated gene response(326);
		IRS1 and TRS1 associate with UL44, but not at the same time(327);
		Essential for replication(397);
		Inhibition autophagy(398)
Note: I (In), circRNA was within the ORF; L (Left), The start point of circRNA was in the upstream of the ORF and the end point of circRNA was within the ORF; R (Right), The start point of circRNA was within the ORF and end point of circRNA was in the downstream of ORFs. Tow, Towne strain (FJ616285.1); TB, TB40/E strain (KF297339.1); Tol, Toledo strain (); H, HAN strain (KJ426589.1).
References
1	Reeves, M.B., Davies, A.A., McSharry, B.P., Wilkinson, G.W. and Sinclair, J.H. (2007) Complex I binding by a virally encoded RNA regulates mitochondria-induced cell death. Science, 316, 1345-1348.
2	Davison, A.J., Akter, P., Cunningham, C., Dolan, A., Addison, C., Dargan, D.J., Hassan-Walker, A.F., Emery, V.C., Griffiths, P.D. and Wilkinson, G.W.G. (2003) Homology between the human cytomegalovirus RL11 gene family and human adenovirus E3 genes. The Journal of general virology, 84, 657-663.
3	Lau, B., Kerr, K., Gu, Q., Nightingale, K., Antrobus, R., Suarez, N.M., Stanton, R.J., Wang, E.C.Y., Weekes, M.P. and Davison, A.J. (2020) Human Cytomegalovirus Long Non-coding RNA1.2 Suppresses Extracellular Release of the Pro-inflammatory Cytokine IL-6 by Blocking NF-kappaB Activation. Frontiers in cellular and infection microbiology, 10, 361.
4	Liu, B.Y., Ma, Y.P., Qi, Y., Huang, Y.J., Liu, Z.Y., Lu, M.Q. and Ruan, Q. (2019) Identification and characterization of a novel group of natural anti-sense transcripts from RNA1.2 gene locus of human cytomegalovirus. Chinese medical journal, 132, 1591-1598.
5	Lilley, B.N., Ploegh, H.L. and Tirabassi, R.S. (2001) Human cytomegalovirus open reading frame TRL11/IRL11 encodes an immunoglobulin G Fc-binding protein. Journal of virology, 75, 11218-11221.
6	Vlahava, V.M., Murrell, I., Zhuang, L., Aicheler, R.J., Lim, E., Miners, K.L., Ladell, K., Suarez, N.M., Price, D.A., Davison, A.J. et al. (2021) Monoclonal antibodies targeting nonstructural viral antigens can activate ADCC against human cytomegalovirus. The Journal of clinical investigation, 131.
7	Cortese, M., Calo, S., D'Aurizio, R., Lilja, A., Pacchiani, N. and Merola, M. (2012) Recombinant human cytomegalovirus (HCMV) RL13 binds human immunoglobulin G Fc. PloS one, 7, e50166.
8	Stanton, R.J., Baluchova, K., Dargan, D.J., Cunningham, C., Sheehy, O., Seirafian, S., McSharry, B.P., Neale, M.L., Davies, J.A., Tomasec, P. et al. (2010) Reconstruction of the complete human cytomegalovirus genome in a BAC reveals RL13 to be a potent inhibitor of replication. The Journal of clinical investigation, 120, 3191-3208.
9	Shikhagaie, M., Merce-Maldonado, E., Isern, E., Muntasell, A., Alba, M.M., Lopez-Botet, M., Hengel, H. and Angulo, A. (2012) The human cytomegalovirus-specific UL1 gene encodes a late-phase glycoprotein incorporated in the virion envelope. Journal of virology, 86, 4091-4101.
10	Alderete, J.P., Jarrahian, S. and Geballe, A.P. (1999) Translational effects of mutations and polymorphisms in a repressive upstream open reading frame of the human cytomegalovirus UL4 gene. Journal of virology, 73, 8330-8337.
11	Spevak, C.C., Ivanov, I.P. and Sachs, M.S. (2010) Sequence requirements for ribosome stalling by the arginine attenuator peptide. The Journal of biological chemistry, 285, 40933-40942.
12	Anselmi, G., Giuliani, M., Vezzani, G., Ferranti, R., Gentile, M., Cortese, M., Amendola, D., Pacchiani, N., D'Aurizio, R., Bruno, L. et al. (2020) Characterization of pUL5, an HCMV protein interacting with the cellular protein IQGAP1. Virology, 540, 57-65.
13	Engel, P., Perez-Carmona, N., Alba, M.M., Robertson, K., Ghazal, P. and Angulo, A. (2011) Human cytomegalovirus UL7, a homologue of the SLAM-family receptor CD229, impairs cytokine production. Immunology and cell biology, 89, 753-766.
14	MacManiman, J.D., Meuser, A., Botto, S., Smith, P.P., Liu, F., Jarvis, M.A., Nelson, J.A. and Caposio, P. (2014) Human cytomegalovirus-encoded pUL7 is a novel CEACAM1-like molecule responsible for promotion of angiogenesis. mBio, 5, e02035.
15	Crawford, L.B., Kim, J.H., Collins-McMillen, D., Lee, B.J., Landais, I., Held, C., Nelson, J.A., Yurochko, A.D. and Caposio, P. (2018) Human Cytomegalovirus Encodes a Novel FLT3 Receptor Ligand Necessary for Hematopoietic Cell Differentiation and Viral Reactivation. mBio, 9.
16	Hancock, M.H., Crawford, L.B., Perez, W., Struthers, H.M., Mitchell, J. and Caposio, P. (2021) Human Cytomegalovirus UL7, miR-US5-1, and miR-UL112-3p Inactivation of FOXO3a Protects CD34(+) Hematopoietic Progenitor Cells from Apoptosis. mSphere, 6.
17	Perez-Carmona, N., Martinez-Vicente, P., Farre, D., Gabaev, I., Messerle, M., Engel, P. and Angulo, A. (2018) A Prominent Role of the Human Cytomegalovirus UL8 Glycoprotein in Restraining Proinflammatory Cytokine Production by Myeloid Cells at Late Times during Infection. Journal of virology, 92.
18	Mocarski Jr, E. (2007) In Arvin, A., Campadelli-Fiume, G., Mocarski, E., Moore, P. S., Roizman, B., Whitley, R. and Yamanishi, K. (eds.), Human Herpesviruses: Biology, Therapy, and Immunoprophylaxis, Cambridge.
19	Zarrouk, K., Piret, J. and Boivin, G. (2017) Herpesvirus DNA polymerases: Structures, functions and inhibitors. Virus research, 234, 177-192.
20	Bruno, L., Cortese, M., Monda, G., Gentile, M., Calo, S., Schiavetti, F., Zedda, L., Cattaneo, E., Piccioli, D., Schaefer, M. et al. (2016) Human cytomegalovirus pUL10 interacts with leukocytes and impairs TCR-mediated T-cell activation. Immunology and cell biology, 94, 849-860.
21	Zischke, J., Mamareli, P., Pokoyski, C., Gabaev, I., Buyny, S., Jacobs, R., Falk, C.S., Lochner, M., Sparwasser, T., Schulz, T.F. et al. (2017) The human cytomegalovirus glycoprotein pUL11 acts via CD45 to induce T cell IL-10 secretion. PLoS pathogens, 13, e1006454.
22	Gabaev, I., Steinbruck, L., Pokoyski, C., Pich, A., Stanton, R.J., Schwinzer, R., Schulz, T.F., Jacobs, R., Messerle, M. and Kay-Fedorov, P.C. (2011) The human cytomegalovirus UL11 protein interacts with the receptor tyrosine phosphatase CD45, resulting in functional paralysis of T cells. PLoS pathogens, 7, e1002432.
23	Gabaev, I., Elbasani, E., Ameres, S., Steinbruck, L., Stanton, R., Doring, M., Lenac Rovis, T., Kalinke, U., Jonjic, S., Moosmann, A. et al. (2014) Expression of the human cytomegalovirus UL11 glycoprotein in viral infection and evaluation of its effect on virus-specific CD8 T cells. Journal of virology, 88, 14326-14339.
24	Wilkinson, G.W., Tomasec, P., Stanton, R.J., Armstrong, M., Prod'homme, V., Aicheler, R., McSharry, B.P., Rickards, C.R., Cochrane, D., Llewellyn-Lacey, S. et al. (2008) Modulation of natural killer cells by human cytomegalovirus. Journal of clinical virology : the official publication of the Pan American Society for Clinical Virology, 41, 206-212.
25	Cosman, D., Mullberg, J., Sutherland, C.L., Chin, W., Armitage, R., Fanslow, W., Kubin, M. and Chalupny, N.J. (2001) ULBPs, novel MHC class I-related molecules, bind to CMV glycoprotein UL16 and stimulate NK cytotoxicity through the NKG2D receptor. Immunity, 14, 123-133.
26	Prod'homme, V., Tomasec, P., Cunningham, C., Lemberg, M.K., Stanton, R.J., McSharry, B.P., Wang, E.C., Cuff, S., Martoglio, B., Davison, A.J. et al. (2012) Human cytomegalovirus UL40 signal peptide regulates cell surface expression of the NK cell ligands HLA-E and gpUL18. Journal of immunology, 188, 2794-2804.
27	Galitska, G., Biolatti, M., De Andrea, M., Leone, A., Coscia, A., Bertolotti, L., Ala, U., Bertino, E., Dell'Oste, V. and Landolfo, S. (2018) Biological relevance of Cytomegalovirus genetic variability in congenitally and postnatally infected children. Journal of clinical virology : the official publication of the Pan American Society for Clinical Virology, 108, 132-140.
28	Patel, M., Vlahava, V.M., Forbes, S.K., Fielding, C.A., Stanton, R.J. and Wang, E.C.Y. (2018) HCMV-Encoded NK Modulators: Lessons From in vitro and in vivo Genetic Variation. Frontiers in immunology, 9, 2214.
29	Van Damme, E. and Van Loock, M. (2014) Functional annotation of human cytomegalovirus gene products: an update. Frontiers in microbiology, 5, 218.
30	Jelcic, I., Reichel, J., Schlude, C., Treutler, E., Sinzger, C. and Steinle, A. (2011) The polymorphic HCMV glycoprotein UL20 is targeted for lysosomal degradation by multiple cytoplasmic dileucine motifs. Traffic, 12, 1444-1456.
31	Nobre, L.V., Nightingale, K., Ravenhill, B.J., Antrobus, R., Soday, L., Nichols, J., Davies, J.A., Seirafian, S., Wang, E.C., Davison, A.J. et al. (2019) Human cytomegalovirus interactome analysis identifies degradation hubs, domain associations and viral protein functions. eLife, 8.
32	Fehr, A.R. and Yu, D. (2010) Human cytomegalovirus gene UL21a encodes a short-lived cytoplasmic protein and facilitates virus replication in fibroblasts. Journal of virology, 84, 291-302.
33	Fehr, A.R., Gualberto, N.C., Savaryn, J.P., Terhune, S.S. and Yu, D. (2012) Proteasome-dependent disruption of the E3 ubiquitin ligase anaphase-promoting complex by HCMV protein pUL21a. PLoS pathogens, 8, e1002789.
34	Clark, A.E. and Spector, D.H. (2015) Studies on the Contribution of Human Cytomegalovirus UL21a and UL97 to Viral Growth and Inactivation of the Anaphase-Promoting Complex/Cyclosome (APC/C) E3 Ubiquitin Ligase Reveal a Unique Cellular Mechanism for Downmodulation of the APC/C Subunits APC1, APC4, and APC5. Journal of virology, 89, 6928-6939.
35	Fehr, A.R. and Yu, D. (2011) Human cytomegalovirus early protein pUL21a promotes efficient viral DNA synthesis and the late accumulation of immediate-early transcripts. Journal of virology, 85, 663-674.
36	Caffarelli, N., Fehr, A.R. and Yu, D. (2013) Cyclin A degradation by primate cytomegalovirus protein pUL21a counters its innate restriction of virus replication. PLoS pathogens, 9, e1003825.
37	Eifler, M., Uecker, R., Weisbach, H., Bogdanow, B., Richter, E., Konig, L., Vetter, B., Lenac-Rovis, T., Jonjic, S., Neitzel, H. et al. (2014) PUL21a-Cyclin A2 interaction is required to protect human cytomegalovirus-infected cells from the deleterious consequences of mitotic entry. PLoS pathogens, 10, e1004514.
38	Raftery, M.J., Moncke-Buchner, E., Matsumura, H., Giese, T., Winkelmann, A., Reuter, M., Terauchi, R., Schonrich, G. and Kruger, D.H. (2009) Unravelling the interaction of human cytomegalovirus with dendritic cells by using SuperSAGE. The Journal of general virology, 90, 2221-2233.
39	Lisboa, L.F., Egli, A., O'Shea, D., Asberg, A., Hartmann, A., Rollag, H., Pang, X.L., Tyrrell, D.L., Kumar, D. and Humar, A. (2015) Hcmv-miR-UL22A-5p: A Biomarker in Transplantation With Broad Impact on Host Gene Expression and Potential Immunological Implications. American journal of transplantation : official journal of the American Society of Transplantation and the American Society of Transpl…
40	Wang, X., Sanchez, J., Stone, M.J. and Payne, R.J. (2017) Sulfation of the Human Cytomegalovirus Protein UL22A Enhances Binding to the Chemokine RANTES. Angewandte Chemie, 56, 8490-8494.
41	Feng, L., Sheng, J., Vu, G.P., Liu, Y., Foo, C., Wu, S., Trang, P., Paliza-Carre, M., Ran, Y., Yang, X. et al. (2018) Human cytomegalovirus UL23 inhibits transcription of interferon-gamma stimulated genes and blocks antiviral interferon-gamma responses by interacting with human N-myc interactor protein. PLoS pathogens, 14, e1006867.
42	Dunn, W., Chou, C., Li, H., Hai, R., Patterson, D., Stolc, V., Zhu, H. and Liu, F. (2003) Functional profiling of a human cytomegalovirus genome. Proceedings of the National Academy of Sciences of the United States of America, 100, 14223-14228.
43	Battista, M.C., Bergamini, G., Boccuni, M.C., Campanini, F., Ripalti, A. and Landini, M.P. (1999) Expression and characterization of a novel structural protein of human cytomegalovirus, pUL25. Journal of virology, 73, 3800-3809.
44	Munger, J., Yu, D. and Shenk, T. (2006) UL26-deficient human cytomegalovirus produces virions with hypophosphorylated pp28 tegument protein that is unstable within newly infected cells. Journal of virology, 80, 3541-3548.
45	Kalejta, R.F. (2008) Tegument proteins of human cytomegalovirus. Microbiology and molecular biology reviews : MMBR, 72, 249-265, table of contents.
46	Stamminger, T., Gstaiger, M., Weinzierl, K., Lorz, K., Winkler, M. and Schaffner, W. (2002) Open reading frame UL26 of human cytomegalovirus encodes a novel tegument protein that contains a strong transcriptional activation domain. Journal of virology, 76, 4836-4847.
47	Mitchell, D.P., Savaryn, J.P., Moorman, N.J., Shenk, T. and Terhune, S.S. (2009) Human cytomegalovirus UL28 and UL29 open reading frames encode a spliced mRNA and stimulate accumulation of immediate-early RNAs. Journal of virology, 83, 10187-10197.
48	Terhune, S.S., Moorman, N.J., Cristea, I.M., Savaryn, J.P., Cuevas-Bennett, C., Rout, M.P., Chait, B.T. and Shenk, T. (2010) Human cytomegalovirus UL29/28 protein interacts with components of the NuRD complex which promote accumulation of immediate-early RNA. PLoS pathogens, 6, e1000965.
49	Huang, Z.F., Zou, H.M., Liao, B.W., Zhang, H.Y., Yang, Y., Fu, Y.Z., Wang, S.Y., Luo, M.H. and Wang, Y.Y. (2018) Human Cytomegalovirus Protein UL31 Inhibits DNA Sensing of cGAS to Mediate Immune Evasion. Cell host & microbe, 24, 69-80 e64.
50	AuCoin, D.P., Smith, G.B., Meiering, C.D. and Mocarski, E.S. (2006) Betaherpesvirus-conserved cytomegalovirus tegument protein ppUL32 (pp150) controls cytoplasmic events during virion maturation. Journal of virology, 80, 8199-8210.
51	Casarosa, P., Gruijthuijsen, Y.K., Michel, D., Beisser, P.S., Holl, J., Fitzsimons, C.P., Verzijl, D., Bruggeman, C.A., Mertens, T., Leurs, R. et al. (2003) Constitutive signaling of the human cytomegalovirus-encoded receptor UL33 differs from that of its rat cytomegalovirus homolog R33 by promiscuous activation of G proteins of the Gq, Gi, and Gs classes. The Journal of biological chemistry, 278…
52	Beisser, P.S., Goh, C.S., Cohen, F.E. and Michelson, S. (2002) Viral chemokine receptors and chemokines in human cytomegalovirus trafficking and interaction with the immune system. CMV chemokine receptors. Current topics in microbiology and immunology, 269, 203-234.
53	Tadagaki, K., Tudor, D., Gbahou, F., Tschische, P., Waldhoer, M., Bomsel, M., Jockers, R. and Kamal, M. (2012) Human cytomegalovirus-encoded UL33 and UL78 heteromerize with host CCR5 and CXCR4 impairing their HIV coreceptor activity. Blood, 119, 4908-4918.
54	van Senten, J.R., Bebelman, M.P., van Gasselt, P., Bergkamp, N.D., van den Bor, J., Siderius, M. and Smit, M.J. (2020) Human Cytomegalovirus-Encoded G Protein-Coupled Receptor UL33 Facilitates Virus Dissemination via the Extracellular and Cell-to-Cell Route. Viruses, 12.
55	Slayton, M., Hossain, T. and Biegalke, B.J. (2018) pUL34 binding near the human cytomegalovirus origin of lytic replication enhances DNA replication and viral growth. Virology, 518, 414-422.
56	Rana, R. and Biegalke, B.J. (2014) Human cytomegalovirus UL34 early and late proteins are essential for viral replication. Viruses, 6, 476-488.
57	Schierling, K., Buser, C., Mertens, T. and Winkler, M. (2005) Human cytomegalovirus tegument protein ppUL35 is important for viral replication and particle formation. Journal of virology, 79, 3084-3096.
58	Liu, Y. and Biegalke, B.J. (2002) The human cytomegalovirus UL35 gene encodes two proteins with different functions. Journal of virology, 76, 2460-2468.
59	Salsman, J., Jagannathan, M., Paladino, P., Chan, P.K., Dellaire, G., Raught, B. and Frappier, L. (2012) Proteomic profiling of the human cytomegalovirus UL35 gene products reveals a role for UL35 in the DNA repair response. Journal of virology, 86, 806-820.
60	Skaletskaya, A., Bartle, L.M., Chittenden, T., McCormick, A.L., Mocarski, E.S. and Goldmacher, V.S. (2001) A cytomegalovirus-encoded inhibitor of apoptosis that suppresses caspase-8 activation. Proceedings of the National Academy of Sciences of the United States of America, 98, 7829-7834.
61	Huang, Y., Qi, Y., Ma, Y., He, R., Ji, Y., Sun, Z. and Ruan, Q. (2013) Down-regulation of human cytomegalovirus UL138, a novel latency-associated determinant, by hcmv-miR-UL36. Journal of biosciences, 38, 479-485.
62	Patterson, C.E. and Shenk, T. (1999) Human cytomegalovirus UL36 protein is dispensable for viral replication in cultured cells. Journal of virology, 73, 7126-7131.
63	Wyrwicz, L.S. and Rychlewski, L. (2008) Cytomegalovirus immediate early gene UL37 encodes a novel MHC-like protein. Acta biochimica Polonica, 55, 67-73.
64	Goldmacher, V.S., Bartle, L.M., Skaletskaya, A., Dionne, C.A., Kedersha, N.L., Vater, C.A., Han, J.W., Lutz, R.J., Watanabe, S., Cahir McFarland, E.D. et al. (1999) A cytomegalovirus-encoded mitochondria-localized inhibitor of apoptosis structurally unrelated to Bcl-2. Proceedings of the National Academy of Sciences of the United States of America, 96, 12536-12541.
65	Biegalke, B.J. (1999) Human cytomegalovirus US3 gene expression is regulated by a complex network of positive and negative regulators. Virology, 261, 155-164.
66	Terhune, S., Torigoi, E., Moorman, N., Silva, M., Qian, Z., Shenk, T. and Yu, D. (2007) Human cytomegalovirus UL38 protein blocks apoptosis. Journal of virology, 81, 3109-3123.
67	Moorman, N.J., Cristea, I.M., Terhune, S.S., Rout, M.P., Chait, B.T. and Shenk, T. (2008) Human cytomegalovirus protein UL38 inhibits host cell stress responses by antagonizing the tuberous sclerosis protein complex. Cell host & microbe, 3, 253-262.
68	Xuan, B., Qian, Z., Torigoi, E. and Yu, D. (2009) Human cytomegalovirus protein pUL38 induces ATF4 expression, inhibits persistent JNK phosphorylation, and suppresses endoplasmic reticulum stress-induced cell death. Journal of virology, 83, 3463-3474.
69	Savaryn, J.P., Reitsma, J.M., Bigley, T.M., Halligan, B.D., Qian, Z., Yu, D. and Terhune, S.S. (2013) Human cytomegalovirus pUL29/28 and pUL38 repression of p53-regulated p21CIP1 and caspase 1 promoters during infection. Journal of virology, 87, 2463-2474.
70	Tomasec, P., Braud, V.M., Rickards, C., Powell, M.B., McSharry, B.P., Gadola, S., Cerundolo, V., Borysiewicz, L.K., McMichael, A.J. and Wilkinson, G.W. (2000) Surface expression of HLA-E, an inhibitor of natural killer cells, enhanced by human cytomegalovirus gpUL40. Science, 287, 1031.
71	Ulbrecht, M., Martinozzi, S., Grzeschik, M., Hengel, H., Ellwart, J.W., Pla, M. and Weiss, E.H. (2000) Cutting edge: the human cytomegalovirus UL40 gene product contains a ligand for HLA-E and prevents NK cell-mediated lysis. Journal of immunology, 164, 5019-5022.
72	Hammer, Q., Ruckert, T., Borst, E.M., Dunst, J., Haubner, A., Durek, P., Heinrich, F., Gasparoni, G., Babic, M., Tomic, A. et al. (2018) Peptide-specific recognition of human cytomegalovirus strains controls adaptive natural killer cells. Nature immunology, 19, 453-463.
73	Fu, Y.Z., Guo, Y., Zou, H.M., Su, S., Wang, S.Y., Yang, Q., Luo, M.H. and Wang, Y.Y. (2019) Human cytomegalovirus protein UL42 antagonizes cGAS/MITA-mediated innate antiviral response. PLoS pathogens, 15, e1007691.
74	Koshizuka, T., Tanaka, K. and Suzutani, T. (2016) Degradation of host ubiquitin E3 ligase Itch by human cytomegalovirus UL42. The Journal of general virology, 97, 196-208.
75	Koshizuka, T. and Inoue, N. (2020) Activation of c-Jun by human cytomegalovirus UL42 through JNK activation. PloS one, 15, e0232635.
76	Neo, J.Y.J., Wee, S.Y.K., Bonne, I., Tay, S.H., Raida, M., Jovanovic, V., Fairhurst, A.M., Lu, J., Hanson, B.J. and MacAry, P.A. (2019) Characterisation of a human antibody that potentially links cytomegalovirus infection with systemic lupus erythematosus. Scientific reports, 9, 9998.
77	Kwon, Y., Kim, M.N., Young Choi, E., Heon Kim, J., Hwang, E.S. and Cha, C.Y. (2012) Inhibition of p53 transcriptional activity by human cytomegalovirus UL44. Microbiology and immunology, 56, 324-331.
78	Rossetto, C.C., Tarrant-Elorza, M. and Pari, G.S. (2013) Cis and trans acting factors involved in human cytomegalovirus experimental and natural latent infection of CD14 (+) monocytes and CD34 (+) cells. PLoS pathogens, 9, e1003366.
79	Fu, Y.Z., Su, S., Zou, H.M., Guo, Y., Wang, S.Y., Li, S., Luo, M.H. and Wang, Y.Y. (2019) Human Cytomegalovirus DNA Polymerase Subunit UL44 Antagonizes Antiviral Immune Responses by Suppressing IRF3- and NF-kappaB-Mediated Transcription. Journal of virology, 93.
80	Ivanova, L., Schlesinger, S. and Olivo, P.D. (1999) Regulated expression of a Sindbis virus replicon by herpesvirus promoters. Journal of virology, 73, 1998-2005.
81	Kwon, K.M., Oh, S.E., Kim, Y.E., Han, T.H. and Ahn, J.H. (2017) Cooperative inhibition of RIP1-mediated NF-kappaB signaling by cytomegalovirus-encoded deubiquitinase and inactive homolog of cellular ribonucleotide reductase large subunit. PLoS pathogens, 13, e1006423.
82	Gibson, W., Baxter, M.K. and Clopper, K.S. (1996) Cytomegalovirus "missing" capsid protein identified as heat-aggregable product of human cytomegalovirus UL46. Journal of virology, 70, 7454-7461.
83	Cappadona, I., Villinger, C., Schutzius, G., Mertens, T. and von Einem, J. (2015) Human Cytomegalovirus pUL47 Modulates Tegumentation and Capsid Accumulation at the Viral Assembly Complex. Journal of virology, 89, 7314-7328.
84	Bechtel, J.T. and Shenk, T. (2002) Human cytomegalovirus UL47 tegument protein functions after entry and before immediate-early gene expression. Journal of virology, 76, 1043-1050.
85	Das, S., Ortiz, D.A., Gurczynski, S.J., Khan, F. and Pellett, P.E. (2014) Identification of human cytomegalovirus genes important for biogenesis of the cytoplasmic virion assembly complex. Journal of virology, 88, 9086-9099.
86	Kim, Y.E., Oh, S.E., Kwon, K.M., Lee, C.H. and Ahn, J.H. (2016) Involvement of the N-Terminal Deubiquitinating Protease Domain of Human Cytomegalovirus UL48 Tegument Protein in Autoubiquitination, Virion Stability, and Virus Entry. Journal of virology, 90, 3229-3242.
87	Wang, J., Loveland, A.N., Kattenhorn, L.M., Ploegh, H.L. and Gibson, W. (2006) High-molecular-weight protein (pUL48) of human cytomegalovirus is a competent deubiquitinating protease: mutant viruses altered in its active-site cysteine or histidine are viable. Journal of virology, 80, 6003-6012.
88	Lai, L. and Britt, W.J. (2003) The interaction between the major capsid protein and the smallest capsid protein of human cytomegalovirus is dependent on two linear sequences in the smallest capsid protein. Journal of virology, 77, 2730-2735.
89	Zhang, W., Li, H., Li, Y., Zeng, Z., Li, S., Zhang, X., Zou, Y. and Zhou, T. (2010) Effective inhibition of HCMV UL49 gene expression and viral replication by oligonucleotide external guide sequences and RNase P. Virology journal, 7, 100.
90	Wang, K., Li, Y., Zhao, G., Wu, Y., Zhang, X., Li, H. and Zhou, T. (2013) Inhibition of human cytomegalovirus DNA replication by small interfering RNAs targeted to UL49. Acta biochimica et biophysica Sinica, 45, 401-407.
91	Sharma, M., Kamil, J.P., Coughlin, M., Reim, N.I. and Coen, D.M. (2014) Human cytomegalovirus UL50 and UL53 recruit viral protein kinase UL97, not protein kinase C, for disruption of nuclear lamina and nuclear egress in infected cells. Journal of virology, 88, 249-262.
92	Lee, M.K., Kim, Y.J., Kim, Y.E., Han, T.H., Milbradt, J., Marschall, M. and Ahn, J.H. (2018) Transmembrane Protein pUL50 of Human Cytomegalovirus Inhibits ISGylation by Downregulating UBE1L. Journal of virology, 92.
93	Sonntag, E., Hamilton, S.T., Bahsi, H., Wagner, S., Jonjic, S., Rawlinson, W.D., Marschall, M. and Milbradt, J. (2016) Cytomegalovirus pUL50 is the multi-interacting determinant of the core nuclear egress complex (NEC) that recruits cellular accessory NEC components. The Journal of general virology, 97, 1676-1685.
94	Lee, M.K., Hyeon, S. and Ahn, J.H. (2020) The Human Cytomegalovirus Transmembrane Protein pUL50 Induces Loss of VCP/p97 and Is Regulated by a Small Isoform of pUL50. Journal of virology, 94.
95	Neuber, S., Wagner, K., Goldner, T., Lischka, P., Steinbrueck, L., Messerle, M. and Borst, E.M. (2017) Mutual Interplay between the Human Cytomegalovirus Terminase Subunits pUL51, pUL56, and pUL89 Promotes Terminase Complex Formation. Journal of virology, 91.
96	Borst, E.M., Kleine-Albers, J., Gabaev, I., Babic, M., Wagner, K., Binz, A., Degenhardt, I., Kalesse, M., Jonjic, S., Bauerfeind, R. et al. (2013) The human cytomegalovirus UL51 protein is essential for viral genome cleavage-packaging and interacts with the terminase subunits pUL56 and pUL89. Journal of virology, 87, 1720-1732.
97	Borst, E.M., Wagner, K., Binz, A., Sodeik, B. and Messerle, M. (2008) The essential human cytomegalovirus gene UL52 is required for cleavage-packaging of the viral genome. Journal of virology, 82, 2065-2078.
98	Dal Monte, P., Pignatelli, S., Zini, N., Maraldi, N.M., Perret, E., Prevost, M.C. and Landini, M.P. (2002) Analysis of intracellular and intraviral localization of the human cytomegalovirus UL53 protein. The Journal of general virology, 83, 1005-1012.
99	Loregian, A., Appleton, B.A., Hogle, J.M. and Coen, D.M. (2004) Specific residues in the connector loop of the human cytomegalovirus DNA polymerase accessory protein UL44 are crucial for interaction with the UL54 catalytic subunit. Journal of virology, 78, 9084-9092.
100	Loregian, A., Appleton, B.A., Hogle, J.M. and Coen, D.M. (2004) Residues of human cytomegalovirus DNA polymerase catalytic subunit UL54 that are necessary and sufficient for interaction with the accessory protein UL44. Journal of virology, 78, 158-167.
101	Xiaofei, E., Stadler, B.M., Debatis, M., Wang, S., Lu, S. and Kowalik, T.F. (2012) RNA interference-mediated targeting of human cytomegalovirus immediate-early or early gene products inhibits viral replication with differential effects on cellular functions. Journal of virology, 86, 5660-5673.
102	Yurochko, A.D., Hwang, E.S., Rasmussen, L., Keay, S., Pereira, L. and Huang, E.S. (1997) The human cytomegalovirus UL55 (gB) and UL75 (gH) glycoprotein ligands initiate the rapid activation of Sp1 and NF-kappaB during infection. Journal of virology, 71, 5051-5059.
103	Wang, S.K., Duh, C.Y. and Wu, C.W. (2004) Human cytomegalovirus UL76 encodes a novel virion-associated protein that is able to inhibit viral replication. Journal of virology, 78, 9750-9762.
104	Jarvis, M.A., Jones, T.R., Drummond, D.D., Smith, P.P., Britt, W.J., Nelson, J.A. and Baldick, C.J. (2004) Phosphorylation of human cytomegalovirus glycoprotein B (gB) at the acidic cluster casein kinase 2 site (Ser900) is required for localization of gB to the trans-Golgi network and efficient virus replication. Journal of virology, 78, 285-293.
105	Lopper, M. and Compton, T. (2004) Coiled-coil domains in glycoproteins B and H are involved in human cytomegalovirus membrane fusion. Journal of virology, 78, 8333-8341.
106	Isaacson, M.K. and Compton, T. (2009) Human cytomegalovirus glycoprotein B is required for virus entry and cell-to-cell spread but not for virion attachment, assembly, or egress. Journal of virology, 83, 3891-3903.
107	Champier, G., Couvreux, A., Hantz, S., Rametti, A., Mazeron, M.C., Bouaziz, S., Denis, F. and Alain, S. (2008) Putative functional domains of human cytomegalovirus pUL56 involved in dimerization and benzimidazole D-ribonucleoside activity. Antiviral therapy, 13, 643-654.
108	Bogner, E., Radsak, K. and Stinski, M.F. (1998) The gene product of human cytomegalovirus open reading frame UL56 binds the pac motif and has specific nuclease activity. Journal of virology, 72, 2259-2264.
109	Scholz, B., Rechter, S., Drach, J.C., Townsend, L.B. and Bogner, E. (2003) Identification of the ATP-binding site in the terminase subunit pUL56 of human cytomegalovirus. Nucleic acids research, 31, 1426-1433.
110	Woon, H.G., Scott, G.M., Yiu, K.L., Miles, D.H. and Rawlinson, W.D. (2008) Identification of putative functional motifs in viral proteins essential for human cytomegalovirus DNA replication. Virus genes, 37, 193-202.
111	Herbein, G. (2018) The Human Cytomegalovirus, from Oncomodulation to Oncogenesis. Viruses, 10.
112	Hayashi, M.L., Blankenship, C. and Shenk, T. (2000) Human cytomegalovirus UL69 protein is required for efficient accumulation of infected cells in the G1 phase of the cell cycle. Proceedings of the National Academy of Sciences of the United States of America, 97, 2692-2696.
113	Cygnar, D., Hagemeier, S., Kronemann, D. and Bresnahan, W.A. (2012) The cellular protein SPT6 is required for efficient replication of human cytomegalovirus. Journal of virology, 86, 2011-2020.
114	Aoyagi, M., Gaspar, M. and Shenk, T.E. (2010) Human cytomegalovirus UL69 protein facilitates translation by associating with the mRNA cap-binding complex and excluding 4EBP1. Proceedings of the National Academy of Sciences of the United States of America, 107, 2640-2645.
115	Toth, Z., Lischka, P. and Stamminger, T. (2006) RNA-binding of the human cytomegalovirus transactivator protein UL69, mediated by arginine-rich motifs, is not required for nuclear export of unspliced RNA. Nucleic acids research, 34, 1237-1249.
116	Lischka, P., Toth, Z., Thomas, M., Mueller, R. and Stamminger, T. (2006) The UL69 transactivator protein of human cytomegalovirus interacts with DEXD/H-Box RNA helicase UAP56 to promote cytoplasmic accumulation of unspliced RNA. Molecular and cellular biology, 26, 1631-1643.
117	Lu, M. and Shenk, T. (1999) Human cytomegalovirus UL69 protein induces cells to accumulate in G1 phase of the cell cycle. Journal of virology, 73, 676-683.
118	Lischka, P., Rosorius, O., Trommer, E. and Stamminger, T. (2001) A novel transferable nuclear export signal mediates CRM1-independent nucleocytoplasmic shuttling of the human cytomegalovirus transactivator protein pUL69. The EMBO journal, 20, 7271-7283.
119	Pari, G.S. (2008) Nuts and bolts of human cytomegalovirus lytic DNA replication. Current topics in microbiology and immunology, 325, 153-166.
120	McMahon, T.P. and Anders, D.G. (2002) Interactions between human cytomegalovirus helicase-primase proteins. Virus research, 86, 39-52.
121	Shen, A., Lei, J., Yang, E., Pei, Y., Chen, Y.C., Gong, H., Xiao, G. and Liu, F. (2011) Human cytomegalovirus primase UL70 specifically interacts with cellular factor Snapin. Journal of virology, 85, 11732-11741.
122	Pei, Y., Fu, W., Yang, E., Shen, A., Chen, Y.C., Gong, H., Chen, J., Huang, J., Xiao, G. and Liu, F. (2012) A Hsp40 chaperone protein interacts with and modulates the cellular distribution of the primase protein of human cytomegalovirus. PLoS pathogens, 8, e1002968.
123	Schauflinger, M., Fischer, D., Schreiber, A., Chevillotte, M., Walther, P., Mertens, T. and von Einem, J. (2011) The tegument protein UL71 of human cytomegalovirus is involved in late envelopment and affects multivesicular bodies. Journal of virology, 85, 3821-3832.
124	Meissner, C.S., Suffner, S., Schauflinger, M., von Einem, J. and Bogner, E. (2012) A leucine zipper motif of a tegument protein triggers final envelopment of human cytomegalovirus. Journal of virology, 86, 3370-3382.
125	Varnum, S.M., Streblow, D.N., Monroe, M.E., Smith, P., Auberry, K.J., Pasa-Tolic, L., Wang, D., Camp, D.G., 2nd, Rodland, K., Wiley, S. et al. (2004) Identification of proteins in human cytomegalovirus (HCMV) particles: the HCMV proteome. Journal of virology, 78, 10960-10966.
126	Caposio, P., Riera, L., Hahn, G., Landolfo, S. and Gribaudo, G. (2004) Evidence that the human cytomegalovirus 46-kDa UL72 protein is not an active dUTPase but a late protein dispensable for replication in fibroblasts. Virology, 325, 264-276.
127	Pignatelli, S., Dal Monte, P., Rossini, G., Chou, S., Gojobori, T., Hanada, K., Guo, J.J., Rawlinson, W., Britt, W., Mach, M. et al. (2003) Human cytomegalovirus glycoprotein N (gpUL73-gN) genomic variants: identification of a novel subgroup, geographical distribution and evidence of positive selective pressure. The Journal of general virology, 84, 647-655.
128	Pignatelli, S., Dal Monte, P. and Landini, M.P. (2001) gpUL73 (gN) genomic variants of human cytomegalovirus isolates are clustered into four distinct genotypes. The Journal of general virology, 82, 2777-2784.
129	Britt, W.J. and Auger, D. (1985) Identification of a 65 000 dalton virion envelope protein of human cytomegalovirus. Virus research, 4, 31-36.
130	Paterson, D.A., Dyer, A.P., Milne, R.S., Sevilla-Reyes, E. and Gompels, U.A. (2002) A role for human cytomegalovirus glycoprotein O (gO) in cell fusion and a new hypervariable locus. Virology, 293, 281-294.
131	Rossini, G., Pignatelli, S., Dal Monte, P., Camozzi, D., Lazzarotto, T., Gabrielli, L., Gatto, M.R. and Landini, M.P. (2005) Monitoring for human cytomegalovirus infection in solid organ transplant recipients through antigenemia and glycoprotein N (gN) variants: evidence of correlation and potential prognostic value of gN genotypes. Microbes and infection, 7, 890-896.
132	Zhou, M., Lanchy, J.M. and Ryckman, B.J. (2015) Human Cytomegalovirus gH/gL/gO Promotes the Fusion Step of Entry into All Cell Types, whereas gH/gL/UL128-131 Broadens Virus Tropism through a Distinct Mechanism. Journal of virology, 89, 8999-9009.
133	Kinzler, E.R. and Compton, T. (2005) Characterization of human cytomegalovirus glycoprotein-induced cell-cell fusion. Journal of virology, 79, 7827-7837.
134	Jiang, X.J., Adler, B., Sampaio, K.L., Digel, M., Jahn, G., Ettischer, N., Stierhof, Y.D., Scrivano, L., Koszinowski, U., Mach, M. et al. (2008) UL74 of human cytomegalovirus contributes to virus release by promoting secondary envelopment of virions. Journal of virology, 82, 2802-2812.
135	Jiang, X.J., Sampaio, K.L., Ettischer, N., Stierhof, Y.D., Jahn, G., Kropff, B., Mach, M. and Sinzger, C. (2011) UL74 of human cytomegalovirus reduces the inhibitory effect of gH-specific and gB-specific antibodies. Archives of virology, 156, 2145-2155.
136	Vanarsdall, A.L., Chase, M.C. and Johnson, D.C. (2011) Human cytomegalovirus glycoprotein gO complexes with gH/gL, promoting interference with viral entry into human fibroblasts but not entry into epithelial cells. Journal of virology, 85, 11638-11645.
137	Suarez, N.M., Musonda, K.G., Escriva, E., Njenga, M., Agbueze, A., Camiolo, S., Davison, A.J. and Gompels, U.A. (2019) Multiple-Strain Infections of Human Cytomegalovirus With High Genomic Diversity Are Common in Breast Milk From Human Immunodeficiency Virus-Infected Women in Zambia. The Journal of infectious diseases, 220, 792-801.
138	Huber, M.T. and Compton, T. (1997) Characterization of a novel third member of the human cytomegalovirus glycoprotein H-glycoprotein L complex. Journal of virology, 71, 5391-5398.
139	Day, L.Z., Stegmann, C., Schultz, E.P., Lanchy, J.M., Yu, Q. and Ryckman, B.J. (2020) Polymorphisms in Human Cytomegalovirus Glycoprotein O (gO) Exert Epistatic Influences on Cell-Free and Cell-to-Cell Spread and Antibody Neutralization on gH Epitopes. Journal of virology, 94.
140	Gatherer, D., Seirafian, S., Cunningham, C., Holton, M., Dargan, D.J., Baluchova, K., Hector, R.D., Galbraith, J., Herzyk, P., Wilkinson, G.W. et al. (2011) High-resolution human cytomegalovirus transcriptome. Proceedings of the National Academy of Sciences of the United States of America, 108, 19755-19760.
141	McWatters, B.J., Stenberg, R.M. and Kerry, J.A. (2002) Characterization of the human cytomegalovirus UL75 (glycoprotein H) late gene promoter. Virology, 303, 309-316.
142	Siew, V.K., Duh, C.Y. and Wang, S.K. (2009) Human cytomegalovirus UL76 induces chromosome aberrations. Journal of biomedical science, 16, 107.
143	Costa, H., Nascimento, R., Sinclair, J. and Parkhouse, R.M. (2013) Human cytomegalovirus gene UL76 induces IL-8 expression through activation of the DNA damage response. PLoS pathogens, 9, e1003609.
144	Isomura, H., Stinski, M.F., Murata, T., Nakayama, S., Chiba, S., Akatsuka, Y., Kanda, T. and Tsurumi, T. (2010) The human cytomegalovirus UL76 gene regulates the level of expression of the UL77 gene. PloS one, 5, e11901.
145	Koppen-Rung, P., Dittmer, A. and Bogner, E. (2016) Intracellular Distribution of Capsid-Associated pUL77 of Human Cytomegalovirus and Interactions with Packaging Proteins and pUL93. Journal of virology, 90, 5876-5885.
146	Meissner, C.S., Koppen-Rung, P., Dittmer, A., Lapp, S. and Bogner, E. (2011) A "coiled-coil" motif is important for oligomerization and DNA binding properties of human cytomegalovirus protein UL77. PloS one, 6, e25115.
147	O'Connor, C.M. and Shenk, T. (2012) Human cytomegalovirus pUL78 G protein-coupled receptor homologue is required for timely cell entry in epithelial cells but not fibroblasts. Journal of virology, 86, 11425-11433.
148	Tschische, P., Tadagaki, K., Kamal, M., Jockers, R. and Waldhoer, M. (2011) Heteromerization of human cytomegalovirus encoded chemokine receptors. Biochemical pharmacology, 82, 610-619.
149	Perng, Y.C., Qian, Z., Fehr, A.R., Xuan, B. and Yu, D. (2011) The human cytomegalovirus gene UL79 is required for the accumulation of late viral transcripts. Journal of virology, 85, 4841-4852.
150	Isomura, H., Stinski, M.F., Murata, T., Yamashita, Y., Kanda, T., Toyokuni, S. and Tsurumi, T. (2011) The human cytomegalovirus gene products essential for late viral gene expression assemble into prereplication complexes before viral DNA replication. Journal of virology, 85, 6629-6644.
151	Wang, L., Li, M., Cai, M., Xing, J., Wang, S. and Zheng, C. (2012) A PY-nuclear localization signal is required for nuclear accumulation of HCMV UL79 protein. Medical microbiology and immunology, 201, 381-387.
152	Gibson, W. (2008) Structure and formation of the cytomegalovirus virion. Current topics in microbiology and immunology, 325, 187-204.
153	de Oliveira, C.A., Guimaraes, C.R., Barreiro, G. and de Alencastro, R.B. (2003) Investigation of the induced-fit mechanism and catalytic activity of the human cytomegalovirus protease homodimer via molecular dynamics simulations. Proteins, 52, 483-491.
154	Nguyen, N.L., Loveland, A.N. and Gibson, W. (2008) Nuclear localization sequences in cytomegalovirus capsid assembly proteins (UL80 proteins) are required for virus production: inactivating NLS1, NLS2, or both affects replication to strikingly different extents. Journal of virology, 82, 5381-5389.
155	Loveland, A.N., Nguyen, N.L., Brignole, E.J. and Gibson, W. (2007) The amino-conserved domain of human cytomegalovirus UL80a proteins is required for key interactions during early stages of capsid formation and virus production. Journal of virology, 81, 620-628.
156	Wood, L.J., Baxter, M.K., Plafker, S.M. and Gibson, W. (1997) Human cytomegalovirus capsid assembly protein precursor (pUL80.5) interacts with itself and with the major capsid protein (pUL86) through two different domains. Journal of virology, 71, 179-190.
157	Fu, Y.Z., Su, S., Gao, Y.Q., Wang, P.P., Huang, Z.F., Hu, M.M., Luo, W.W., Li, S., Luo, M.H., Wang, Y.Y. et al. (2017) Human Cytomegalovirus Tegument Protein UL82 Inhibits STING-Mediated Signaling to Evade Antiviral Immunity. Cell host & microbe, 21, 231-243.
158	Bresnahan, W.A., Hultman, G.E. and Shenk, T. (2000) Replication of wild-type and mutant human cytomegalovirus in life-extended human diploid fibroblasts. Journal of virology, 74, 10816-10818.
159	Kalejta, R.F. and Shenk, T. (2003) Proteasome-dependent, ubiquitin-independent degradation of the Rb family of tumor suppressors by the human cytomegalovirus pp71 protein. Proceedings of the National Academy of Sciences of the United States of America, 100, 3263-3268.
160	Cantrell, S.R. and Bresnahan, W.A. (2005) Interaction between the human cytomegalovirus UL82 gene product (pp71) and hDaxx regulates immediate-early gene expression and viral replication. Journal of virology, 79, 7792-7802.
161	Saffert, R.T. and Kalejta, R.F. (2006) Inactivating a cellular intrinsic immune defense mediated by Daxx is the mechanism through which the human cytomegalovirus pp71 protein stimulates viral immediate-early gene expression. Journal of virology, 80, 3863-3871.
162	Penkert, R.R. and Kalejta, R.F. (2012) Tale of a tegument transactivator: the past, present and future of human CMV pp71. Future virology, 7, 855-869.
163	Bresnahan, W.A. and Shenk, T.E. (2000) UL82 virion protein activates expression of immediate early viral genes in human cytomegalovirus-infected cells. Proceedings of the National Academy of Sciences of the United States of America, 97, 14506-14511.
164	Liu, B. and Stinski, M.F. (1992) Human cytomegalovirus contains a tegument protein that enhances transcription from promoters with upstream ATF and AP-1 cis-acting elements. Journal of virology, 66, 4434-4444.
165	Biolatti, M., Dell'Oste, V., Pautasso, S., Gugliesi, F., von Einem, J., Krapp, C., Jakobsen, M.R., Borgogna, C., Gariglio, M., De Andrea, M. et al. (2018) Human Cytomegalovirus Tegument Protein pp65 (pUL83) Dampens Type I Interferon Production by Inactivating the DNA Sensor cGAS without Affecting STING. Journal of virology, 92.
166	Irmiere, A. and Gibson, W. (1983) Isolation and characterization of a noninfectious virion-like particle released from cells infected with human strains of cytomegalovirus. Virology, 130, 118-133.
167	McLaughlin-Taylor, E., Pande, H., Forman, S.J., Tanamachi, B., Li, C.R., Zaia, J.A., Greenberg, P.D. and Riddell, S.R. (1994) Identification of the major late human cytomegalovirus matrix protein pp65 as a target antigen for CD8+ virus-specific cytotoxic T lymphocytes. Journal of medical virology, 43, 103-110.
168	Gilbert, M.J., Riddell, S.R., Plachter, B. and Greenberg, P.D. (1996) Cytomegalovirus selectively blocks antigen processing and presentation of its immediate-early gene product. Nature, 383, 720-722.
169	Tomtishen, J.P., 3rd. (2012) Human cytomegalovirus tegument proteins (pp65, pp71, pp150, pp28). Virology journal, 9, 22.
170	Arnon, T.I., Achdout, H., Levi, O., Markel, G., Saleh, N., Katz, G., Gazit, R., Gonen-Gross, T., Hanna, J., Nahari, E. et al. (2005) Inhibition of the NKp30 activating receptor by pp65 of human cytomegalovirus. Nature immunology, 6, 515-523.
171	Arnon, T.I., Markel, G. and Mandelboim, O. (2006) Tumor and viral recognition by natural killer cells receptors. Seminars in cancer biology, 16, 348-358.
172	Abate, D.A., Watanabe, S. and Mocarski, E.S. (2004) Major human cytomegalovirus structural protein pp65 (ppUL83) prevents interferon response factor 3 activation in the interferon response. Journal of virology, 78, 10995-11006.
173	Cristea, I.M., Moorman, N.J., Terhune, S.S., Cuevas, C.D., O'Keefe, E.S., Rout, M.P., Chait, B.T. and Shenk, T. (2010) Human cytomegalovirus pUL83 stimulates activity of the viral immediate-early promoter through its interaction with the cellular IFI16 protein. Journal of virology, 84, 7803-7814.
174	Li, T., Chen, J. and Cristea, I.M. (2013) Human cytomegalovirus tegument protein pUL83 inhibits IFI16-mediated DNA sensing for immune evasion. Cell host & microbe, 14, 591-599.
175	Biolatti, M., Dell'Oste, V., Pautasso, S., von Einem, J., Marschall, M., Plachter, B., Gariglio, M., De Andrea, M. and Landolfo, S. (2016) Regulatory Interaction between the Cellular Restriction Factor IFI16 and Viral pp65 (pUL83) Modulates Viral Gene Expression and IFI16 Protein Stability. Journal of virology, 90, 8238-8250.
176	Huang, Y., Ma, D., Huang, H., Lu, Y., Liao, Y., Liu, L., Liu, X. and Fang, F. (2017) Interaction between HCMV pUL83 and human AIM2 disrupts the activation of the AIM2 inflammasome. Virology journal, 14, 34.
177	Xu, Y., Cei, S.A., Rodriguez Huete, A., Colletti, K.S. and Pari, G.S. (2004) Human cytomegalovirus DNA replication requires transcriptional activation via an IE2- and UL84-responsive bidirectional promoter element within oriLyt. Journal of virology, 78, 11664-11677.
178	Colletti, K.S., Xu, Y., Cei, S.A., Tarrant, M. and Pari, G.S. (2004) Human cytomegalovirus UL84 oligomerization and heterodimerization domains act as transdominant inhibitors of oriLyt-dependent DNA replication: evidence that IE2-UL84 and UL84-UL84 interactions are required for lytic DNA replication. Journal of virology, 78, 9203-9214.
179	Colletti, K.S., Smallenburg, K.E., Xu, Y. and Pari, G.S. (2007) Human cytomegalovirus UL84 interacts with an RNA stem-loop sequence found within the RNA/DNA hybrid region of oriLyt. Journal of virology, 81, 7077-7085.
180	Kagele, D., Gao, Y., Smallenburg, K. and Pari, G.S. (2009) Interaction of HCMV UL84 with C/EBPalpha transcription factor binding sites within oriLyt is essential for lytic DNA replication. Virology, 392, 16-23.
181	Xu, Y., Colletti, K.S. and Pari, G.S. (2002) Human cytomegalovirus UL84 localizes to the cell nucleus via a nuclear localization signal and is a component of viral replication compartments. Journal of virology, 76, 8931-8938.
182	Sarisky, R.T. and Hayward, G.S. (1996) Evidence that the UL84 gene product of human cytomegalovirus is essential for promoting oriLyt-dependent DNA replication and formation of replication compartments in cotransfection assays. Journal of virology, 70, 7398-7413.
183	Xu, Y., Cei, S.A., Huete, A.R. and Pari, G.S. (2004) Human cytomegalovirus UL84 insertion mutant defective for viral DNA synthesis and growth. Journal of virology, 78, 10360-10369.
184	Gao, Y., Kagele, D., Smallenberg, K. and Pari, G.S. (2010) Nucleocytoplasmic shuttling of human cytomegalovirus UL84 is essential for virus growth. Journal of virology, 84, 8484-8494.
185	Gao, Y., Colletti, K. and Pari, G.S. (2008) Identification of human cytomegalovirus UL84 virus- and cell-encoded binding partners by using proteomics analysis. Journal of virology, 82, 96-104.
186	Strang, B.L., Bender, B.J., Sharma, M., Pesola, J.M., Sanders, R.L., Spector, D.H. and Coen, D.M. (2012) A mutation deleting sequences encoding the amino terminus of human cytomegalovirus UL84 impairs interaction with UL44 and capsid localization. Journal of virology, 86, 11066-11077.
187	Hwang, E.S., Zhang, Z., Cai, H., Huang, D.Y., Huong, S.M., Cha, C.Y. and Huang, E.S. (2009) Human cytomegalovirus IE1-72 protein interacts with p53 and inhibits p53-dependent transactivation by a mechanism different from that of IE2-86 protein. Journal of virology, 83, 12388-12398.
188	Mukai, T., Isegawa, Y. and Yamanishi, K. (1995) Identification of the major capsid protein gene of human herpesvirus 7. Virus research, 37, 55-62.
189	Kumar, R., Cruz, L., Sandhu, P.K. and Buchkovich, N.J. (2020) UL88 Mediates the Incorporation of a Subset of Proteins into the Virion Tegument. Journal of virology, 94.
190	Bogner, E. (2002) Human cytomegalovirus terminase as a target for antiviral chemotherapy. Reviews in medical virology, 12, 115-127.
191	Thoma, C. and Bogner, E. (2010) Short hairpin RNAs specific to human cytomegalovirus terminase subunit pUL89 prevent viral maturation. Antiviral therapy, 15, 391-400.
192	Omoto, S. and Mocarski, E.S. (2013) Cytomegalovirus UL91 is essential for transcription of viral true late (gamma2) genes. Journal of virology, 87, 8651-8664.
193	Omoto, S. and Mocarski, E.S. (2014) Transcription of true late (gamma2) cytomegalovirus genes requires UL92 function that is conserved among beta- and gammaherpesviruses. Journal of virology, 88, 120-130.
194	DeRussy, B.M. and Tandon, R. (2015) Human Cytomegalovirus pUL93 Is Required for Viral Genome Cleavage and Packaging. Journal of virology, 89, 12221-12225.
195	Zou, H.M., Huang, Z.F., Yang, Y., Luo, W.W., Wang, S.Y., Luo, M.H., Fu, Y.Z. and Wang, Y.Y. (2020) Human Cytomegalovirus Protein UL94 Targets MITA to Evade the Antiviral Immune Response. Journal of virology, 94.
196	Phillips, S.L. and Bresnahan, W.A. (2012) The human cytomegalovirus (HCMV) tegument protein UL94 is essential for secondary envelopment of HCMV virions. Journal of virology, 86, 2523-2532.
197	Liu, Y., Zhang, Z., Zhao, X., Wei, H., Deng, J., Cui, Z. and Zhang, X.E. (2012) Human cytomegalovirus UL94 is a nucleocytoplasmic shuttling protein containing two NLSs and one NES. Virus research, 166, 31-42.
198	Liu, Y., Cui, Z., Zhang, Z., Wei, H., Zhou, Y., Wang, M. and Zhang, X.E. (2009) The tegument protein UL94 of human cytomegalovirus as a binding partner for tegument protein pp28 identified by intracellular imaging. Virology, 388, 68-77.
199	Tandon, R. and Mocarski, E.S. (2011) Cytomegalovirus pUL96 is critical for the stability of pp150-associated nucleocapsids. Journal of virology, 85, 7129-7141.
200	Fox, D.S. and Schleiss, M.R. (1997) Sequence and transcriptional analysis of the guinea pig cytomegalovirus UL97 homolog. Virus genes, 15, 255-264.
201	Dell'Oste, V., Gatti, D., Gugliesi, F., De Andrea, M., Bawadekar, M., Lo Cigno, I., Biolatti, M., Vallino, M., Marschall, M., Gariglio, M. et al. (2014) Innate nuclear sensor IFI16 translocates into the cytoplasm during the early stage of in vitro human cytomegalovirus infection and is entrapped in the egressing virions during the late stage. Journal of virology, 88, 6970-6982.
202	Landolfo, S., De Andrea, M., Dell'Oste, V. and Gugliesi, F. (2016) Intrinsic host restriction factors of human cytomegalovirus replication and mechanisms of viral escape. World journal of virology, 5, 87-96.
203	Bigley, T.M., Reitsma, J.M., Mirza, S.P. and Terhune, S.S. (2013) Human cytomegalovirus pUL97 regulates the viral major immediate early promoter by phosphorylation-mediated disruption of histone deacetylase 1 binding. Journal of virology, 87, 7393-7408.
204	Graf, L., Webel, R., Wagner, S., Hamilton, S.T., Rawlinson, W.D., Sticht, H. and Marschall, M. (2013) The cyclin-dependent kinase ortholog pUL97 of human cytomegalovirus interacts with cyclins. Viruses, 5, 3213-3230.
205	Wolf, D.G., Courcelle, C.T., Prichard, M.N. and Mocarski, E.S. (2001) Distinct and separate roles for herpesvirus-conserved UL97 kinase in cytomegalovirus DNA synthesis and encapsidation. Proceedings of the National Academy of Sciences of the United States of America, 98, 1895-1900.
206	Prichard, M.N., Gao, N., Jairath, S., Mulamba, G., Krosky, P., Coen, D.M., Parker, B.O. and Pari, G.S. (1999) A recombinant human cytomegalovirus with a large deletion in UL97 has a severe replication deficiency. Journal of virology, 73, 5663-5670.
207	Michel, D. and Mertens, T. (2004) The UL97 protein kinase of human cytomegalovirus and homologues in other herpesviruses: impact on virus and host. Biochimica et biophysica acta, 1697, 169-180.
208	Krosky, P.M., Baek, M.C. and Coen, D.M. (2003) The human cytomegalovirus UL97 protein kinase, an antiviral drug target, is required at the stage of nuclear egress. Journal of virology, 77, 905-914.
209	Goldberg, M.D., Honigman, A., Weinstein, J., Chou, S., Taraboulos, A., Rouvinski, A., Shinder, V. and Wolf, D.G. (2011) Human cytomegalovirus UL97 kinase and nonkinase functions mediate viral cytoplasmic secondary envelopment. Journal of virology, 85, 3375-3384.
210	Azzeh, M., Honigman, A., Taraboulos, A., Rouvinski, A. and Wolf, D.G. (2006) Structural changes in human cytomegalovirus cytoplasmic assembly sites in the absence of UL97 kinase activity. Virology, 354, 69-79.
211	Wing, B.A. and Huang, E.S. (1995) Analysis and mapping of a family of 3'-coterminal transcripts containing coding sequences for human cytomegalovirus open reading frames UL93 through UL99. Journal of virology, 69, 1521-1531.
212	Gao, M., Robertson, B.J., McCann, P.J., O'Boyle, D.R., Weller, S.K., Newcomb, W.W., Brown, J.C. and Weinheimer, S.P. (1998) Functional conservations of the alkaline nuclease of herpes simplex type 1 and human cytomegalovirus. Virology, 249, 460-470.
213	Sheaffer, A.K., Weinheimer, S.P. and Tenney, D.J. (1997) The human cytomegalovirus UL98 gene encodes the conserved herpesvirus alkaline nuclease. The Journal of general virology, 78 ( Pt 11), 2953-2961.
214	Jones, T.R. and Lee, S.W. (2004) An acidic cluster of human cytomegalovirus UL99 tegument protein is required for trafficking and function. Journal of virology, 78, 1488-1502.
215	Silva, M.C., Yu, Q.C., Enquist, L. and Shenk, T. (2003) Human cytomegalovirus UL99-encoded pp28 is required for the cytoplasmic envelopment of tegument-associated capsids. Journal of virology, 77, 10594-10605.
216	Seo, J.Y., Heo, J.A. and Britt, W.J. (2020) Phosphorylation of tegument protein pp28 contributes to trafficking to the assembly compartment in human cytomegalovirus infection. Journal of microbiology, 58, 624-631.
217	Phillips, S.L., Cygnar, D., Thomas, A. and Bresnahan, W.A. (2012) Interaction between the human cytomegalovirus tegument proteins UL94 and UL99 is essential for virus replication. Journal of virology, 86, 9995-10005.
218	Krzyzaniak, M., Mach, M. and Britt, W.J. (2007) The cytoplasmic tail of glycoprotein M (gpUL100) expresses trafficking signals required for human cytomegalovirus assembly and replication. Journal of virology, 81, 10316-10328.
219	Krzyzaniak, M.A., Mach, M. and Britt, W.J. (2009) HCMV-encoded glycoprotein M (UL100) interacts with Rab11 effector protein FIP4. Traffic, 10, 1439-1457.
220	Smith, J.A. and Pari, G.S. (1995) Human cytomegalovirus UL102 gene. Journal of virology, 69, 1734-1740.
221	Ortiz, D.A., Glassbrook, J.E. and Pellett, P.E. (2016) Protein-Protein Interactions Suggest Novel Activities of Human Cytomegalovirus Tegument Protein pUL103. Journal of virology, 90, 7798-7810.
222	Ahlqvist, J. and Mocarski, E. (2011) Cytomegalovirus UL103 controls virion and dense body egress. Journal of virology, 85, 5125-5135.
223	Gentry, B.G., Bogner, E. and Drach, J.C. (2019) Targeting the terminase: An important step forward in the treatment and prophylaxis of human cytomegalovirus infections. Antiviral research, 161, 116-124.
224	Dittmer, A., Drach, J.C., Townsend, L.B., Fischer, A. and Bogner, E. (2005) Interaction of the putative human cytomegalovirus portal protein pUL104 with the large terminase subunit pUL56 and its inhibition by benzimidazole-D-ribonucleosides. Journal of virology, 79, 14660-14667.
225	Komazin, G., Townsend, L.B. and Drach, J.C. (2004) Role of a mutation in human cytomegalovirus gene UL104 in resistance to benzimidazole ribonucleosides. Journal of virology, 78, 710-715.
226	Dittmer, A. and Bogner, E. (2005) Analysis of the quaternary structure of the putative HCMV portal protein PUL104. Biochemistry, 44, 759-765.
227	Holzenburg, A., Dittmer, A. and Bogner, E. (2009) Assembly of monomeric human cytomegalovirus pUL104 into portal structures. The Journal of general virology, 90, 2381-2385.
228	Dittmer, A. and Bogner, E. (2006) Specific short hairpin RNA-mediated inhibition of viral DNA packaging of human cytomegalovirus. FEBS letters, 580, 6132-6138.
229	Pari, G.S. and Anders, D.G. (1993) Eleven loci encoding trans-acting factors are required for transient complementation of human cytomegalovirus oriLyt-dependent DNA replication. Journal of virology, 67, 6979-6988.
230	Cheung, A.K., Gottlieb, D.J., Plachter, B., Pepperl-Klindworth, S., Avdic, S., Cunningham, A.L., Abendroth, A. and Slobedman, B. (2009) The role of the human cytomegalovirus UL111A gene in down-regulating CD4+ T-cell recognition of latently infected cells: implications for virus elimination during latency. Blood, 114, 4128-4137.
231	Lockridge, K.M., Zhou, S.S., Kravitz, R.H., Johnson, J.L., Sawai, E.T., Blewett, E.L. and Barry, P.A. (2000) Primate cytomegaloviruses encode and express an IL-10-like protein. Virology, 268, 272-280.
232	Kotenko, S.V., Saccani, S., Izotova, L.S., Mirochnitchenko, O.V. and Pestka, S. (2000) Human cytomegalovirus harbors its own unique IL-10 homolog (cmvIL-10). Proceedings of the National Academy of Sciences of the United States of America, 97, 1695-1700.
233	Jenkins, C., Abendroth, A. and Slobedman, B. (2004) A novel viral transcript with homology to human interleukin-10 is expressed during latent human cytomegalovirus infection. Journal of virology, 78, 1440-1447.
234	Slobedman, B., Barry, P.A., Spencer, J.V., Avdic, S. and Abendroth, A. (2009) Virus-encoded homologs of cellular interleukin-10 and their control of host immune function. Journal of virology, 83, 9618-9629.
235	Liu, X., Lin, K., Huang, X., Xie, W., Xiang, D., Ding, N., Hu, C., Shen, X., Xue, X. and Huang, Y. (2020) Overexpression of the human cytomegalovirus UL111A is correlated with favorable survival of patients with gastric cancer and changes T-cell infiltration and suppresses carcinogenesis. Journal of cancer research and clinical oncology, 146, 555-568.
236	Nachmani, D., Lankry, D., Wolf, D.G. and Mandelboim, O. (2010) The human cytomegalovirus microRNA miR-UL112 acts synergistically with a cellular microRNA to escape immune elimination. Nature immunology, 11, 806-813.
237	Huang, Y., Chen, D., He, J., Cai, J., Shen, K., Liu, X., Yang, X. and Xu, L. (2015) Hcmv-miR-UL112 attenuates NK cell activity by inhibition type I interferon secretion. Immunology letters, 163, 151-156.
238	Romania, P., Cifaldi, L., Pignoloni, B., Starc, N., D'Alicandro, V., Melaiu, O., Li Pira, G., Giorda, E., Carrozzo, R., Bergvall, M. et al. (2017) Identification of a Genetic Variation in ERAP1 Aminopeptidase that Prevents Human Cytomegalovirus miR-UL112-5p-Mediated Immunoevasion. Cell reports, 20, 846-853.
239	Grey, F., Meyers, H., White, E.A., Spector, D.H. and Nelson, J. (2007) A human cytomegalovirus-encoded microRNA regulates expression of multiple viral genes involved in replication. PLoS pathogens, 3, e163.
240	Ahn, J.H., Jang, W.J. and Hayward, G.S. (1999) The human cytomegalovirus IE2 and UL112-113 proteins accumulate in viral DNA replication compartments that initiate from the periphery of promyelocytic leukemia protein-associated nuclear bodies (PODs or ND10). Journal of virology, 73, 10458-10471.
241	Ranneberg-Nilsen, T., Dale, H.A., Luna, L., Slettebakk, R., Sundheim, O., Rollag, H. and Bjoras, M. (2008) Characterization of human cytomegalovirus uracil DNA glycosylase (UL114) and its interaction with polymerase processivity factor (UL44). Journal of molecular biology, 381, 276-288.
242	Ranneberg-Nilsen, T., Rollag, H., Slettebakk, R., Backe, P.H., Olsen, O., Luna, L. and Bjoras, M. (2012) The chromatin remodeling factor SMARCB1 forms a complex with human cytomegalovirus proteins UL114 and UL44. PloS one, 7, e34119.
243	Prichard, M.N., Lawlor, H., Duke, G.M., Mo, C., Wang, Z., Dixon, M., Kemble, G. and Kern, E.R. (2005) Human cytomegalovirus uracil DNA glycosylase associates with ppUL44 and accelerates the accumulation of viral DNA. Virology journal, 2, 55.
244	Courcelle, C.T., Courcelle, J., Prichard, M.N. and Mocarski, E.S. (2001) Requirement for uracil-DNA glycosylase during the transition to late-phase cytomegalovirus DNA replication. Journal of virology, 75, 7592-7601.
245	Strang, B.L. and Coen, D.M. (2010) Interaction of the human cytomegalovirus uracil DNA glycosylase UL114 with the viral DNA polymerase catalytic subunit UL54. The Journal of general virology, 91, 2029-2033.
246	Calo, S., Cortese, M., Ciferri, C., Bruno, L., Gerrein, R., Benucci, B., Monda, G., Gentile, M., Kessler, T., Uematsu, Y. et al. (2016) The Human Cytomegalovirus UL116 Gene Encodes an Envelope Glycoprotein Forming a Complex with gH Independently from gL. Journal of virology, 90, 4926-4938.
247	Gatault, P., Jones, I.K.A., Meyer, C., Kreklywich, C., Alexander, T., Smith, P.P., Denton, M., Powell, J., Orloff, S.L. and Streblow, D.N. (2021) Rat and human cytomegalovirus ORF116 encodes a virion envelope glycoprotein required for infectivity. Virology, 557, 23-33.
248	Qian, Z., Xuan, B., Hong, T.T. and Yu, D. (2008) The full-length protein encoded by human cytomegalovirus gene UL117 is required for the proper maturation of viral replication compartments. Journal of virology, 82, 3452-3465.
249	Qian, Z., Leung-Pineda, V., Xuan, B., Piwnica-Worms, H. and Yu, D. (2010) Human cytomegalovirus protein pUL117 targets the mini-chromosome maintenance complex and suppresses cellular DNA synthesis. PLoS pathogens, 6, e1000814.
250	Pandey, J.P., Namboodiri, A.M., Radwan, F.F. and Nietert, P.J. (2015) The decoy Fcgamma receptor encoded by the cytomegalovirus UL119-UL118 gene has differential affinity to IgG proteins expressing different GM allotypes. Human immunology, 76, 591-594.
251	Corrales-Aguilar, E., Trilling, M., Hunold, K., Fiedler, M., Le, V.T., Reinhard, H., Ehrhardt, K., Merce-Maldonado, E., Aliyev, E., Zimmermann, A. et al. (2014) Human cytomegalovirus Fcgamma binding proteins gp34 and gp68 antagonize Fcgamma receptors I, II and III. PLoS pathogens, 10, e1004131.
252	Michelson, S. (2004) Consequences of human cytomegalovirus mimicry. Human immunology, 65, 465-475.
253	Yu, D., Silva, M.C. and Shenk, T. (2003) Functional map of human cytomegalovirus AD169 defined by global mutational analysis. Proceedings of the National Academy of Sciences of the United States of America, 100, 12396-12401.
254	Martinez, F.P., Cruz, R., Lu, F., Plasschaert, R., Deng, Z., Rivera-Molina, Y.A., Bartolomei, M.S., Lieberman, P.M. and Tang, Q. (2014) CTCF binding to the first intron of the major immediate early (MIE) gene of human cytomegalovirus (HCMV) negatively regulates MIE gene expression and HCMV replication. Journal of virology, 88, 7389-7401.
255	Dickinson, L.A., Trauger, J.W., Baird, E.E., Ghazal, P., Dervan, P.B. and Gottesfeld, J.M. (1999) Anti-repression of RNA polymerase II transcription by pyrrole-imidazole polyamides. Biochemistry, 38, 10801-10807.
256	Marchini, A., Liu, H. and Zhu, H. (2001) Human cytomegalovirus with IE-2 (UL122) deleted fails to express early lytic genes. Journal of virology, 75, 1870-1878.
257	Castillo, J.P. and Kowalik, T.F. (2002) Human cytomegalovirus immediate early proteins and cell growth control. Gene, 290, 19-34.
258	Zalckvar, E., Paulus, C., Tillo, D., Asbach-Nitzsche, A., Lubling, Y., Winterling, C., Strieder, N., Mucke, K., Goodrum, F., Segal, E. et al. (2013) Nucleosome maps of the human cytomegalovirus genome reveal a temporal switch in chromatin organization linked to a major IE protein. Proceedings of the National Academy of Sciences of the United States of America, 110, 13126-13131.
259	Nevels, M., Paulus, C. and Shenk, T. (2004) Human cytomegalovirus immediate-early 1 protein facilitates viral replication by antagonizing histone deacetylation. Proceedings of the National Academy of Sciences of the United States of America, 101, 17234-17239.
260	Mucke, K., Paulus, C., Bernhardt, K., Gerrer, K., Schon, K., Fink, A., Sauer, E.M., Asbach-Nitzsche, A., Harwardt, T., Kieninger, B. et al. (2014) Human cytomegalovirus major immediate early 1 protein targets host chromosomes by docking to the acidic pocket on the nucleosome surface. Journal of virology, 88, 1228-1248.
261	Paulus, C., Krauss, S. and Nevels, M. (2006) A human cytomegalovirus antagonist of type I IFN-dependent signal transducer and activator of transcription signaling. Proceedings of the National Academy of Sciences of the United States of America, 103, 3840-3845.
262	Reitsma, J.M., Sato, H., Nevels, M., Terhune, S.S. and Paulus, C. (2013) Human cytomegalovirus IE1 protein disrupts interleukin-6 signaling by sequestering STAT3 in the nucleus. Journal of virology, 87, 10763-10776.
263	Knoblach, T., Grandel, B., Seiler, J., Nevels, M. and Paulus, C. (2011) Human cytomegalovirus IE1 protein elicits a type II interferon-like host cell response that depends on activated STAT1 but not interferon-gamma. PLoS pathogens, 7, e1002016.
264	Zheng, Q., Tao, R., Gao, H., Xu, J., Shang, S. and Zhao, N. (2012) HCMV-encoded UL128 enhances TNF-alpha and IL-6 expression and promotes PBMC proliferation through the MAPK/ERK pathway in vitro. Viral immunology, 25, 98-105.
265	Gao, H., Tao, R., Zheng, Q., Xu, J. and Shang, S. (2013) Recombinant HCMV UL128 expression and functional identification of PBMC-attracting activity in vitro. Archives of virology, 158, 173-177.
266	Tao, R., Xu, J., Gao, H., Zhao, W. and Shang, S. (2014) Characteristics and functions of human cytomegalovirus UL128 gene/protein. Acta virologica, 58, 103-107.
267	Kempova, V., Lenhartova, S., Benko, M., Nemcovic, M., Kudelova, M. and Nemcovicova, I. (2020) The power of human cytomegalovirus (HCMV) hijacked UL/b' functions lost in vitro. Acta virologica, 64, 117-130.
268	Straschewski, S., Patrone, M., Walther, P., Gallina, A., Mertens, T. and Frascaroli, G. (2011) Protein pUL128 of human cytomegalovirus is necessary for monocyte infection and blocking of migration. Journal of virology, 85, 5150-5158.
269	Wang, G., Ren, G., Cui, X., Lu, Z., Ma, Y., Qi, Y., Huang, Y., Liu, Z., Sun, Z. and Ruan, Q. (2016) Host protein Snapin interacts with human cytomegalovirus pUL130 and affects viral DNA replication. Journal of biosciences, 41, 173-182.
270	Patrone, M., Secchi, M., Fiorina, L., Ierardi, M., Milanesi, G. and Gallina, A. (2005) Human cytomegalovirus UL130 protein promotes endothelial cell infection through a producer cell modification of the virion. Journal of virology, 79, 8361-8373.
271	Schuessler, A., Sampaio, K.L., Straschewski, S. and Sinzger, C. (2012) Mutational mapping of pUL131A of human cytomegalovirus emphasizes its central role for endothelial cell tropism. Journal of virology, 86, 504-512.
272	Adler, B., Scrivano, L., Ruzcics, Z., Rupp, B., Sinzger, C. and Koszinowski, U. (2006) Role of human cytomegalovirus UL131A in cell type-specific virus entry and release. The Journal of general virology, 87, 2451-2460.
273	Wu, H., Kropff, B., Mach, M. and Britt, W.J. (2020) Human Cytomegalovirus Envelope Protein gpUL132 Regulates Infectious Virus Production through Formation of the Viral Assembly Compartment. mBio, 11.
274	Spaderna, S., Kropff, B., Kodel, Y., Shen, S., Coley, S., Lu, S., Britt, W. and Mach, M. (2005) Deletion of gpUL132, a structural component of human cytomegalovirus, results in impaired virus replication in fibroblasts. Journal of virology, 79, 11837-11847.
275	Wang, E.C.Y., Pjechova, M., Nightingale, K., Vlahava, V.M., Patel, M., Ruckova, E., Forbes, S.K., Nobre, L., Antrobus, R., Roberts, D. et al. (2018) Suppression of costimulation by human cytomegalovirus promotes evasion of cellular immune defenses. Proceedings of the National Academy of Sciences of the United States of America, 115, 4998-5003.
276	Nguyen, C.C., Domma, A.J., Zhang, H. and Kamil, J.P. (2020) Endoplasmic Reticulum (ER) Reorganization and Intracellular Retention of CD58 Are Functionally Independent Properties of the Human Cytomegalovirus ER-Resident Glycoprotein UL148. Journal of virology, 94.
277	Nguyen, C.C., Siddiquey, M.N.A., Zhang, H., Li, G. and Kamil, J.P. (2018) Human Cytomegalovirus Tropism Modulator UL148 Interacts with SEL1L, a Cellular Factor That Governs Endoplasmic Reticulum-Associated Degradation of the Viral Envelope Glycoprotein gO. Journal of virology, 92.
278	Siddiquey, M.N.A., Zhang, H., Nguyen, C.C., Domma, A.J. and Kamil, J.P. (2018) The Human Cytomegalovirus Endoplasmic Reticulum-Resident Glycoprotein UL148 Activates the Unfolded Protein Response. Journal of virology, 92.
279	Li, G., Nguyen, C.C., Ryckman, B.J., Britt, W.J. and Kamil, J.P. (2015) A viral regulator of glycoprotein complexes contributes to human cytomegalovirus cell tropism. Proceedings of the National Academy of Sciences of the United States of America, 112, 4471-4476.
280	Zhang, H., Read, C., Nguyen, C.C., Siddiquey, M.N.A., Shang, C., Hall, C.M., von Einem, J. and Kamil, J.P. (2019) The Human Cytomegalovirus Nonstructural Glycoprotein UL148 Reorganizes the Endoplasmic Reticulum. mBio, 10.
281	Lurain, N.S., Fox, A.M., Lichy, H.M., Bhorade, S.M., Ware, C.F., Huang, D.D., Kwan, S.P., Garrity, E.R. and Chou, S. (2006) Analysis of the human cytomegalovirus genomic region from UL146 through UL147A reveals sequence hypervariability, genotypic stability, and overlapping transcripts. Virology journal, 3, 4.
282	Luttichau, H.R. (2010) The cytomegalovirus UL146 gene product vCXCL1 targets both CXCR1 and CXCR2 as an agonist. The Journal of biological chemistry, 285, 9137-9146.
283	He, R., Ruan, Q., Qi, Y., Ma, Y.P., Huang, Y.J., Sun, Z.R. and Ji, Y.H. (2006) Sequence variability of human cytomegalovirus UL146 and UL147 genes in low-passage clinical isolates. Intervirology, 49, 215-223.
284	Le-Trilling, V.T.K., Becker, T., Nachshon, A., Stern-Ginossar, N., Scholer, L., Voigt, S., Hengel, H. and Trilling, M. (2020) The Human Cytomegalovirus pUL145 Isoforms Act as Viral DDB1-Cullin-Associated Factors to Instruct Host Protein Degradation to Impede Innate Immunity. Cell reports, 30, 2248-2260 e2245.
285	Cheung, T.C., Humphreys, I.R., Potter, K.G., Norris, P.S., Shumway, H.M., Tran, B.R., Patterson, G., Jean-Jacques, R., Yoon, M., Spear, P.G. et al. (2005) Evolutionarily divergent herpesviruses modulate T cell activation by targeting the herpesvirus entry mediator cosignaling pathway. Proceedings of the National Academy of Sciences of the United States of America, 102, 13218-13223.
286	Poole, E., Atkins, E., Nakayama, T., Yoshie, O., Groves, I., Alcami, A. and Sinclair, J. (2008) NF-kappaB-mediated activation of the chemokine CCL22 by the product of the human cytomegalovirus gene UL144 escapes regulation by viral IE86. Journal of virology, 82, 4250-4256.
287	Poole, E., King, C.A., Sinclair, J.H. and Alcami, A. (2006) The UL144 gene product of human cytomegalovirus activates NFkappaB via a TRAF6-dependent mechanism. The EMBO journal, 25, 4390-4399.
288	Wills, M.R., Ashiru, O., Reeves, M.B., Okecha, G., Trowsdale, J., Tomasec, P., Wilkinson, G.W., Sinclair, J. and Sissons, J.G. (2005) Human cytomegalovirus encodes an MHC class I-like molecule (UL142) that functions to inhibit NK cell lysis. Journal of immunology, 175, 7457-7465.
289	Ashiru, O., Bennett, N.J., Boyle, L.H., Thomas, M., Trowsdale, J. and Wills, M.R. (2009) NKG2D ligand MICA is retained in the cis-Golgi apparatus by human cytomegalovirus protein UL142. Journal of virology, 83, 12345-12354.
290	Chalupny, N.J., Rein-Weston, A., Dosch, S. and Cosman, D. (2006) Down-regulation of the NKG2D ligand MICA by the human cytomegalovirus glycoprotein UL142. Biochemical and biophysical research communications, 346, 175-181.
291	Liu, C., Qi, Y., Ma, Y., He, R., Sun, Z., Huang, Y., Ji, Y. and Ruan, Q. (2015) Interaction between the human cytomegalovirusencoded UL142 and cellular Snapin proteins. Molecular medicine reports, 11, 1069-1072.
292	Bennett, N.J., Ashiru, O., Morgan, F.J., Pang, Y., Okecha, G., Eagle, R.A., Trowsdale, J., Sissons, J.G. and Wills, M.R. (2010) Intracellular sequestration of the NKG2D ligand ULBP3 by human cytomegalovirus. Journal of immunology, 185, 1093-1102.
293	Smith, W., Tomasec, P., Aicheler, R., Loewendorf, A., Nemcovicova, I., Wang, E.C., Stanton, R.J., Macauley, M., Norris, P., Willen, L. et al. (2013) Human cytomegalovirus glycoprotein UL141 targets the TRAIL death receptors to thwart host innate antiviral defenses. Cell host & microbe, 13, 324-335.
294	Nemcovicova, I., Benedict, C.A. and Zajonc, D.M. (2013) Structure of human cytomegalovirus UL141 binding to TRAIL-R2 reveals novel, non-canonical death receptor interactions. PLoS pathogens, 9, e1003224.
295	Tomasec, P., Wang, E.C., Davison, A.J., Vojtesek, B., Armstrong, M., Griffin, C., McSharry, B.P., Morris, R.J., Llewellyn-Lacey, S., Rickards, C. et al. (2005) Downregulation of natural killer cell-activating ligand CD155 by human cytomegalovirus UL141. Nature immunology, 6, 181-188.
296	Prod'homme, V., Sugrue, D.M., Stanton, R.J., Nomoto, A., Davies, J., Rickards, C.R., Cochrane, D., Moore, M., Wilkinson, G.W.G. and Tomasec, P. (2010) Human cytomegalovirus UL141 promotes efficient downregulation of the natural killer cell activating ligand CD112. The Journal of general virology, 91, 2034-2039.
297	Zou, F., Lu, Z.T., Wang, S., Wu, S., Wu, Y.Y. and Sun, Z.R. (2018) Human cytomegalovirus UL141 protein interacts with CELF5 and affects viral DNA replication. Molecular medicine reports, 17, 4657-4664.
298	Qi, Y., Mao, Z.Q., Ruan, Q., He, R., Ma, Y.P., Sun, Z.R., Ji, Y.H. and Huang, Y. (2006) Human cytomegalovirus (HCMV) UL139 open reading frame: Sequence variants are clustered into three major genotypes. Journal of medical virology, 78, 517-522.
299	Le, V.T., Trilling, M. and Hengel, H. (2011) The cytomegaloviral protein pUL138 acts as potentiator of tumor necrosis factor (TNF) receptor 1 surface density to enhance ULb'-encoded modulation of TNF-alpha signaling. Journal of virology, 85, 13260-13270.
300	Goodrum, F., Reeves, M., Sinclair, J., High, K. and Shenk, T. (2007) Human cytomegalovirus sequences expressed in latently infected individuals promote a latent infection in vitro. Blood, 110, 937-945.
301	Petrucelli, A., Umashankar, M., Zagallo, P., Rak, M. and Goodrum, F. (2012) Interactions between proteins encoded within the human cytomegalovirus UL133-UL138 locus. Journal of virology, 86, 8653-8662.
302	Lee, S.H., Caviness, K., Albright, E.R., Lee, J.H., Gelbmann, C.B., Rak, M., Goodrum, F. and Kalejta, R.F. (2016) Long and Short Isoforms of the Human Cytomegalovirus UL138 Protein Silence IE Transcription and Promote Latency. Journal of virology, 90, 9483-9494.
303	Petrucelli, A., Rak, M., Grainger, L. and Goodrum, F. (2009) Characterization of a novel Golgi apparatus-localized latency determinant encoded by human cytomegalovirus. Journal of virology, 83, 5615-5629.
304	Montag, C., Wagner, J.A., Gruska, I., Vetter, B., Wiebusch, L. and Hagemeier, C. (2011) The latency-associated UL138 gene product of human cytomegalovirus sensitizes cells to tumor necrosis factor alpha (TNF-alpha) signaling by upregulating TNF-alpha receptor 1 cell surface expression. Journal of virology, 85, 11409-11421.
305	Chen, W., Lin, K., Zhang, L., Guo, G., Sun, X., Chen, J., Ye, L., Ye, S., Mao, C., Xu, J. et al. (2016) The cytomegalovirus protein UL138 induces apoptosis of gastric cancer cells by binding to heat shock protein 70. Oncotarget, 7, 5630-5645.
306	Caviness, K., Cicchini, L., Rak, M., Umashankar, M. and Goodrum, F. (2014) Complex expression of the UL136 gene of human cytomegalovirus results in multiple protein isoforms with unique roles in replication. Journal of virology, 88, 14412-14425.
307	Caviness, K., Bughio, F., Crawford, L.B., Streblow, D.N., Nelson, J.A., Caposio, P. and Goodrum, F. (2016) Complex Interplay of the UL136 Isoforms Balances Cytomegalovirus Replication and Latency. mBio, 7, e01986.
308	Cui, X., Sun, Z.R., Ren, G.W., Wang, G.L., Qi, Y., Ma, Y.P. and Ruan, Q. (2011) Interaction between human cytomegalovirus UL136 protein and ATP1B1 protein. Brazilian journal of medical and biological research = Revista brasileira de pesquisas medicas e biologicas, 44, 1251-1255.
309	Shi, L., Fan, B., Chen, D., Guo, C., Xiang, H., Nie, Y., Zhong, D. and Shi, X. (2020) Human cytomegalovirus protein UL136 activates the IL-6/STAT3 signal through MiR-138 and MiR-34c in gastric cancer cells. International journal of clinical oncology, 25, 1936-1944.
310	Bughio, F., Umashankar, M., Wilson, J. and Goodrum, F. (2015) Human Cytomegalovirus UL135 and UL136 Genes Are Required for Postentry Tropism in Endothelial Cells. Journal of virology, 89, 6536-6550.
311	Liao, H., Lee, J.H., Kondo, R., Katata, M., Imadome, K., Miyado, K., Inoue, N., Fujiwara, S. and Nakamura, H. (2014) The highly conserved human cytomegalovirus UL136 ORF generates multiple Golgi-localizing protein isoforms through differential translation initiation. Virus research, 179, 241-246.
312	Rak, M.A., Buehler, J., Zeltzer, S., Reitsma, J., Molina, B., Terhune, S. and Goodrum, F. (2018) Human Cytomegalovirus UL135 Interacts with Host Adaptor Proteins To Regulate Epidermal Growth Factor Receptor and Reactivation from Latency. Journal of virology, 92.
313	Stanton, R.J., Prod'homme, V., Purbhoo, M.A., Moore, M., Aicheler, R.J., Heinzmann, M., Bailer, S.M., Haas, J., Antrobus, R., Weekes, M.P. et al. (2014) HCMV pUL135 remodels the actin cytoskeleton to impair immune recognition of infected cells. Cell host & microbe, 16, 201-214.
314	Dassa, L., Seidel, E., Oiknine-Djian, E., Yamin, R., Wolf, D.G., Le-Trilling, V.T.K. and Mandelboim, O. (2018) The Human Cytomegalovirus Protein UL148A Downregulates the NK Cell-Activating Ligand MICA To Avoid NK Cell Attack. Journal of virology, 92.
315	Lau, B., Poole, E., Krishna, B., Sellart, I., Wills, M.R., Murphy, E. and Sinclair, J. (2016) The Expression of Human Cytomegalovirus MicroRNA MiR-UL148D during Latent Infection in Primary Myeloid Cells Inhibits Activin A-triggered Secretion of IL-6. Scientific reports, 6, 31205.
316	Pan, C., Zhu, D., Wang, Y., Li, L., Li, D., Liu, F., Zhang, C.Y. and Zen, K. (2016) Human Cytomegalovirus miR-UL148D Facilitates Latent Viral Infection by Targeting Host Cell Immediate Early Response Gene 5. PLoS pathogens, 12, e1006007.
317	Kim, Y., Lee, S., Kim, S., Kim, D., Ahn, J.H. and Ahn, K. (2012) Human cytomegalovirus clinical strain-specific microRNA miR-UL148D targets the human chemokine RANTES during infection. PLoS pathogens, 8, e1002577.
318	Wang, Y.P., Qi, Y., Huang, Y.J., Qi, M.L., Ma, Y.P., He, R., Ji, Y.H., Sun, Z.R. and Ruan, Q. (2013) Identification of immediate early gene X-1 as a cellular target gene of hcmv-mir-UL148D. International journal of molecular medicine, 31, 959-966.
319	Babu, S.G., Pandeya, A., Verma, N., Shukla, N., Kumar, R.V. and Saxena, S. (2014) Role of HCMV miR-UL70-3p and miR-UL148D in overcoming the cellular apoptosis. Molecular and cellular biochemistry, 393, 89-98.
320	Ji, Y.H., Sun, Z.R., Ruan, Q., He, R., Qi, Y., Ma, Y.P. and Huang, Y.J. (2006) High variability of human cytomegalovirus UL150 open reading frame in low-passaged clinical isolates. Chinese medical sciences journal = Chung-kuo i hsueh k'o hsueh tsa chih, 21, 69-74.
321	Ji, Y.H., Ruan, Q., He, R., Qi, Y., Ma, Y.P., Sun, Z.R., Liu, Q. and Wang, J.D. (2008) [Polymorphism analysis of human cytomegalovirus UL150 gene in low passage clinical isolates]. Zhonghua shi yan he lin chuang bing du xue za zhi = Zhonghua shiyan he linchuang bingduxue zazhi = Chinese journal of experimental and clinical virology, 22, 281-283.
322	Child, S.J., Hakki, M., De Niro, K.L. and Geballe, A.P. (2004) Evasion of cellular antiviral responses by human cytomegalovirus TRS1 and IRS1. Journal of virology, 78, 197-205.
323	Marshall, E.E., Bierle, C.J., Brune, W. and Geballe, A.P. (2009) Essential role for either TRS1 or IRS1 in human cytomegalovirus replication. Journal of virology, 83, 4112-4120.
324	Shah, A.C., Parker, J.N., Gillespie, G.Y., Lakeman, F.D., Meleth, S., Markert, J.M. and Cassady, K.A. (2007) Enhanced antiglioma activity of chimeric HCMV/HSV-1 oncolytic viruses. Gene therapy, 14, 1045-1054.
325	Ziehr, B., Vincent, H.A. and Moorman, N.J. (2016) Human Cytomegalovirus pTRS1 and pIRS1 Antagonize Protein Kinase R To Facilitate Virus Replication. Journal of virology, 90, 3839-3848.
326	Cassady, K.A., Saunders, U. and Shimamura, M. (2012) Deltagamma(1)134.5 herpes simplex viruses encoding human cytomegalovirus IRS1 or TRS1 induce interferon regulatory factor 3 phosphorylation and an interferon-stimulated gene response. Journal of virology, 86, 610-614.
327	Strang, B.L., Geballe, A.P. and Coen, D.M. (2010) Association of human cytomegalovirus proteins IRS1 and TRS1 with the viral DNA polymerase accessory subunit UL44. The Journal of general virology, 91, 2167-2175.
328	Tomazin, R., Boname, J., Hegde, N.R., Lewinsohn, D.M., Altschuler, Y., Jones, T.R., Cresswell, P., Nelson, J.A., Riddell, S.R. and Johnson, D.C. (1999) Cytomegalovirus US2 destroys two components of the MHC class II pathway, preventing recognition by CD4+ T cells. Nature medicine, 5, 1039-1043.
329	Hesse, J., Ameres, S., Besold, K., Krauter, S., Moosmann, A. and Plachter, B. (2013) Suppression of CD8+ T-cell recognition in the immediate-early phase of human cytomegalovirus infection. The Journal of general virology, 94, 376-386.
330	Oresic, K., Noriega, V., Andrews, L. and Tortorella, D. (2006) A structural determinant of human cytomegalovirus US2 dictates the down-regulation of class I major histocompatibility molecules. The Journal of biological chemistry, 281, 19395-19406.
331	Oresic, K. and Tortorella, D. (2008) Endoplasmic reticulum chaperones participate in human cytomegalovirus US2-mediated degradation of class I major histocompatibility complex molecules. The Journal of general virology, 89, 1122-1130.
332	Han, J., Rho, S.B., Lee, J.Y., Bae, J., Park, S.H., Lee, S.J., Lee, S.Y., Ahn, C., Kim, J.Y. and Chun, T. (2013) Human cytomegalovirus (HCMV) US2 protein interacts with human CD1d (hCD1d) and down-regulates invariant NKT (iNKT) cell activity. Molecules and cells, 36, 455-464.
333	Powers, C., DeFilippis, V., Malouli, D. and Fruh, K. (2008) Cytomegalovirus immune evasion. Current topics in microbiology and immunology, 325, 333-359.
334	Besold, K., Wills, M. and Plachter, B. (2009) Immune evasion proteins gpUS2 and gpUS11 of human cytomegalovirus incompletely protect infected cells from CD8 T cell recognition. Virology, 391, 5-19.
335	Noriega, V.M., Hesse, J., Gardner, T.J., Besold, K., Plachter, B. and Tortorella, D. (2012) Human cytomegalovirus US3 modulates destruction of MHC class I molecules. Molecular immunology, 51, 245-253.
336	Misaghi, S., Sun, Z.Y., Stern, P., Gaudet, R., Wagner, G. and Ploegh, H. (2004) Structural and functional analysis of human cytomegalovirus US3 protein. Journal of virology, 78, 413-423.
337	Jones, T.R., Wiertz, E.J., Sun, L., Fish, K.N., Nelson, J.A. and Ploegh, H.L. (1996) Human cytomegalovirus US3 impairs transport and maturation of major histocompatibility complex class I heavy chains. Proceedings of the National Academy of Sciences of the United States of America, 93, 11327-11333.
338	Kim, S., Lee, S., Shin, J., Kim, Y., Evnouchidou, I., Kim, D., Kim, Y.K., Kim, Y.E., Ahn, J.H., Riddell, S.R. et al. (2011) Human cytomegalovirus microRNA miR-US4-1 inhibits CD8(+) T cell responses by targeting the aminopeptidase ERAP1. Nature immunology, 12, 984-991.
339	Shao, Y., Qi, Y., Huang, Y., Liu, Z., Ma, Y., Guo, X., Jiang, S., Sun, Z. and Ruan, Q. (2016) Human cytomegalovirus-encoded miR-US4-1 promotes cell apoptosis and benefits discharge of infectious virus particles by targeting QARS. Journal of biosciences, 41, 183-192.
340	Shao, Y., Qi, Y., Huang, Y., Liu, Z., Ma, Y., Guo, X., Jiang, S., Sun, Z. and Ruan, Q. (2017) Human cytomegalovirus miR-US4-5p promotes apoptosis via downregulation of p21-activated kinase 2 in cultured cells. Molecular medicine reports, 16, 4171-4178.
341	Ahn, K., Gruhler, A., Galocha, B., Jones, T.R., Wiertz, E.J., Ploegh, H.L., Peterson, P.A., Yang, Y. and Fruh, K. (1997) The ER-luminal domain of the HCMV glycoprotein US6 inhibits peptide translocation by TAP. Immunity, 6, 613-621.
342	Hewitt, E.W., Gupta, S.S. and Lehner, P.J. (2001) The human cytomegalovirus gene product US6 inhibits ATP binding by TAP. The EMBO journal, 20, 387-396.
343	Kim, Y., Park, B., Cho, S., Shin, J., Cho, K., Jun, Y. and Ahn, K. (2008) Human cytomegalovirus UL18 utilizes US6 for evading the NK and T-cell responses. PLoS pathogens, 4, e1000123.
344	Yoo, J.Y., Choi, K.M., Hong, S.P., Kim, S.H., Park, K.W. and Seol, J.G. (2010) Inhibition of swine leukocyte antigen-I presentation in transgenic mini-pig cell lines by expressing human cytomegalovirus US6. Transplantation proceedings, 42, 4648-4650.
345	Huber, M.T., Tomazin, R., Wisner, T., Boname, J. and Johnson, D.C. (2002) Human cytomegalovirus US7, US8, US9, and US10 are cytoplasmic glycoproteins, not found at cell surfaces, and US9 does not mediate cell-to-cell spread. Journal of virology, 76, 5748-5758.
346	Tirabassi, R., Hook, L., Landais, I., Grey, F., Meyers, H., Hewitt, H. and Nelson, J. (2011) Human cytomegalovirus US7 is regulated synergistically by two virally encoded microRNAs and by two distinct mechanisms. Journal of virology, 85, 11938-11944.
347	Park, A., Ra, E.A., Lee, T.A., Choi, H.J., Lee, E., Kang, S., Seo, J.Y., Lee, S. and Park, B. (2019) HCMV-encoded US7 and US8 act as antagonists of innate immunity by distinctively targeting TLR-signaling pathways. Nature communications, 10, 4670.
348	Tirabassi, R.S. and Ploegh, H.L. (2002) The human cytomegalovirus US8 glycoprotein binds to major histocompatibility complex class I products. Journal of virology, 76, 6832-6835.
349	Seidel, E., Le, V.T.K., Bar-On, Y., Tsukerman, P., Enk, J., Yamin, R., Stein, N., Schmiedel, D., Oiknine Djian, E., Weisblum, Y. et al. (2015) Dynamic Co-evolution of Host and Pathogen: HCMV Downregulates the Prevalent Allele MICA *008 to Escape Elimination by NK Cells. Cell reports, 10, 968-982.
350	Choi, H.J., Park, A., Kang, S., Lee, E., Lee, T.A., Ra, E.A., Lee, J., Lee, S. and Park, B. (2018) Human cytomegalovirus-encoded US9 targets MAVS and STING signaling to evade type I interferon immune responses. Nature communications, 9, 125.
351	Furman, M.H., Dey, N., Tortorella, D. and Ploegh, H.L. (2002) The human cytomegalovirus US10 gene product delays trafficking of major histocompatibility complex class I molecules. Journal of virology, 76, 11753-11756.
352	Park, B., Spooner, E., Houser, B.L., Strominger, J.L. and Ploegh, H.L. (2010) The HCMV membrane glycoprotein US10 selectively targets HLA-G for degradation. The Journal of experimental medicine, 207, 2033-2041.
353	Cho, S., Kim, B.Y., Ahn, K. and Jun, Y. (2013) The C-terminal amino acid of the MHC-I heavy chain is critical for binding to Derlin-1 in human cytomegalovirus US11-induced MHC-I degradation. PloS one, 8, e72356.
354	Gauthami, S., Kumar, D., SivaSai, K.S.R. and Hegde, N.R. (2017) The use of BirA-BAP system to study the effect of US2 and US11 on MHC class I heavy chain in cells. Immunology letters, 190, 233-239.
355	Barel, M.T., Hassink, G.C., van Voorden, S. and Wiertz, E.J. (2006) Human cytomegalovirus-encoded US2 and US11 target unassembled MHC class I heavy chains for degradation. Molecular immunology, 43, 1258-1266.
356	Tirosh, B., Iwakoshi, N.N., Lilley, B.N., Lee, A.H., Glimcher, L.H. and Ploegh, H.L. (2005) Human cytomegalovirus protein US11 provokes an unfolded protein response that may facilitate the degradation of class I major histocompatibility complex products. Journal of virology, 79, 2768-2779.
357	Lee, S.O., Hwang, S., Park, J., Park, B., Jin, B.S., Lee, S., Kim, E., Cho, S., Kim, Y., Cho, K. et al. (2005) Functional dissection of HCMV US11 in mediating the degradation of MHC class I molecules. Biochemical and biophysical research communications, 330, 1262-1267.
358	Zimmermann, C., Kowalewski, D., Bauersfeld, L., Hildenbrand, A., Gerke, C., Schwarzmuller, M., Le-Trilling, V.T.K., Stevanovic, S., Hengel, H., Momburg, F. et al. (2019) HLA-B locus products resist degradation by the human cytomegalovirus immunoevasin US11. PLoS pathogens, 15, e1008040.
359	Fielding, C.A., Weekes, M.P., Nobre, L.V., Ruckova, E., Wilkie, G.S., Paulo, J.A., Chang, C., Suarez, N.M., Davies, J.A., Antrobus, R. et al. (2017) Control of immune ligands by members of a cytomegalovirus gene expansion suppresses natural killer cell activation. eLife, 6.
360	Luganini, A., Cavaletto, N., Raimondo, S., Geuna, S. and Gribaudo, G. (2017) Loss of the Human Cytomegalovirus US16 Protein Abrogates Virus Entry into Endothelial and Epithelial Cells by Reducing the Virion Content of the Pentamer. Journal of virology, 91.
361	Bronzini, M., Luganini, A., Dell'Oste, V., De Andrea, M., Landolfo, S. and Gribaudo, G. (2012) The US16 gene of human cytomegalovirus is required for efficient viral infection of endothelial and epithelial cells. Journal of virology, 86, 6875-6888.
362	Nguyen, C.C. and Kamil, J.P. (2018) Pathogen at the Gates: Human Cytomegalovirus Entry and Cell Tropism. Viruses, 10.
363	Gurczynski, S.J., Das, S. and Pellett, P.E. (2014) Deletion of the human cytomegalovirus US17 gene increases the ratio of genomes per infectious unit and alters regulation of immune and endoplasmic reticulum stress response genes at early and late times after infection. Journal of virology, 88, 2168-2182.
364	Charpak-Amikam, Y., Kubsch, T., Seidel, E., Oiknine-Djian, E., Cavaletto, N., Yamin, R., Schmiedel, D., Wolf, D., Gribaudo, G., Messerle, M. et al. (2017) Human cytomegalovirus escapes immune recognition by NK cells through the downregulation of B7-H6 by the viral genes US18 and US20. Scientific reports, 7, 8661.
365	Fielding, C.A., Aicheler, R., Stanton, R.J., Wang, E.C., Han, S., Seirafian, S., Davies, J., McSharry, B.P., Weekes, M.P., Antrobus, P.R. et al. (2014) Two novel human cytomegalovirus NK cell evasion functions target MICA for lysosomal degradation. PLoS pathogens, 10, e1004058.
366	Guo, Y.W. and Huang, E.S. (1993) Characterization of a structurally tricistronic gene of human cytomegalovirus composed of U(s)18, U(s)19, and U(s)20. Journal of virology, 67, 2043-2054.
367	Cavaletto, N., Luganini, A. and Gribaudo, G. (2015) Inactivation of the Human Cytomegalovirus US20 Gene Hampers Productive Viral Replication in Endothelial Cells. Journal of virology, 89, 11092-11106.
368	Luganini, A., Di Nardo, G., Munaron, L., Gilardi, G., Fiorio Pla, A. and Gribaudo, G. (2018) Human cytomegalovirus US21 protein is a viroporin that modulates calcium homeostasis and protects cells against apoptosis. Proceedings of the National Academy of Sciences of the United States of America, 115, E12370-E12377.
369	Mikell, I., Crawford, L.B., Hancock, M.H., Mitchell, J., Buehler, J., Goodrum, F. and Nelson, J.A. (2019) HCMV miR-US22 down-regulation of EGR-1 regulates CD34+ hematopoietic progenitor cell proliferation and viral reactivation. PLoS pathogens, 15, e1007854.
370	Dal Monte, P., Varani, S., Lazzarotto, T., Pignatelli, S. and Landini, M.P. (1998) Prokaryotic expression of human cytomegalovirus pUS22 and its reactivity with human antibody. Archives of virology, 143, 2413-2419.
371	Feng, X., Schroer, J., Yu, D. and Shenk, T. (2006) Human cytomegalovirus pUS24 is a virion protein that functions very early in the replication cycle. Journal of virology, 80, 8371-8378.
372	Arnolds, K.L., Lares, A.P. and Spencer, J.V. (2013) The US27 gene product of human cytomegalovirus enhances signaling of host chemokine receptor CXCR4. Virology, 439, 122-131.
373	Boeck, J.M. and Spencer, J.V. (2017) Effect of human cytomegalovirus (HCMV) US27 on CXCR4 receptor internalization measured by fluorogen-activating protein (FAP) biosensors. PloS one, 12, e0172042.
374	Tu, C.C., Arnolds, K.L., O'Connor, C.M. and Spencer, J.V. (2018) Human Cytomegalovirus UL111A and US27 Gene Products Enhance the CXCL12/CXCR4 Signaling Axis via Distinct Mechanisms. Journal of virology, 92.
375	O'Connor, C.M. and Shenk, T. (2011) Human cytomegalovirus pUS27 G protein-coupled receptor homologue is required for efficient spread by the extracellular route but not for direct cell-to-cell spread. Journal of virology, 85, 3700-3707.
376	Lares, A.P., Tu, C.C. and Spencer, J.V. (2013) The human cytomegalovirus US27 gene product enhances cell proliferation and alters cellular gene expression. Virus research, 176, 312-320.
377	Tu, C.C., O'Connor, C.M. and Spencer, J.V. (2020) Identification of a novel signaling complex containing host chemokine receptor CXCR4, Interleukin-10 receptor, and human cytomegalovirus US27. Virology, 548, 49-58.
378	Tu, C.C. and Spencer, J.V. (2014) The DRY box and C-terminal domain of the human cytomegalovirus US27 gene product play a role in promoting cell growth and survival. PloS one, 9, e113427.
379	Boeck, J.M., Stowell, G.A., O'Connor, C.M. and Spencer, J.V. (2018) The Human Cytomegalovirus US27 Gene Product Constitutively Activates Antioxidant Response Element-Mediated Transcription through Gbetagamma, Phosphoinositide 3-Kinase, and Nuclear Respiratory Factor 1. Journal of virology, 92.
380	Streblow, D.N., Soderberg-Naucler, C., Vieira, J., Smith, P., Wakabayashi, E., Ruchti, F., Mattison, K., Altschuler, Y. and Nelson, J.A. (1999) The human cytomegalovirus chemokine receptor US28 mediates vascular smooth muscle cell migration. Cell, 99, 511-520.
381	Maussang, D., Verzijl, D., van Walsum, M., Leurs, R., Holl, J., Pleskoff, O., Michel, D., van Dongen, G.A. and Smit, M.J. (2006) Human cytomegalovirus-encoded chemokine receptor US28 promotes tumorigenesis. Proceedings of the National Academy of Sciences of the United States of America, 103, 13068-13073.
382	Maussang, D., Langemeijer, E., Fitzsimons, C.P., Stigter-van Walsum, M., Dijkman, R., Borg, M.K., Slinger, E., Schreiber, A., Michel, D., Tensen, C.P. et al. (2009) The human cytomegalovirus-encoded chemokine receptor US28 promotes angiogenesis and tumor formation via cyclooxygenase-2. Cancer research, 69, 2861-2869.
383	Heukers, R., Fan, T.S., de Wit, R.H., van Senten, J.R., De Groof, T.W.M., Bebelman, M.P., Lagerweij, T., Vieira, J., de Munnik, S.M., Smits-de Vries, L. et al. (2018) The constitutive activity of the virally encoded chemokine receptor US28 accelerates glioblastoma growth. Oncogene, 37, 4110-4121.
384	Vomaske, J., Varnum, S., Melnychuk, R., Smith, P., Pasa-Tolic, L., Shutthanandan, J.I. and Streblow, D.N. (2010) HCMV pUS28 initiates pro-migratory signaling via activation of Pyk2 kinase. Herpesviridae, 1, 2.
385	Krishna, B.A., Poole, E.L., Jackson, S.E., Smit, M.J., Wills, M.R. and Sinclair, J.H. (2017) Latency-Associated Expression of Human Cytomegalovirus US28 Attenuates Cell Signaling Pathways To Maintain Latent Infection. mBio, 8.
386	Noriega, V.M., Gardner, T.J., Redmann, V., Bongers, G., Lira, S.A. and Tortorella, D. (2014) Human cytomegalovirus US28 facilitates cell-to-cell viral dissemination. Viruses, 6, 1202-1218.
387	Randolph-Habecker, J.R., Rahill, B., Torok-Storb, B., Vieira, J., Kolattukudy, P.E., Rovin, B.H. and Sedmak, D.D. (2002) The expression of the cytomegalovirus chemokine receptor homolog US28 sequesters biologically active CC chemokines and alters IL-8 production. Cytokine, 19, 37-46.
388	Kledal, T.N., Rosenkilde, M.M. and Schwartz, T.W. (1998) Selective recognition of the membrane-bound CX3C chemokine, fractalkine, by the human cytomegalovirus-encoded broad-spectrum receptor US28. FEBS letters, 441, 209-214.
389	Casarosa, P., Bakker, R.A., Verzijl, D., Navis, M., Timmerman, H., Leurs, R. and Smit, M.J. (2001) Constitutive signaling of the human cytomegalovirus-encoded chemokine receptor US28. The Journal of biological chemistry, 276, 1133-1137.
390	Shen, Z.Z., Pan, X., Miao, L.F., Ye, H.Q., Chavanas, S., Davrinche, C., McVoy, M. and Luo, M.H. (2014) Comprehensive analysis of human cytomegalovirus microRNA expression during lytic and quiescent infection. PloS one, 9, e88531.
391	Guo, G., Ye, S., Xie, S., Ye, L., Lin, C., Yang, M., Shi, X., Wang, F., Li, B., Li, M. et al. (2018) The cytomegalovirus protein US31 induces inflammation through mono-macrophages in systemic lupus erythematosus by promoting NF-kappaB2 activation. Cell death & disease, 9, 104.
392	Guo, X., Qi, Y., Huang, Y., Liu, Z., Ma, Y., Shao, Y., Jiang, S., Sun, Z. and Ruan, Q. (2015) Human cytomegalovirus miR-US33-5p inhibits viral DNA synthesis and viral replication by down-regulating expression of the host Syntaxin3. FEBS letters, 589, 440-446.
393	Blankenship, C.A. and Shenk, T. (2002) Mutant human cytomegalovirus lacking the immediate-early TRS1 coding region exhibits a late defect. Journal of virology, 76, 12290-12299.
394	Hakki, M., Marshall, E.E., De Niro, K.L. and Geballe, A.P. (2006) Binding and nuclear relocalization of protein kinase R by human cytomegalovirus TRS1. Journal of virology, 80, 11817-11826.
395	Bierle, C.J., Semmens, K.M. and Geballe, A.P. (2013) Double-stranded RNA binding by the human cytomegalovirus PKR antagonist TRS1. Virology, 442, 28-37.
396	Cassady, K.A. (2005) Human cytomegalovirus TRS1 and IRS1 gene products block the double-stranded-RNA-activated host protein shutoff response induced by herpes simplex virus type 1 infection. Journal of virology, 79, 8707-8715.
397	Braggin, J.E., Child, S.J. and Geballe, A.P. (2016) Essential role of protein kinase R antagonism by TRS1 in human cytomegalovirus replication. Virology, 489, 75-85.
398	Chaumorcel, M., Lussignol, M., Mouna, L., Cavignac, Y., Fahie, K., Cotte-Laffitte, J., Geballe, A., Brune, W., Beau, I., Codogno, P. et al. (2012) The human cytomegalovirus protein TRS1 inhibits autophagy via its interaction with Beclin 1. Journal of virology, 86, 2571-2584.
