# Supplementary material for: Circular RNAs Represent a Novel Class of Human Cytomegalovirus Transcripts
Source: Microbiol Spectr. 2022 May 23;10(3):e01106-22. doi: 10.1128/spectrum.01106-22 (PMC9241847; doi:10.1128/spectrum.01106-22)
Supplement: SUPPLEMENTAL FILE 5 — Supplemental material. Download spectrum.01106-22-s005.xls, XLS file, 0.7 MB [file spectrum.01106-22-s005.xls]

## Sheet: Sheet 1
HCMV circRNA vs human miRNA
Circle_ID	strain	HCMV_E	miRNA	miRNA_ID(miRBase)	Tot Score	Tot Energy	Max Score	Max Energy	Strand	Len1	Len2	Positions
KJ426589.1:100663|100971	+	100663-100971	hsa-miR-4793-5p	MIMAT0019965	168	-28.89	168	-28.89	214572	24	308	271
KJ426589.1:100663|100971	+	100663-100971	hsa-miR-4794	MIMAT0019967	159	-22.92	159	-22.92	157932	22	308	192
KJ426589.1:100663|100971	+	100663-100971	hsa-miR-4535	MIMAT0019075	156	-23.01	156	-23.01	174924	17	308	291
KJ426589.1:100663|100971	+	100663-100971	hsa-miR-502-3p	MIMAT0004775	156	-17.68	156	-17.68	121647	22	308	132
KJ426589.1:100663|100971	+	100663-100971	hsa-miR-6772-3p	MIMAT0027445	150	-20.21	150	-20.21	219882	23	308	109
KJ426589.1:100663|100971	+	100663-100971	hsa-miR-224-5p	MIMAT0000281	170	-25.28	170	-25.28	89787	25	308	59
KJ426589.1:100663|100971	+	100663-100971	hsa-miR-340-3p	MIMAT0000750	153	-19.77	153	-19.77	82707	22	308	90
KJ426589.1:100663|100971	+	100663-100971	hsa-miR-1225-5p	MIMAT0005572	152	-25.16	152	-25.16	444495	22	308	11
KJ426589.1:100663|100971	+	100663-100971	hsa-miR-501-3p	MIMAT0004774	156	-17.68	156	-17.68	227670	22	308	132
KJ426589.1:100663|100971	+	100663-100971	hsa-miR-431-5p	MIMAT0001625	150	-31.17	150	-31.17	160410	21	308	87
KJ426589.1:100663|100971	+	100663-100971	hsa-miR-1204	MIMAT0005868	152	-21.55	152	-21.55	195279	21	308	97
KJ426589.1:100663|100971	+	100663-100971	hsa-miR-4776-5p	MIMAT0019932	163	-32.84	163	-32.84	208377	22	308	266
KJ426589.1:100663|100971	+	100663-100971	hsa-miR-3620-5p	MIMAT0022967	153	-29.16	153	-29.16	175986	22	308	279
KJ426589.1:100663|100971	+	100663-100971	hsa-miR-888-3p	MIMAT0004917	152	-19.48	152	-19.48	454584	22	308	24
KJ426589.1:100663|100971	+	100663-100971	hsa-miR-1248	MIMAT0005900	164	-34.1	164	-34.1	15801	27	308	138
KJ426589.1:100663|100971	+	100663-100971	hsa-miR-5787	MIMAT0023252	155	-26.48	155	-26.48	384669	20	308	257
KJ426589.1:100663|100971	+	100663-100971	hsa-miR-4787-3p	MIMAT0019957	151	-30.78	151	-30.78	225723	24	308	130
KJ426589.1:100663|100971	+	100663-100971	hsa-miR-664a-5p	MIMAT0005948	156	-20.77	156	-20.77	442902	24	308	190
KJ426589.1:100663|100971	+	100663-100971	hsa-miR-339-3p	MIMAT0004702	150	-26.27	150	-26.27	272097	23	308	199
KJ426589.1:100787|101349	+	100787-101349	hsa-let-7a-2-3p	MIMAT0010195	162	-25.97	162	-25.97	423776	22	562	324
KJ426589.1:100787|101349	+	100787-101349	hsa-miR-6869-3p	MIMAT0027639	152	-22.21	152	-22.21	34376	21	562	458
KJ426589.1:100787|101349	+	100787-101349	hsa-miR-3928-3p	MIMAT0018205	155	-24.13	155	-24.13	27119	22	562	370
KJ426589.1:100787|101349	+	100787-101349	hsa-let-7c-3p	MIMAT0026472	174	-23.41	174	-23.41	438821	22	562	324
KJ426589.1:100787|101349	+	100787-101349	hsa-miR-676-5p	MIMAT0018203	157	-21.52	157	-21.52	171020	21	562	180
KJ426589.1:100787|101349	+	100787-101349	hsa-miR-1248	MIMAT0005900	164	-34.1	164	-34.1	15791	27	562	14
KJ426589.1:100787|101349	+	100787-101349	hsa-miR-339-3p	MIMAT0004702	150	-26.27	150	-26.27	272087	23	562	75
KJ426589.1:100787|101349	+	100787-101349	hsa-miR-5787	MIMAT0023252	155	-26.48	155	-26.48	384659	20	562	133
KJ426589.1:100787|101349	+	100787-101349	hsa-miR-4430	MIMAT0018945	155	-23.75	155	-23.75	145001	18	562	380
KJ426589.1:100787|101349	+	100787-101349	hsa-miR-4776-5p	MIMAT0019932	163	-32.84	163	-32.84	208367	22	562	142
KJ426589.1:100787|101349	+	100787-101349	hsa-miR-766-5p	MIMAT0022714	169	-25.71	169	-25.71	274742	22	562	372
KJ426589.1:100787|101349	+	100787-101349	hsa-miR-505-3p	MIMAT0002876	153	-19.36	153	-19.36	403775	22	562	389
KJ426589.1:100787|101349	+	100787-101349	hsa-let-7i-3p	MIMAT0004585	159	-22.36	159	-22.36	85883	22	562	358
KJ426589.1:100787|101349	+	100787-101349	hsa-miR-320e	MIMAT0015072	155	-17.37	155	-17.37	277751	18	562	355
KJ426589.1:100787|101349	+	100787-101349	hsa-miR-150-5p	MIMAT0000451	158	-22	158	-22	205181	22	562	318
KJ426589.1:100787|101349	+	100787-101349	hsa-miR-3177-5p	MIMAT0019215	158	-22.09	158	-22.09	400943	23	562	326
KJ426589.1:100787|101349	+	100787-101349	hsa-miR-3162-3p	MIMAT0019213	163	-26.73	163	-26.73	18092	21	562	507
KJ426589.1:100787|101349	+	100787-101349	hsa-miR-3620-5p	MIMAT0022967	153	-29.16	153	-29.16	175976	22	562	155
KJ426589.1:100787|101349	+	100787-101349	hsa-miR-7161-3p	MIMAT0028233	165	-24.74	165	-24.74	387845	28	562	330
KJ426589.1:100787|101349	+	100787-101349	hsa-miR-5585-5p	MIMAT0022285	160	-23.14	160	-23.14	276866	22	562	265
KJ426589.1:100787|101349	+	100787-101349	hsa-miR-490-3p	MIMAT0002806	159	-26.95	159	-26.95	136859	22	562	164
KJ426589.1:100787|101349	+	100787-101349	hsa-miR-4529-5p	MIMAT0019236	156	-17.21	156	-17.21	406961	22	562	294
KJ426589.1:100787|101349	+	100787-101349	hsa-miR-619-3p	MIMAT0003288	160	-24.3	160	-24.3	405014	24	562	163
KJ426589.1:100787|101349	+	100787-101349	hsa-miR-99a-5p	MIMAT0000097	150	-25.34	150	-25.34	369260	22	562	230
KJ426589.1:100787|101349	+	100787-101349	hsa-miR-136-3p	MIMAT0004606	151	-17.7	151	-17.7	34907	22	562	291
KJ426589.1:100787|101349	+	100787-101349	hsa-miR-6883-3p	MIMAT0027667	150	-14.12	150	-14.12	312974	22	562	222
KJ426589.1:100787|101349	+	100787-101349	hsa-miR-367-5p	MIMAT0004686	158	-15.72	158	-15.72	6233	22	562	403
KJ426589.1:100787|101349	+	100787-101349	hsa-miR-6734-3p	MIMAT0027370	151	-19.92	151	-19.92	102521	23	562	474
KJ426589.1:100787|101349	+	100787-101349	hsa-miR-3529-3p	MIMAT0022741	152	-14.94	152	-14.94	465902	24	562	179
KJ426589.1:100787|101349	+	100787-101349	hsa-miR-4695-3p	MIMAT0019789	151	-24.28	151	-24.28	244475	22	562	494
KJ426589.1:100787|101349	+	100787-101349	hsa-miR-4793-5p	MIMAT0019965	335	-60.07	168	-31.18	214562	24	562	147 440
KJ426589.1:100787|101349	+	100787-101349	hsa-miR-624-5p	MIMAT0003293	158	-21.05	158	-21.05	154559	22	562	262
KJ426589.1:100787|101349	+	100787-101349	hsa-miR-138-5p	MIMAT0000430	155	-20.6	155	-20.6	144647	23	562	350
KJ426589.1:100787|101349	+	100787-101349	hsa-miR-501-3p	MIMAT0004774	156	-17.68	156	-17.68	227660	22	562	8
KJ426589.1:100787|101349	+	100787-101349	hsa-miR-4794	MIMAT0019967	316	-50.64	159	-27.72	157922	22	562	68 294
KJ426589.1:100787|101349	+	100787-101349	hsa-miR-502-3p	MIMAT0004775	156	-17.68	156	-17.68	121637	22	562	8
KJ426589.1:100787|101349	+	100787-101349	hsa-miR-4535	MIMAT0019075	156	-23.01	156	-23.01	174914	17	562	167
KJ426589.1:100787|101349	+	100787-101349	hsa-miR-654-5p	MIMAT0003330	152	-24.24	152	-24.24	337223	22	562	207
KJ426589.1:100787|101349	+	100787-101349	hsa-miR-3652	MIMAT0018072	150	-21.02	150	-21.02	116504	18	562	380
KJ426589.1:100787|101349	+	100787-101349	hsa-miR-664a-5p	MIMAT0005948	156	-20.77	156	-20.77	442892	24	562	66
KJ426589.1:100787|101349	+	100787-101349	hsa-miR-3065-5p	MIMAT0015066	163	-20.14	163	-20.14	282353	23	562	180
KJ426589.1:100787|101349	+	100787-101349	hsa-miR-4787-3p	MIMAT0019957	151	-30.78	151	-30.78	225713	24	562	6
KJ426589.1:100787|101349	+	100787-101349	hsa-miR-421	MIMAT0003339	152	-13.82	152	-13.82	163763	23	562	391
KJ426589.1:100787|101349	+	100787-101349	hsa-miR-4709-5p	MIMAT0019811	151	-10.76	151	-10.76	84467	22	562	387
KJ426589.1:100787|101349	+	100787-101349	hsa-miR-375-5p	MIMAT0037313	165	-24.66	165	-24.66	330851	23	562	429
KJ426589.1:102823|103227	+	102823-103227	hsa-miR-138-2-3p	MIMAT0004596	150	-14.63	150	-14.63	120956	22	404	80
KJ426589.1:102823|103227	+	102823-103227	hsa-miR-6872-5p	MIMAT0027644	160	-26.37	160	-26.37	160073	20	404	173
KJ426589.1:102823|103227	+	102823-103227	hsa-miR-4494	MIMAT0019029	150	-19.35	150	-19.35	149984	22	404	310
KJ426589.1:102823|103227	+	102823-103227	hsa-miR-3186-5p	MIMAT0015067	151	-30.55	151	-30.55	96707	22	404	145
KJ426589.1:102823|103227	+	102823-103227	hsa-miR-488-5p	MIMAT0002804	162	-20.55	162	-20.55	73343	21	404	382
KJ426589.1:102823|103227	+	102823-103227	hsa-miR-3163	MIMAT0015037	154	-16.34	154	-16.34	365039	22	404	102
KJ426589.1:102823|103227	+	102823-103227	hsa-miR-4685-3p	MIMAT0019772	152	-27.38	152	-27.38	40598	22	404	332
KJ426589.1:102823|103227	+	102823-103227	hsa-miR-548z	MIMAT0018446	152	-14.25	152	-14.25	450353	23	404	360
KJ426589.1:102823|103227	+	102823-103227	hsa-miR-4783-5p	MIMAT0019946	161	-29.2	161	-29.2	287513	21	404	5
KJ426589.1:102823|103227	+	102823-103227	hsa-miR-4740-3p	MIMAT0019870	154	-21.43	154	-21.43	285212	22	404	165
KJ426589.1:102823|103227	+	102823-103227	hsa-miR-6814-3p	MIMAT0027529	151	-23.95	151	-23.95	192464	22	404	172
KJ426589.1:102823|103227	+	102823-103227	hsa-miR-6807-3p	MIMAT0027515	160	-28.09	160	-28.09	362207	23	404	194
KJ426589.1:102823|103227	+	102823-103227	hsa-miR-346	MIMAT0000773	157	-25.53	157	-25.53	229811	23	404	114
KJ426589.1:102823|103227	+	102823-103227	hsa-miR-4694-3p	MIMAT0019787	160	-15.01	160	-15.01	115469	21	404	98
KJ426589.1:102823|103227	+	102823-103227	hsa-miR-3120-5p	MIMAT0019198	154	-27.45	154	-27.45	342914	21	404	65
KJ426589.1:102823|103227	+	102823-103227	hsa-miR-18a-3p	MIMAT0002891	153	-18.96	153	-18.96	334241	23	404	113
KJ426589.1:102823|103227	+	102823-103227	hsa-miR-7153-3p	MIMAT0028217	163	-25.65	163	-25.65	416192	18	404	138
KJ426589.1:102823|103227	+	102823-103227	hsa-miR-425-5p	MIMAT0003393	154	-28.04	154	-28.04	344861	23	404	344
KJ426589.1:102823|103227	+	102823-103227	hsa-miR-4485-5p	MIMAT0032116	154	-23.23	154	-23.23	230873	16	404	284
KJ426589.1:102823|103227	+	102823-103227	hsa-miR-3130-3p	MIMAT0014994	154	-21.72	154	-21.72	216713	21	404	275
KJ426589.1:102823|103227	+	102823-103227	hsa-miR-4776-5p	MIMAT0019932	163	-31.08	163	-31.08	208394	22	404	95
KJ426589.1:102823|103227	+	102823-103227	hsa-miR-3188	MIMAT0015070	150	-25.79	150	-25.79	217952	23	404	13
KJ426589.1:102823|103227	+	102823-103227	hsa-miR-324-5p	MIMAT0000761	154	-25.51	154	-25.51	304505	22	404	170
KJ426589.1:102823|103227	+	102823-103227	hsa-miR-6735-5p	MIMAT0027371	162	-32.36	162	-32.36	32279	25	404	156
KJ426589.1:102823|103227	+	102823-103227	hsa-miR-6879-3p	MIMAT0027659	162	-27.66	162	-27.66	87503	21	404	338
KJ426589.1:102823|103227	+	102823-103227	hsa-miR-548t-3p	MIMAT0022730	157	-12.06	157	-12.06	46439	25	404	356
KJ426589.1:102823|103227	+	102823-103227	hsa-miR-548bb-3p	MIMAT0035704	155	-14.4	155	-14.4	313532	22	404	361
KJ426589.1:102823|103227	+	102823-103227	hsa-miR-568	MIMAT0003232	150	-8.2	150	-8.2	188570	20	404	106
KJ426589.1:102823|103227	+	102823-103227	hsa-miR-6853-3p	MIMAT0027607	150	-26.23	150	-26.23	374420	22	404	50
KJ426589.1:102823|103227	+	102823-103227	hsa-miR-6888-3p	MIMAT0027677	156	-19.46	156	-19.46	140957	21	404	213
KJ426589.1:102823|103227	+	102823-103227	hsa-miR-6716-3p	MIMAT0025845	152	-18.06	152	-18.06	268220	22	404	200
KJ426589.1:102823|103227	+	102823-103227	hsa-miR-548ac	MIMAT0018938	152	-15.7	152	-15.7	111398	22	404	362
KJ426589.1:102823|103227	+	102823-103227	hsa-miR-548aa	MIMAT0018447	157	-12.06	157	-12.06	306275	25	404	356
KJ426589.1:102823|103227	+	102823-103227	hsa-miR-548d-3p	MIMAT0003323	163	-18.72	163	-18.72	278663	22	404	361
KJ426589.1:102823|103227	+	102823-103227	hsa-miR-548h-3p	MIMAT0022723	152	-14.25	152	-14.25	45554	23	404	360
KJ426589.1:102823|103227	+	102823-103227	hsa-miR-3189-5p	MIMAT0019217	152	-30.82	152	-30.82	189278	25	404	176
KJ426589.1:102823|103227	+	102823-103227	hsa-miR-764	MIMAT0010367	163	-25.89	163	-25.89	98831	22	404	231
KJ426589.1:102823|103227	+	102823-103227	hsa-miR-3907	MIMAT0018179	153	-22.32	153	-22.32	368579	22	404	226
KJ426589.1:102823|103227	+	102823-103227	hsa-miR-367-5p	MIMAT0004686	151	-11.99	151	-11.99	6260	22	404	60
KJ426589.1:102823|103227	+	102823-103227	hsa-miR-7158-5p	MIMAT0028226	152	-19.54	152	-19.54	305921	24	404	224
KJ426589.1:109699|109974	+	109699-109974	hsa-miR-548ar-3p	MIMAT0022266	155	-16.24	155	-16.24	252125	21	275	130
KJ426589.1:109699|109974	+	109699-109974	hsa-miR-3186-5p	MIMAT0015067	155	-19.48	155	-19.48	96719	22	275	80
KJ426589.1:109699|109974	+	109699-109974	hsa-miR-500b-3p	MIMAT0027032	153	-21.5	153	-21.5	301331	20	275	221
KJ426589.1:109699|109974	+	109699-109974	hsa-miR-548az-3p	MIMAT0025457	150	-15.9	150	-15.9	226460	21	275	132
KJ426589.1:109699|109974	+	109699-109974	hsa-miR-6072	MIMAT0023697	153	-20.75	153	-20.75	90170	22	275	226
KJ426589.1:109699|109974	+	109699-109974	hsa-miR-5699-3p	MIMAT0022492	154	-23.72	154	-23.72	453020	22	275	253
KJ426589.1:109699|109974	+	109699-109974	hsa-miR-6823-3p	MIMAT0027547	154	-22.38	154	-22.38	95303	21	275	230
KJ426589.1:109699|109974	+	109699-109974	hsa-miR-526a-3p	MIMAT0037326	161	-19.34	161	-19.34	243098	22	275	112
KJ426589.1:109699|109974	+	109699-109974	hsa-miR-4308	MIMAT0016861	150	-17.58	150	-17.58	216371	18	275	34
KJ426589.1:109699|109974	+	109699-109974	hsa-miR-8485	MIMAT0033692	152	-21.86	152	-21.86	10874	21	275	164
KJ426589.1:109699|109974	+	109699-109974	hsa-miR-5704	MIMAT0022498	160	-18.1	160	-18.1	336023	22	275	236
KJ426589.1:109699|109974	+	109699-109974	hsa-miR-4517	MIMAT0019054	153	-18.18	153	-18.18	326288	25	275	92
KJ426589.1:109699|109974	+	109699-109974	hsa-miR-4708-3p	MIMAT0019810	162	-20.37	162	-20.37	257789	22	275	82
KJ426589.1:109699|109974	+	109699-109974	hsa-miR-6726-3p	MIMAT0027354	159	-23.85	159	-23.85	338855	20	275	34
KJ426589.1:109699|109974	+	109699-109974	hsa-miR-518b	MIMAT0002844	153	-22.8	153	-22.8	285401	22	275	112
KJ426589.1:109699|109974	+	109699-109974	hsa-miR-548bc	MIMAT0039765	151	-20.46	151	-20.46	15299	21	275	131
KJ426589.1:109699|109974	+	109699-109974	hsa-miR-493-5p	MIMAT0002813	153	-15.75	153	-15.75	374963	22	275	62
KJ426589.1:109699|109974	+	109699-109974	hsa-miR-518f-3p	MIMAT0002842	151	-17.3	151	-17.3	72293	21	275	113
KJ426589.1:109699|109974	+	109699-109974	hsa-miR-96-3p	MIMAT0004510	158	-16.38	158	-16.38	174599	22	275	65
KJ426589.1:109699|109974	+	109699-109974	hsa-miR-548e-3p	MIMAT0005874	155	-16.88	155	-16.88	111056	22	275	131
KJ426589.1:109699|109974	+	109699-109974	hsa-miR-6843-3p	MIMAT0027588	152	-21.92	152	-21.92	440276	21	275	6
KJ426589.1:109699|109974	+	109699-109974	hsa-miR-518c-3p	MIMAT0002848	157	-24.04	157	-24.04	457799	23	275	111
KJ426589.1:109699|109974	+	109699-109974	hsa-miR-6891-3p	MIMAT0027683	155	-18.11	155	-18.11	164510	21	275	227
KJ426589.1:109699|109974	+	109699-109974	hsa-miR-7112-3p	MIMAT0028122	156	-21.75	156	-21.75	29459	23	275	161
KJ426589.1:111439|113455	+	113293-113455	hsa-miR-1289	MIMAT0005879	151	-22.77	151	-22.77	10774	23	162	125
KJ426589.1:111439|113455	+	113293-113455	hsa-miR-4530	MIMAT0019069	154	-22.19	154	-22.19	103345	18	162	84
KJ426589.1:111439|113455	+	113293-113455	hsa-miR-10400-5p	MIMAT0041631	150	-26.28	150	-26.28	393271	21	162	70
KJ426589.1:111439|113455	+	113293-113455	hsa-miR-518c-3p	MIMAT0002848	162	-20.95	162	-20.95	457742	23	162	99
KJ426589.1:111439|113455	+	113293-113455	hsa-miR-3937	MIMAT0018352	156	-26.25	156	-26.25	121930	23	162	68
KJ426589.1:111439|113455	+	113293-113455	hsa-miR-518f-3p	MIMAT0002842	162	-14	162	-14	72370	21	162	101
KJ426589.1:111439|113455	+	113293-113455	hsa-miR-518d-3p	MIMAT0002864	150	-18.35	150	-18.35	219457	21	162	101
KJ426589.1:111439|113455	+	113293-113455	hsa-miR-518c-3p	MIMAT0002848	162	-20.95	162	-20.95	457876	23	162	99
KJ426589.1:111439|113455	+	113293-113455	hsa-miR-518f-3p	MIMAT0002842	162	-14	162	-14	72236	21	162	101
KJ426589.1:111439|113455	+	113293-113455	hsa-miR-99b-3p	MIMAT0004678	151	-28.34	151	-28.34	214324	22	162	99
KJ426589.1:111439|113455	+	113293-113455	hsa-miR-518d-3p	MIMAT0002864	150	-18.35	150	-18.35	219323	21	162	101
KJ426589.1:111439|113455	+	113293-113455	hsa-miR-10400-5p	MIMAT0041631	150	-26.28	150	-26.28	393137	21	162	70
KJ426589.1:111439|113455	+	113293-113455	hsa-miR-99b-3p	MIMAT0004678	151	-28.34	151	-28.34	214190	22	162	99
KJ426589.1:111439|113455	+	113293-113455	hsa-miR-518a-3p	MIMAT0002863	150	-17.63	150	-17.63	239989	22	162	98
KJ426589.1:111439|113455	+	113293-113455	hsa-miR-1289	MIMAT0005879	151	-22.77	151	-22.77	10640	23	162	125
KJ426589.1:111439|113455	+	113293-113455	hsa-miR-3619-5p	MIMAT0017999	156	-33.42	156	-33.42	22499	22	162	79
KJ426589.1:111439|113455	+	113293-113455	hsa-miR-3610	MIMAT0017987	157	-18.82	157	-18.82	461636	20	162	57
KJ426589.1:111439|113455	+	113293-113455	hsa-miR-4530	MIMAT0019069	154	-22.19	154	-22.19	103211	18	162	84
KJ426589.1:111439|113455	+	113293-113455	hsa-miR-3619-5p	MIMAT0017999	156	-33.42	156	-33.42	22633	22	162	79
KJ426589.1:111439|113455	+	113293-113455	hsa-miR-6777-5p	MIMAT0027454	155	-27.7	155	-27.7	405350	23	162	52
KJ426589.1:111439|113455	+	113293-113455	hsa-miR-3610	MIMAT0017987	157	-18.82	157	-18.82	461770	20	162	57
KJ426589.1:111439|113455	+	113293-113455	hsa-miR-6777-5p	MIMAT0027454	155	-27.7	155	-27.7	405484	23	162	52
KJ426589.1:111439|113455	+	113293-113455	hsa-miR-518a-3p	MIMAT0002863	150	-17.63	150	-17.63	239855	22	162	98
KJ426589.1:111439|113455	+	113293-113455	hsa-miR-526a-3p	MIMAT0037326	150	-14.8	150	-14.8	243175	22	162	100
KJ426589.1:111439|113455	+	113293-113455	hsa-miR-3937	MIMAT0018352	156	-26.25	156	-26.25	121796	23	162	68
KJ426589.1:111439|113455	+	113293-113455	hsa-miR-526a-3p	MIMAT0037326	150	-14.8	150	-14.8	243041	22	162	100
KJ426589.1:113293|114294	+	113293-113455	hsa-miR-1289	MIMAT0005879	151	-22.77	151	-22.77	10774	23	162	125
KJ426589.1:113293|114294	+	113293-113455	hsa-miR-4530	MIMAT0019069	154	-22.19	154	-22.19	103345	18	162	84
KJ426589.1:113293|114294	+	113293-113455	hsa-miR-10400-5p	MIMAT0041631	150	-26.28	150	-26.28	393271	21	162	70
KJ426589.1:113293|114294	+	113293-113455	hsa-miR-518c-3p	MIMAT0002848	162	-20.95	162	-20.95	457742	23	162	99
KJ426589.1:113293|114294	+	113293-113455	hsa-miR-3937	MIMAT0018352	156	-26.25	156	-26.25	121930	23	162	68
KJ426589.1:113293|114294	+	113293-113455	hsa-miR-518f-3p	MIMAT0002842	162	-14	162	-14	72370	21	162	101
KJ426589.1:113293|114294	+	113293-113455	hsa-miR-518d-3p	MIMAT0002864	150	-18.35	150	-18.35	219457	21	162	101
KJ426589.1:113293|114294	+	113293-113455	hsa-miR-518c-3p	MIMAT0002848	162	-20.95	162	-20.95	457876	23	162	99
KJ426589.1:113293|114294	+	113293-113455	hsa-miR-518f-3p	MIMAT0002842	162	-14	162	-14	72236	21	162	101
KJ426589.1:113293|114294	+	113293-113455	hsa-miR-99b-3p	MIMAT0004678	151	-28.34	151	-28.34	214324	22	162	99
KJ426589.1:113293|114294	+	113293-113455	hsa-miR-518d-3p	MIMAT0002864	150	-18.35	150	-18.35	219323	21	162	101
KJ426589.1:113293|114294	+	113293-113455	hsa-miR-10400-5p	MIMAT0041631	150	-26.28	150	-26.28	393137	21	162	70
KJ426589.1:113293|114294	+	113293-113455	hsa-miR-99b-3p	MIMAT0004678	151	-28.34	151	-28.34	214190	22	162	99
KJ426589.1:113293|114294	+	113293-113455	hsa-miR-518a-3p	MIMAT0002863	150	-17.63	150	-17.63	239989	22	162	98
KJ426589.1:113293|114294	+	113293-113455	hsa-miR-1289	MIMAT0005879	151	-22.77	151	-22.77	10640	23	162	125
KJ426589.1:113293|114294	+	113293-113455	hsa-miR-3619-5p	MIMAT0017999	156	-33.42	156	-33.42	22499	22	162	79
KJ426589.1:113293|114294	+	113293-113455	hsa-miR-3610	MIMAT0017987	157	-18.82	157	-18.82	461636	20	162	57
KJ426589.1:113293|114294	+	113293-113455	hsa-miR-4530	MIMAT0019069	154	-22.19	154	-22.19	103211	18	162	84
KJ426589.1:113293|114294	+	113293-113455	hsa-miR-3619-5p	MIMAT0017999	156	-33.42	156	-33.42	22633	22	162	79
KJ426589.1:113293|114294	+	113293-113455	hsa-miR-6777-5p	MIMAT0027454	155	-27.7	155	-27.7	405350	23	162	52
KJ426589.1:113293|114294	+	113293-113455	hsa-miR-3610	MIMAT0017987	157	-18.82	157	-18.82	461770	20	162	57
KJ426589.1:113293|114294	+	113293-113455	hsa-miR-6777-5p	MIMAT0027454	155	-27.7	155	-27.7	405484	23	162	52
KJ426589.1:113293|114294	+	113293-113455	hsa-miR-518a-3p	MIMAT0002863	150	-17.63	150	-17.63	239855	22	162	98
KJ426589.1:113293|114294	+	113293-113455	hsa-miR-526a-3p	MIMAT0037326	150	-14.8	150	-14.8	243175	22	162	100
KJ426589.1:113293|114294	+	113293-113455	hsa-miR-3937	MIMAT0018352	156	-26.25	156	-26.25	121796	23	162	68
KJ426589.1:113293|114294	+	113293-113455	hsa-miR-526a-3p	MIMAT0037326	150	-14.8	150	-14.8	243041	22	162	100
KJ426589.1:113293|114294	+	113293-113493	hsa-miR-6863	MIMAT0027627	151	-24.44	151	-24.44	105865	23	200	170
KJ426589.1:113293|114294	+	113293-113493	hsa-miR-526a-3p	MIMAT0037326	150	-14.8	150	-14.8	243040	22	200	100
KJ426589.1:113293|114294	+	113293-113493	hsa-miR-3619-5p	MIMAT0017999	156	-33.42	156	-33.42	22498	22	200	79
KJ426589.1:113293|114294	+	113293-113493	hsa-miR-518c-3p	MIMAT0002848	162	-20.95	162	-20.95	457741	23	200	99
KJ426589.1:113293|114294	+	113293-113493	hsa-miR-6777-5p	MIMAT0027454	155	-27.7	155	-27.7	405349	23	200	52
KJ426589.1:113293|114294	+	113293-113493	hsa-miR-518d-3p	MIMAT0002864	150	-18.35	150	-18.35	219322	21	200	101
KJ426589.1:113293|114294	+	113293-113493	hsa-miR-6784-3p	MIMAT0027469	158	-23.77	158	-23.77	178612	22	200	148
KJ426589.1:113293|114294	+	113293-113493	hsa-miR-5591-5p	MIMAT0022301	150	-15.8	150	-15.8	298618	21	200	153
KJ426589.1:113293|114294	+	113293-113493	hsa-miR-518f-3p	MIMAT0002842	162	-14	162	-14	72235	21	200	101
KJ426589.1:113293|114294	+	113293-113493	hsa-miR-549a-5p	MIMAT0037328	150	-29.05	150	-29.05	403579	22	200	145
KJ426589.1:113293|114294	+	113293-113493	hsa-miR-4530	MIMAT0019069	154	-22.19	154	-22.19	103210	18	200	84
KJ426589.1:113293|114294	+	113293-113493	hsa-miR-6820-5p	MIMAT0027540	151	-29.26	151	-29.26	194011	19	200	168
KJ426589.1:113293|114294	+	113293-113493	hsa-miR-99b-3p	MIMAT0004678	151	-28.34	151	-28.34	214189	22	200	99
KJ426589.1:113293|114294	+	113293-113493	hsa-miR-518a-3p	MIMAT0002863	150	-17.63	150	-17.63	239854	22	200	98
KJ426589.1:113293|114294	+	113293-113493	hsa-miR-6862-3p	MIMAT0027626	168	-25.01	168	-25.01	283750	24	200	145
KJ426589.1:113293|114294	+	113293-113493	hsa-miR-3937	MIMAT0018352	156	-26.25	156	-26.25	121795	23	200	68
KJ426589.1:113293|114294	+	113293-113493	hsa-miR-10400-5p	MIMAT0041631	150	-26.28	150	-26.28	393136	21	200	70
KJ426589.1:113293|114294	+	113293-113493	hsa-miR-1289	MIMAT0005879	151	-22.77	151	-22.77	10639	23	200	125
KJ426589.1:113293|114294	+	113293-113493	hsa-miR-3610	MIMAT0017987	157	-18.82	157	-18.82	461635	20	200	57
KJ426589.1:113293|114294	+	114049-114294	hsa-miR-3153	MIMAT0015026	157	-17.41	157	-17.41	42999	23	245	40
KJ426589.1:113293|114294	+	114049-114294	hsa-miR-3153	MIMAT0015026	157	-17.41	157	-17.41	42999	23	245	40
KJ426589.1:113293|114294	+	114049-114294	hsa-miR-3153	MIMAT0015026	157	-17.41	157	-17.41	42998	23	245	40
KJ426589.1:113293|114294	+	114049-114294	hsa-miR-3153	MIMAT0015026	157	-17.41	157	-17.41	42998	23	245	40
KJ426589.1:113293|114294	+	114049-114294	hsa-miR-6788-3p	MIMAT0027477	167	-25.32	167	-25.32	132383	22	245	122
KJ426589.1:113293|114294	+	114049-114294	hsa-miR-6788-3p	MIMAT0027477	167	-25.32	167	-25.32	132383	22	245	122
KJ426589.1:113293|114294	+	114049-114294	hsa-miR-4663	MIMAT0019735	172	-26.51	172	-26.51	138756	24	245	151
KJ426589.1:113293|114294	+	114049-114294	hsa-miR-4663	MIMAT0019735	172	-26.51	172	-26.51	138756	24	245	151
KJ426589.1:113293|114294	+	114049-114294	hsa-miR-6077	MIMAT0023702	154	-27.61	154	-27.61	362130	21	245	37
KJ426589.1:113293|114294	+	114049-114294	hsa-miR-6077	MIMAT0023702	154	-27.61	154	-27.61	362130	21	245	37
KJ426589.1:113293|114294	+	114049-114294	hsa-miR-452-5p	MIMAT0001635	152	-14.98	152	-14.98	194864	22	245	202
KJ426589.1:113293|114294	+	114049-114294	hsa-miR-452-5p	MIMAT0001635	152	-14.98	152	-14.98	194864	22	245	202
KJ426589.1:113293|114294	+	114049-114294	hsa-miR-6077	MIMAT0023702	154	-27.61	154	-27.61	362129	21	245	37
KJ426589.1:113293|114294	+	114049-114294	hsa-miR-6077	MIMAT0023702	154	-27.61	154	-27.61	362129	21	245	37
KJ426589.1:113293|114294	+	114049-114294	hsa-miR-6739-5p	MIMAT0027379	150	-21.33	150	-21.33	428859	22	245	39
KJ426589.1:113293|114294	+	114049-114294	hsa-miR-6739-5p	MIMAT0027379	150	-21.33	150	-21.33	428859	22	245	39
KJ426589.1:113293|114294	+	114049-114294	hsa-miR-4755-3p	MIMAT0019896	157	-27.02	157	-27.02	209732	22	245	47
KJ426589.1:113293|114294	+	114049-114294	hsa-miR-4755-3p	MIMAT0019896	157	-27.02	157	-27.02	209732	22	245	47
KJ426589.1:113293|114294	+	114049-114294	hsa-miR-6788-3p	MIMAT0027477	167	-25.32	167	-25.32	132384	22	245	122
KJ426589.1:113293|114294	+	114049-114294	hsa-miR-6788-3p	MIMAT0027477	167	-25.32	167	-25.32	132384	22	245	122
KJ426589.1:113293|114294	+	114049-114294	hsa-miR-7852-3p	MIMAT0030427	153	-17.89	153	-17.89	178049	22	245	179
KJ426589.1:113293|114294	+	114049-114294	hsa-miR-7852-3p	MIMAT0030427	153	-17.89	153	-17.89	178049	22	245	179
KJ426589.1:113293|114294	+	114049-114294	hsa-miR-4755-3p	MIMAT0019896	157	-27.02	157	-27.02	209733	22	245	47
KJ426589.1:113293|114294	+	114049-114294	hsa-miR-4755-3p	MIMAT0019896	157	-27.02	157	-27.02	209733	22	245	47
KJ426589.1:113293|114294	+	114049-114294	hsa-miR-6739-5p	MIMAT0027379	150	-21.33	150	-21.33	428858	22	245	39
KJ426589.1:113293|114294	+	114049-114294	hsa-miR-6739-5p	MIMAT0027379	150	-21.33	150	-21.33	428858	22	245	39
KJ426589.1:113293|114294	+	114049-114294	hsa-miR-6746-3p	MIMAT0027393	158	-36.88	158	-36.88	453284	22	245	134
KJ426589.1:113293|114294	+	114049-114294	hsa-miR-6746-3p	MIMAT0027393	158	-36.88	158	-36.88	453284	22	245	134
KJ426589.1:113293|114294	+	114049-114294	hsa-miR-7977	MIMAT0031180	151	-24.03	151	-24.03	392043	18	245	88
KJ426589.1:113293|114294	+	114049-114294	hsa-miR-7977	MIMAT0031180	151	-24.03	151	-24.03	392043	18	245	88
KJ426589.1:113293|114294	+	114049-114294	hsa-miR-4663	MIMAT0019735	172	-26.51	172	-26.51	138755	24	245	151
KJ426589.1:113293|114294	+	114049-114294	hsa-miR-4663	MIMAT0019735	172	-26.51	172	-26.51	138755	24	245	151
KJ426589.1:113293|114294	+	114049-114294	hsa-miR-7977	MIMAT0031180	151	-24.03	151	-24.03	392042	18	245	88
KJ426589.1:113293|114294	+	114049-114294	hsa-miR-7977	MIMAT0031180	151	-24.03	151	-24.03	392042	18	245	88
KJ426589.1:113293|114294	+	114049-114294	hsa-miR-1181	MIMAT0005826	167	-34.76	167	-34.76	194334	21	245	125
KJ426589.1:113293|114294	+	114049-114294	hsa-miR-1181	MIMAT0005826	167	-34.76	167	-34.76	194334	21	245	125
KJ426589.1:113293|114294	+	114049-114294	hsa-miR-7852-3p	MIMAT0030427	153	-17.89	153	-17.89	178050	22	245	179
KJ426589.1:113293|114294	+	114049-114294	hsa-miR-7852-3p	MIMAT0030427	153	-17.89	153	-17.89	178050	22	245	179
KJ426589.1:113293|114294	+	114049-114294	hsa-miR-4695-3p	MIMAT0019789	150	-25.36	150	-25.36	244601	22	245	87
KJ426589.1:113293|114294	+	114049-114294	hsa-miR-4695-3p	MIMAT0019789	150	-25.36	150	-25.36	244601	22	245	87
KJ426589.1:113293|114294	+	114049-114294	hsa-miR-6746-3p	MIMAT0027393	158	-36.88	158	-36.88	453285	22	245	134
KJ426589.1:113293|114294	+	114049-114294	hsa-miR-6746-3p	MIMAT0027393	158	-36.88	158	-36.88	453285	22	245	134
KJ426589.1:113293|114294	+	114049-114294	hsa-miR-892c-3p	MIMAT0025858	151	-17.32	151	-17.32	366731	22	245	201
KJ426589.1:113293|114294	+	114049-114294	hsa-miR-892c-3p	MIMAT0025858	151	-17.32	151	-17.32	366731	22	245	201
KJ426589.1:113293|114294	+	114049-114294	hsa-miR-892c-3p	MIMAT0025858	151	-17.32	151	-17.32	366732	22	245	201
KJ426589.1:113293|114294	+	114049-114294	hsa-miR-892c-3p	MIMAT0025858	151	-17.32	151	-17.32	366732	22	245	201
KJ426589.1:113293|114294	+	114049-114294	hsa-miR-452-5p	MIMAT0001635	152	-14.98	152	-14.98	194865	22	245	202
KJ426589.1:113293|114294	+	114049-114294	hsa-miR-452-5p	MIMAT0001635	152	-14.98	152	-14.98	194865	22	245	202
KJ426589.1:113293|114294	+	114049-114294	hsa-miR-4695-3p	MIMAT0019789	150	-25.36	150	-25.36	244602	22	245	87
KJ426589.1:113293|114294	+	114049-114294	hsa-miR-4695-3p	MIMAT0019789	150	-25.36	150	-25.36	244602	22	245	87
KJ426589.1:113293|114294	+	114049-114294	hsa-miR-1181	MIMAT0005826	167	-34.76	167	-34.76	194333	21	245	125
KJ426589.1:113293|114294	+	114049-114294	hsa-miR-1181	MIMAT0005826	167	-34.76	167	-34.76	194333	21	245	125
KJ426589.1:119807|120541	+	120244-120541	hsa-miR-4665-3p	MIMAT0019740	168	-34.01	168	-34.01	108122	26	297	76
KJ426589.1:119807|120541	+	120244-120541	hsa-miR-3922-3p	MIMAT0018197	155	-17.93	155	-17.93	109184	22	297	162
KJ426589.1:119807|120541	+	120244-120541	hsa-miR-1288-3p	MIMAT0005942	154	-25.93	154	-25.93	149540	21	297	124
KJ426589.1:119807|120541	+	120244-120541	hsa-miR-5009-5p	MIMAT0021041	152	-20.59	152	-20.59	376100	24	297	226
KJ426589.1:119807|120541	+	120244-120541	hsa-miR-8072	MIMAT0030999	157	-23.85	157	-23.85	341762	20	297	98
KJ426589.1:119807|120541	+	120244-120541	hsa-miR-6821-5p	MIMAT0027542	163	-33.89	163	-33.89	87413	23	297	259
KJ426589.1:119807|120541	+	120244-120541	hsa-miR-484	MIMAT0002174	150	-19.44	150	-19.44	172904	22	297	192
KJ426589.1:119807|120541	+	120244-120541	hsa-miR-6748-5p	MIMAT0027396	155	-30.85	155	-30.85	170603	22	297	253
KJ426589.1:119807|120541	+	120244-120541	hsa-miR-541-3p	MIMAT0004920	155	-26.24	155	-26.24	72191	22	297	252
KJ426589.1:119807|120541	+	120244-120541	hsa-miR-6855-3p	MIMAT0027611	155	-16.58	155	-16.58	82634	22	297	21
KJ426589.1:119807|120541	+	120244-120541	hsa-miR-6511b-3p	MIMAT0025848	152	-19.99	152	-19.99	99803	23	297	35
KJ426589.1:119807|120541	+	120244-120541	hsa-miR-7706	MIMAT0030021	160	-28.25	160	-28.25	468848	24	297	62
KJ426589.1:119807|120541	+	120244-120541	hsa-miR-4783-5p	MIMAT0019946	152	-23.26	152	-23.26	287600	21	297	61
KJ426589.1:119807|120541	+	120244-120541	hsa-miR-1250-5p	MIMAT0005902	158	-24.47	158	-24.47	2453	21	297	168
KJ426589.1:119807|120541	+	120244-120541	hsa-miR-4755-3p	MIMAT0019896	171	-25.57	171	-25.57	209720	22	297	194
KJ426589.1:119807|120541	+	120244-120541	hsa-miR-4700-3p	MIMAT0019797	168	-24.95	168	-24.95	439997	26	297	241
KJ426589.1:119807|120541	+	120244-120541	hsa-miR-4513	MIMAT0019050	311	-48.18	160	-27.67	255032	22	297	241 23
KJ426589.1:119807|120541	+	120244-120541	hsa-miR-4438	MIMAT0018956	158	-24.29	158	-24.29	33251	21	297	193
KJ426589.1:119807|120541	+	120244-120541	hsa-miR-200a-3p	MIMAT0000682	161	-21.28	161	-21.28	110069	22	297	177
KJ426589.1:119807|120541	+	120244-120541	hsa-miR-6079	MIMAT0023704	154	-20.63	154	-20.63	90422	24	297	67
KJ426589.1:119807|120541	+	120244-120541	hsa-miR-654-5p	MIMAT0003330	151	-22.26	151	-22.26	337337	22	297	253
KJ426589.1:119807|120541	+	120244-120541	hsa-miR-3960	MIMAT0019337	162	-28.83	162	-28.83	71483	20	297	98
KJ426589.1:119807|120541	+	120244-120541	hsa-miR-6078	MIMAT0023703	153	-21.28	153	-21.28	258041	19	297	203
KJ426589.1:119807|120541	+	120244-120541	hsa-miR-141-3p	MIMAT0000432	161	-25.13	161	-25.13	93077	22	297	177
KJ426589.1:119807|120541	+	120244-120541	hsa-miR-4467	MIMAT0018994	152	-27.88	152	-27.88	114671	22	297	94
KJ426589.1:119807|120541	+	120244-120541	hsa-miR-570-3p	MIMAT0003235	153	-12.37	153	-12.37	167948	22	297	184
KJ426589.1:123580|124136	+	123679-124136	hsa-miR-7112-3p	MIMAT0028122	151	-17.92	151	-17.92	29543	23	457	253
KJ426589.1:123580|124136	+	123679-124136	hsa-miR-4537	MIMAT0019080	154	-22.32	154	-22.32	335930	22	457	199
KJ426589.1:123580|124136	+	123679-124136	hsa-miR-9851-5p	MIMAT0048639	151	-33.12	151	-33.12	337523	22	457	109
KJ426589.1:123580|124136	+	123679-124136	hsa-miR-93-3p	MIMAT0004509	150	-18.26	150	-18.26	421952	22	457	289
KJ426589.1:123580|124136	+	123679-124136	hsa-miR-4727-5p	MIMAT0019847	153	-20.55	153	-20.55	434873	21	457	221
KJ426589.1:123580|124136	+	123679-124136	hsa-miR-95-3p	MIMAT0000094	150	-16.09	150	-16.09	176453	22	457	136
KJ426589.1:123580|124136	+	123679-124136	hsa-miR-1292-3p	MIMAT0022948	154	-27.72	154	-27.72	192737	20	457	399
KJ426589.1:123580|124136	+	123679-124136	hsa-miR-210-3p	MIMAT0000267	153	-31.96	153	-31.96	236456	22	457	103
KJ426589.1:123580|124136	+	123679-124136	hsa-miR-6511a-3p	MIMAT0025479	155	-16.43	155	-16.43	259466	22	457	40
KJ426589.1:123580|124136	+	123679-124136	hsa-miR-191-3p	MIMAT0001618	158	-21.56	158	-21.56	26711	22	457	376
KJ426589.1:123580|124136	+	123679-124136	hsa-miR-541-5p	MIMAT0004919	153	-23.81	153	-23.81	7241	25	457	434
KJ426589.1:123580|124136	+	123679-124136	hsa-miR-641	MIMAT0003311	150	-15.37	150	-15.37	42464	24	457	1
KJ426589.1:123580|124136	+	123679-124136	hsa-miR-4768-5p	MIMAT0019920	156	-22.07	156	-22.07	125123	22	457	413
KJ426589.1:123580|124136	+	123679-124136	hsa-miR-3615	MIMAT0017994	153	-29.05	153	-29.05	62996	21	457	19
KJ426589.1:123580|124136	+	123679-124136	hsa-miR-497-3p	MIMAT0004768	150	-12.36	150	-12.36	313274	22	457	9
KJ426589.1:123580|124136	+	123679-124136	hsa-miR-6880-3p	MIMAT0027661	150	-29.01	150	-29.01	340355	21	457	417
KJ426589.1:123580|124136	+	123679-124136	hsa-miR-942-5p	MIMAT0004985	157	-20.87	157	-20.87	400358	22	457	414
KJ426589.1:123580|124136	+	123679-124136	hsa-miR-3187-3p	MIMAT0015069	150	-20.39	150	-20.39	243536	20	457	346
KJ426589.1:123580|124136	+	123679-124136	hsa-miR-6511b-3p	MIMAT0025848	155	-17.58	155	-17.58	99812	23	457	39
KJ426589.1:123580|124136	+	123679-124136	hsa-miR-130b-5p	MIMAT0004680	154	-21.02	154	-21.02	338231	21	457	408
KJ426589.1:123580|124136	+	123679-124136	hsa-miR-5588-5p	MIMAT0022295	163	-22.53	163	-22.53	381773	21	457	81
KJ426589.1:123580|124136	+	123679-124136	hsa-miR-6833-3p	MIMAT0027567	155	-20.65	155	-20.65	181409	21	457	416
KJ426589.1:123580|124136	+	123679-124136	hsa-miR-6786-3p	MIMAT0027473	165	-26.27	165	-26.27	239819	23	457	119
KJ426589.1:123580|124136	+	123679-124136	hsa-miR-1226-3p	MIMAT0005577	156	-20	156	-20	66182	22	457	39
KJ426589.1:123580|124136	+	123679-124136	hsa-miR-4753-3p	MIMAT0019891	153	-19.1	153	-19.1	383720	22	457	406
KJ426589.1:123580|124136	+	123679-124136	hsa-miR-6869-3p	MIMAT0027639	154	-25.84	154	-25.84	34499	21	457	259
KJ426589.1:123580|124136	+	123679-124136	hsa-miR-6873-3p	MIMAT0027647	162	-20.63	162	-20.63	456467	23	457	413
KJ426589.1:123580|124136	+	123679-124136	hsa-miR-4769-3p	MIMAT0019923	150	-17.79	150	-17.79	442484	22	457	384
KJ426589.1:130077|130612	-	130077-130612	hsa-miR-564	MIMAT0003228	152	-23.53	152	-23.53	107127	19	535	112
KJ426589.1:130077|130612	-	130077-130612	hsa-miR-4767	MIMAT0019919	166	-32.9	166	-32.9	461835	23	535	43
KJ426589.1:130077|130612	-	130077-130612	hsa-miR-15a-3p	MIMAT0004488	154	-27.02	154	-27.02	459888	22	535	469
KJ426589.1:130077|130612	-	130077-130612	hsa-miR-1972	MIMAT0009447	156	-26.68	156	-26.68	342537	22	535	471
KJ426589.1:130077|130612	-	130077-130612	hsa-miR-4732-5p	MIMAT0019855	154	-24.76	154	-24.76	246957	23	535	270
KJ426589.1:130077|130612	-	130077-130612	hsa-miR-6736-5p	MIMAT0027373	158	-25.61	158	-25.61	98277	21	535	15
KJ426589.1:130077|130612	-	130077-130612	hsa-miR-1262	MIMAT0005914	160	-19.22	160	-19.22	416346	22	535	16
KJ426589.1:130077|130612	-	130077-130612	hsa-miR-4436a	MIMAT0018952	170	-27.63	170	-27.63	20751	21	535	425
KJ426589.1:130077|130612	-	130077-130612	hsa-miR-548aj-5p	MIMAT0022739	156	-20.9	156	-20.9	387495	23	535	413
KJ426589.1:130077|130612	-	130077-130612	hsa-miR-548x-5p	MIMAT0022733	156	-20.9	156	-20.9	140757	23	535	413
KJ426589.1:130077|130612	-	130077-130612	hsa-miR-7160-5p	MIMAT0028230	159	-28.73	159	-28.73	462366	21	535	490
KJ426589.1:130077|130612	-	130077-130612	hsa-miR-548o-3p	MIMAT0005919	152	-13.24	152	-13.24	126243	22	535	254
KJ426589.1:130077|130612	-	130077-130612	hsa-miR-5000-3p	MIMAT0021020	152	-16.2	152	-16.2	208194	22	535	426
KJ426589.1:130077|130612	-	130077-130612	hsa-miR-1273c	MIMAT0015017	155	-17.43	155	-17.43	46770	22	535	257
KJ426589.1:130077|130612	-	130077-130612	hsa-miR-4634	MIMAT0019691	160	-31.28	160	-31.28	20928	19	535	4
KJ426589.1:130077|130612	-	130077-130612	hsa-miR-4632-5p	MIMAT0022977	161	-41.93	161	-41.93	295278	23	535	323
KJ426589.1:130077|130612	-	130077-130612	hsa-miR-6893-5p	MIMAT0027686	153	-27.55	153	-27.55	61107	21	535	475
KJ426589.1:130077|130612	-	130077-130612	hsa-miR-4692	MIMAT0019783	152	-19.73	152	-19.73	228372	22	535	473
KJ426589.1:130077|130612	-	130077-130612	hsa-miR-4269	MIMAT0016897	155	-20.97	155	-20.97	128367	21	535	110
KJ426589.1:130077|130612	-	130077-130612	hsa-miR-6832-5p	MIMAT0027564	160	-18.85	160	-18.85	4821	23	535	101
KJ426589.1:130077|130612	-	130077-130612	hsa-miR-551b-3p	MIMAT0003233	156	-18.83	156	-18.83	60753	21	535	163
KJ426589.1:130077|130612	-	130077-130612	hsa-miR-503-5p	MIMAT0002874	151	-25.56	151	-25.56	411036	23	535	263
KJ426589.1:130077|130612	-	130077-130612	hsa-miR-6756-5p	MIMAT0027412	157	-31.33	157	-31.33	350502	23	535	14
KJ426589.1:130077|130612	-	130077-130612	hsa-miR-1204	MIMAT0005868	150	-25.69	150	-25.69	195273	21	535	227
KJ426589.1:130077|130612	-	130077-130612	hsa-miR-4712-5p	MIMAT0019818	151	-16.52	151	-16.52	49248	22	535	159
KJ426589.1:130077|130612	-	130077-130612	hsa-miR-588	MIMAT0003255	150	-16.57	150	-16.57	190671	21	535	353
KJ426589.1:130077|130612	-	130077-130612	hsa-miR-6855-5p	MIMAT0027610	150	-21.72	150	-21.72	305367	25	535	9
KJ426589.1:130077|130612	-	130077-130612	hsa-miR-3197	MIMAT0015082	153	-23.33	153	-23.33	80400	23	535	441
KJ426589.1:130077|130612	-	130077-130612	hsa-miR-3131	MIMAT0014996	151	-27.64	151	-27.64	289260	23	535	334
KJ426589.1:130077|130612	-	130077-130612	hsa-miR-770-5p	MIMAT0003948	162	-22.37	162	-22.37	63054	23	535	157
KJ426589.1:130077|130612	-	130077-130612	hsa-miR-4783-5p	MIMAT0019946	162	-28.17	162	-28.17	287490	21	535	315
KJ426589.1:130077|130612	-	130077-130612	hsa-miR-4514	MIMAT0019051	151	-23.84	151	-23.84	92613	18	535	479
KJ426589.1:130077|130612	-	130077-130612	hsa-miR-2277-3p	MIMAT0011777	169	-30.05	169	-30.05	60399	21	535	324
KJ426589.1:130077|130612	-	130077-130612	hsa-miR-548g-5p	MIMAT0022722	156	-20.9	156	-20.9	464844	23	535	413
KJ426589.1:130077|130612	-	130077-130612	hsa-miR-7162-3p	MIMAT0028235	153	-20.16	153	-20.16	446613	19	535	493
KJ426589.1:130077|130612	-	130077-130612	hsa-miR-194-5p	MIMAT0000460	151	-16.5	151	-16.5	430329	22	535	172
KJ426589.1:130077|130612	-	130077-130612	hsa-miR-9986	MIMAT0039766	158	-19.69	158	-19.69	408735	20	535	16
KJ426589.1:130077|130612	-	130077-130612	hsa-miR-1292-3p	MIMAT0022948	152	-24.66	152	-24.66	192618	20	535	316
KJ426589.1:130077|130612	-	130077-130612	hsa-miR-551a	MIMAT0003214	158	-17.51	158	-17.51	202530	21	535	164
KJ426589.1:130077|130612	-	130077-130612	hsa-miR-328-3p	MIMAT0000752	157	-24.74	157	-24.74	57036	22	535	218
KJ426589.1:130077|130612	-	130077-130612	hsa-miR-3622a-5p	MIMAT0018003	152	-27.03	152	-27.03	2520	22	535	111
KJ426589.1:130077|130612	-	130077-130612	hsa-miR-377-5p	MIMAT0004689	150	-19.19	150	-19.19	244302	22	535	12
KJ426589.1:130077|130612	-	130077-130612	hsa-miR-4701-3p	MIMAT0019799	155	-22.71	155	-22.71	446436	20	535	19
KJ426589.1:130077|130612	-	130077-130612	hsa-miR-4710	MIMAT0019815	158	-30.43	158	-30.43	24645	18	535	16
KJ426589.1:130077|130612	-	130077-130612	hsa-miR-6511b-5p	MIMAT0025847	165	-21.87	165	-21.87	90489	24	535	494
KJ426589.1:130077|130612	-	130077-130612	hsa-miR-4482-3p	MIMAT0020958	154	-24.08	154	-24.08	167130	22	535	390
KJ426589.1:130077|130612	-	130077-130612	hsa-miR-2278	MIMAT0011778	150	-25.8	150	-25.8	248727	22	535	375
KJ426589.1:130077|130612	-	130077-130612	hsa-miR-802	MIMAT0004185	155	-19.52	155	-19.52	418470	23	535	170
KJ426589.1:130077|130612	-	130077-130612	hsa-miR-4290	MIMAT0016921	150	-22.84	150	-22.84	408027	19	535	220
KJ426589.1:130077|130612	-	130077-130612	hsa-miR-1294	MIMAT0005884	151	-16.02	151	-16.02	305544	22	535	14
KJ426589.1:130077|130612	-	130077-130612	hsa-miR-4326	MIMAT0016888	162	-22.41	162	-22.41	31194	20	535	458
KJ426589.1:130077|130612	-	130077-130612	hsa-miR-132-5p	MIMAT0004594	162	-28.08	162	-28.08	384132	22	535	224
KJ426589.1:130077|130612	-	130077-130612	hsa-miR-2467-5p	MIMAT0019952	156	-20.11	156	-20.11	148899	23	535	409
KJ426589.1:130077|130612	-	130077-130612	hsa-miR-124-5p	MIMAT0004591	151	-19.12	151	-19.12	41814	22	535	230
KJ426589.1:130077|130612	-	130077-130612	hsa-miR-671-3p	MIMAT0004819	151	-32.62	151	-32.62	420771	21	535	452
KJ426589.1:130166|130612	-	130166-130612	hsa-miR-1972	MIMAT0009447	156	-26.68	156	-26.68	342582	22	446	382
KJ426589.1:130166|130612	-	130166-130612	hsa-miR-1273c	MIMAT0015017	155	-17.43	155	-17.43	46815	22	446	168
KJ426589.1:130166|130612	-	130166-130612	hsa-miR-194-5p	MIMAT0000460	151	-16.5	151	-16.5	430374	22	446	83
KJ426589.1:130166|130612	-	130166-130612	hsa-miR-770-5p	MIMAT0003948	162	-22.37	162	-22.37	63099	23	446	68
KJ426589.1:130166|130612	-	130166-130612	hsa-miR-548o-3p	MIMAT0005919	152	-13.24	152	-13.24	126288	22	446	165
KJ426589.1:130166|130612	-	130166-130612	hsa-miR-4732-5p	MIMAT0019855	154	-24.76	154	-24.76	247002	23	446	181
KJ426589.1:130166|130612	-	130166-130612	hsa-miR-4269	MIMAT0016897	155	-20.97	155	-20.97	128412	21	446	21
KJ426589.1:130166|130612	-	130166-130612	hsa-miR-1204	MIMAT0005868	150	-25.69	150	-25.69	195318	21	446	138
KJ426589.1:130166|130612	-	130166-130612	hsa-miR-1292-3p	MIMAT0022948	152	-24.66	152	-24.66	192663	20	446	227
KJ426589.1:130166|130612	-	130166-130612	hsa-miR-124-5p	MIMAT0004591	151	-19.12	151	-19.12	41859	22	446	141
KJ426589.1:130166|130612	-	130166-130612	hsa-miR-6893-5p	MIMAT0027686	153	-27.55	153	-27.55	61152	21	446	386
KJ426589.1:130166|130612	-	130166-130612	hsa-miR-132-5p	MIMAT0004594	162	-28.08	162	-28.08	384177	22	446	135
KJ426589.1:130166|130612	-	130166-130612	hsa-miR-2277-3p	MIMAT0011777	169	-30.05	169	-30.05	60444	21	446	235
KJ426589.1:130166|130612	-	130166-130612	hsa-miR-3197	MIMAT0015082	153	-23.33	153	-23.33	80445	23	446	352
KJ426589.1:130166|130612	-	130166-130612	hsa-miR-4514	MIMAT0019051	151	-23.84	151	-23.84	92658	18	446	390
KJ426589.1:130166|130612	-	130166-130612	hsa-miR-551b-3p	MIMAT0003233	156	-18.83	156	-18.83	60798	21	446	74
KJ426589.1:130166|130612	-	130166-130612	hsa-miR-2278	MIMAT0011778	150	-25.8	150	-25.8	248772	22	446	286
KJ426589.1:130166|130612	-	130166-130612	hsa-miR-503-5p	MIMAT0002874	151	-25.56	151	-25.56	411081	23	446	174
KJ426589.1:130166|130612	-	130166-130612	hsa-miR-4712-5p	MIMAT0019818	151	-16.52	151	-16.52	49293	22	446	70
KJ426589.1:130166|130612	-	130166-130612	hsa-miR-7160-5p	MIMAT0028230	159	-28.73	159	-28.73	462411	21	446	401
KJ426589.1:130166|130612	-	130166-130612	hsa-miR-6832-5p	MIMAT0027564	160	-18.85	160	-18.85	4866	23	446	12
KJ426589.1:130166|130612	-	130166-130612	hsa-miR-564	MIMAT0003228	152	-23.53	152	-23.53	107172	19	446	23
KJ426589.1:130166|130612	-	130166-130612	hsa-miR-4482-3p	MIMAT0020958	154	-24.08	154	-24.08	167175	22	446	301
KJ426589.1:130166|130612	-	130166-130612	hsa-miR-3622a-5p	MIMAT0018003	152	-27.03	152	-27.03	2565	22	446	22
KJ426589.1:130166|130612	-	130166-130612	hsa-miR-4692	MIMAT0019783	152	-19.73	152	-19.73	228417	22	446	384
KJ426589.1:130166|130612	-	130166-130612	hsa-miR-5000-3p	MIMAT0021020	152	-16.2	152	-16.2	208239	22	446	337
KJ426589.1:130166|130612	-	130166-130612	hsa-miR-4436a	MIMAT0018952	170	-27.63	170	-27.63	20796	21	446	336
KJ426589.1:130166|130612	-	130166-130612	hsa-miR-15a-3p	MIMAT0004488	154	-27.02	154	-27.02	459933	22	446	380
KJ426589.1:130166|130612	-	130166-130612	hsa-miR-548g-5p	MIMAT0022722	156	-20.9	156	-20.9	464889	23	446	324
KJ426589.1:130166|130612	-	130166-130612	hsa-miR-802	MIMAT0004185	155	-19.52	155	-19.52	418515	23	446	81
KJ426589.1:130166|130612	-	130166-130612	hsa-miR-4326	MIMAT0016888	162	-22.41	162	-22.41	31239	20	446	369
KJ426589.1:130166|130612	-	130166-130612	hsa-miR-588	MIMAT0003255	150	-16.57	150	-16.57	190716	21	446	264
KJ426589.1:130166|130612	-	130166-130612	hsa-miR-328-3p	MIMAT0000752	157	-24.74	157	-24.74	57081	22	446	129
KJ426589.1:130166|130612	-	130166-130612	hsa-miR-6511b-5p	MIMAT0025847	165	-21.87	165	-21.87	90534	24	446	405
KJ426589.1:130166|130612	-	130166-130612	hsa-miR-548aj-5p	MIMAT0022739	156	-20.9	156	-20.9	387540	23	446	324
KJ426589.1:130166|130612	-	130166-130612	hsa-miR-551a	MIMAT0003214	158	-17.51	158	-17.51	202575	21	446	75
KJ426589.1:130166|130612	-	130166-130612	hsa-miR-4783-5p	MIMAT0019946	162	-28.17	162	-28.17	287535	21	446	226
KJ426589.1:130166|130612	-	130166-130612	hsa-miR-548x-5p	MIMAT0022733	156	-20.9	156	-20.9	140802	23	446	324
KJ426589.1:130166|130612	-	130166-130612	hsa-miR-7162-3p	MIMAT0028235	153	-20.16	153	-20.16	446658	19	446	404
KJ426589.1:130166|130612	-	130166-130612	hsa-miR-671-3p	MIMAT0004819	151	-32.62	151	-32.62	420816	21	446	363
KJ426589.1:130166|130612	-	130166-130612	hsa-miR-4290	MIMAT0016921	150	-22.84	150	-22.84	408072	19	446	131
KJ426589.1:130166|130612	-	130166-130612	hsa-miR-2467-5p	MIMAT0019952	156	-20.11	156	-20.11	148944	23	446	320
KJ426589.1:130166|130612	-	130166-130612	hsa-miR-4632-5p	MIMAT0022977	161	-41.93	161	-41.93	295323	23	446	234
KJ426589.1:130166|130612	-	130166-130612	hsa-miR-3131	MIMAT0014996	151	-27.64	151	-27.64	289305	23	446	245
KJ426589.1:131800|132054	-	131800-132054	hsa-miR-4691-5p	MIMAT0019781	170	-32.97	170	-32.97	166646	23	254	185
KJ426589.1:131800|132054	-	131800-132054	hsa-miR-6720-5p	MIMAT0027345	153	-30.28	153	-30.28	462590	23	254	182
KJ426589.1:131800|132054	-	131800-132054	hsa-miR-6792-3p	MIMAT0027485	161	-22.38	161	-22.38	108944	22	254	188
KJ426589.1:131800|132054	-	131800-132054	hsa-miR-20a-5p	MIMAT0000075	177	-22.56	177	-22.56	290546	23	254	11
KJ426589.1:131800|132054	-	131800-132054	hsa-miR-20b-5p	MIMAT0001413	177	-21.66	177	-21.66	44339	23	254	11
KJ426589.1:131800|132054	-	131800-132054	hsa-miR-8065	MIMAT0030992	156	-20.61	156	-20.61	232844	24	254	69
KJ426589.1:131800|132054	-	131800-132054	hsa-miR-93-5p	MIMAT0000093	177	-24.82	177	-24.82	97439	23	254	11
KJ426589.1:131800|132054	-	131800-132054	hsa-miR-219a-1-3p	MIMAT0004567	161	-20.39	161	-20.39	347186	22	254	43
KJ426589.1:131800|132054	-	131800-132054	hsa-miR-6512-3p	MIMAT0025481	150	-24.1	150	-24.1	318512	22	254	183
KJ426589.1:131800|132054	-	131800-132054	hsa-miR-3914	MIMAT0018188	151	-13.87	151	-13.87	212843	22	254	66
KJ426589.1:131800|132054	-	131800-132054	hsa-miR-191-3p	MIMAT0001618	151	-22.11	151	-22.11	26639	22	254	213
KJ426589.1:131800|132054	-	131800-132054	hsa-miR-661	MIMAT0003324	150	-37.18	150	-37.18	18320	24	254	190
KJ426589.1:131800|132054	-	131800-132054	hsa-miR-3909	MIMAT0018183	151	-26.74	151	-26.74	153194	22	254	186
KJ426589.1:131800|132054	-	131800-132054	hsa-miR-323a-5p	MIMAT0004696	159	-25.39	159	-25.39	207179	22	254	232
KJ426589.1:131800|132054	-	131800-132054	hsa-miR-548az-5p	MIMAT0025456	317	-34.33	161	-17.95	279572	22	254	128 13
KJ426589.1:131800|132054	-	131800-132054	hsa-miR-12136	MIMAT0049032	154	-8.06	154	-8.06	395861	18	254	133
KJ426589.1:131800|132054	-	131800-132054	hsa-miR-766-3p	MIMAT0003888	152	-28.16	152	-28.16	22922	22	254	181
KJ426589.1:131800|132054	-	131800-132054	hsa-miR-17-5p	MIMAT0000070	181	-23.49	181	-23.49	240455	23	254	11
KJ426589.1:131800|132054	-	131800-132054	hsa-miR-106a-5p	MIMAT0000103	181	-25.12	181	-25.12	53543	23	254	11
KJ426589.1:131800|132054	-	131800-132054	hsa-miR-323b-3p	MIMAT0015050	151	-16.2	151	-16.2	283466	22	254	224
KJ426589.1:131800|132054	-	131800-132054	hsa-miR-548ah-5p	MIMAT0018972	155	-14.02	155	-14.02	361169	20	254	131
KJ426589.1:131800|132054	-	131800-132054	hsa-miR-4765	MIMAT0019916	152	-19.97	152	-19.97	22391	22	254	126
KJ426589.1:131800|132054	-	131800-132054	hsa-miR-548t-5p	MIMAT0015009	321	-32.95	165	-16.81	331610	21	254	129 14
KJ426589.1:131800|132054	-	131800-132054	hsa-miR-3200-3p	MIMAT0015085	152	-21.13	152	-21.13	277625	22	254	219
KJ426589.1:131800|132054	-	131800-132054	hsa-miR-3609	MIMAT0017986	161	-11.87	161	-11.87	432323	24	254	124
KJ426589.1:131800|132054	-	131800-132054	hsa-miR-5191	MIMAT0021122	157	-17.59	157	-17.59	108413	22	254	72
KJ426589.1:131800|132054	-	131800-132054	hsa-miR-106b-5p	MIMAT0000680	183	-27.13	183	-27.13	49118	21	254	13
KJ426589.1:135284|135887	-	135284-135333	hsa-miR-10392-3p	MIMAT0041616	182	-45.64	182	-45.64	257189	24	49	13
KJ426589.1:135284|135887	-	135284-135333	hsa-miR-4431	MIMAT0018947	152	-18.74	152	-18.74	47621	22	49	4
KJ426589.1:135284|135887	-	135284-135333	hsa-miR-6784-3p	MIMAT0027469	156	-29.53	156	-29.53	178601	22	49	11
KJ426589.1:135284|135887	-	135284-135333	hsa-miR-149-5p	MIMAT0000450	156	-25.96	156	-25.96	182672	23	49	27
KJ426589.1:135284|135887	-	135284-135333	hsa-miR-12116	MIMAT0049010	150	-15.77	150	-15.77	125324	22	49	1
KJ426589.1:135284|135887	-	135284-135333	hsa-miR-4758-3p	MIMAT0019904	153	-23.97	153	-23.97	318077	23	49	14
KJ426589.1:135284|135887	-	135586-135887	hsa-miR-6770-5p	MIMAT0027440	153	-20.02	153	-20.02	173082	24	301	127
KJ426589.1:135284|135887	-	135586-135887	hsa-miR-2278	MIMAT0011778	151	-29.55	151	-29.55	248838	22	301	271
KJ426589.1:135284|135887	-	135586-135887	hsa-miR-4757-3p	MIMAT0019902	153	-25.07	153	-25.07	51306	22	301	175
KJ426589.1:135284|135887	-	135586-135887	hsa-miR-7847-3p	MIMAT0030422	150	-29.68	150	-29.68	193614	21	301	143
KJ426589.1:135284|135887	-	135586-135887	hsa-miR-6743-5p	MIMAT0027387	159	-34.5	159	-34.5	305301	22	301	127
KJ426589.1:135284|135887	-	135586-135887	hsa-miR-379-3p	MIMAT0004690	154	-16	154	-16	102990	22	301	245
KJ426589.1:135284|135887	-	135586-135887	hsa-miR-764	MIMAT0010367	151	-20.29	151	-20.29	98919	22	301	34
KJ426589.1:135284|135887	-	135586-135887	hsa-miR-6789-3p	MIMAT0027479	150	-21.87	150	-21.87	179808	21	301	195
KJ426589.1:135284|135887	-	135586-135887	hsa-miR-210-3p	MIMAT0000267	159	-28.83	159	-28.83	236448	22	301	282
KJ426589.1:135284|135887	-	135586-135887	hsa-miR-211-3p	MIMAT0022694	152	-24.08	152	-24.08	38208	21	301	125
KJ426589.1:135284|135887	-	135586-135887	hsa-miR-513a-5p	MIMAT0002877	151	-23.65	151	-23.65	363888	18	301	198
KJ426589.1:135284|135887	-	135586-135887	hsa-miR-345-5p	MIMAT0000772	150	-16.9	150	-16.9	207420	22	301	1
KJ426589.1:135284|135887	-	135586-135887	hsa-miR-12122	MIMAT0049016	157	-25.2	157	-25.2	273972	25	301	198
KJ426589.1:135284|135887	-	135586-135887	hsa-miR-584-3p	MIMAT0022708	164	-25.98	164	-25.98	302646	22	301	12
KJ426589.1:135284|135887	-	135586-135887	hsa-miR-1249-5p	MIMAT0032029	165	-29.72	165	-29.72	161754	24	301	136
KJ426589.1:135284|135887	-	135586-135887	hsa-miR-4732-5p	MIMAT0019855	154	-19.82	154	-19.82	247068	23	301	251
KJ426589.1:135284|135887	-	135586-135887	hsa-miR-4436b-3p	MIMAT0019941	150	-20.81	150	-20.81	36792	22	301	126
KJ426589.1:135284|135887	-	135586-135887	hsa-miR-6873-5p	MIMAT0027646	150	-25.51	150	-25.51	241050	22	301	139
KJ426589.1:135284|135887	-	135586-135887	hsa-miR-6795-5p	MIMAT0027490	154	-33.97	154	-33.97	114318	24	301	139
KJ426589.1:135284|135887	-	135586-135887	hsa-miR-3196	MIMAT0015080	154	-25.3	154	-25.3	372561	18	301	151
KJ426589.1:135284|135887	-	135586-135887	hsa-miR-5589-3p	MIMAT0022298	155	-20.69	155	-20.69	387252	23	301	177
KJ426589.1:135284|135887	-	135586-135887	hsa-miR-6735-5p	MIMAT0027371	163	-29.99	163	-29.99	32367	25	301	123
KJ426589.1:135284|135887	-	135586-135887	hsa-miR-1207-5p	MIMAT0005871	158	-24.69	158	-24.69	32898	21	301	125
KJ426589.1:135284|135887	-	135586-135887	hsa-miR-4632-5p	MIMAT0022977	158	-25.32	158	-25.32	295389	23	301	121
KJ426589.1:135284|135887	-	135586-135887	hsa-miR-3186-5p	MIMAT0015067	151	-22.1	151	-22.1	96795	22	301	189
KJ426589.1:135284|135887	-	135586-135887	hsa-miR-6797-5p	MIMAT0027494	167	-29.74	167	-29.74	18561	25	301	138
KJ426589.1:135284|135887	-	135586-135887	hsa-miR-1265	MIMAT0005918	150	-18.99	150	-18.99	111663	22	301	61
KJ426589.1:135284|135887	-	135586-135887	hsa-miR-187-3p	MIMAT0000262	160	-27.6	160	-27.6	220695	22	301	210
KJ426589.1:135284|135887	-	135586-135887	hsa-miR-6879-5p	MIMAT0027658	172	-30.04	172	-30.04	226359	22	301	126
KJ426589.1:135284|135887	-	135586-135887	hsa-miR-521	MIMAT0002854	161	-26.58	161	-26.58	164940	22	301	50
KJ426589.1:135284|135887	-	135586-135887	hsa-miR-9851-5p	MIMAT0048639	155	-24.57	155	-24.57	337515	22	301	159
KJ426589.1:135284|135887	-	135586-135887	hsa-miR-4510	MIMAT0019047	150	-23.82	150	-23.82	437166	22	301	141
KJ426589.1:135284|135887	-	135586-135887	hsa-miR-10394-5p	MIMAT0041619	150	-23.06	150	-23.06	21216	24	301	69
KJ426589.1:135284|135887	-	135586-135887	hsa-miR-4779	MIMAT0019938	155	-21.47	155	-21.47	401412	22	301	142
KJ426589.1:135284|135887	-	135586-135887	hsa-miR-6721-5p	MIMAT0025852	151	-26.15	151	-26.15	74670	23	301	124
KJ426589.1:135284|135887	-	135586-135887	hsa-miR-4763-3p	MIMAT0019913	153	-28.39	153	-28.39	394686	24	301	119
KJ426589.1:135284|135887	-	135586-135887	hsa-miR-3180-3p	MIMAT0015058	155	-28.68	155	-28.68	148833	22	301	145
KJ426589.1:135284|135887	-	135586-135887	hsa-miR-4516	MIMAT0019053	163	-29.61	163	-29.61	224412	17	301	136
KJ426589.1:135284|135887	-	135586-135887	hsa-miR-6803-5p	MIMAT0027506	150	-33.37	150	-33.37	389730	22	301	148
KJ426589.1:135284|135887	-	135586-135887	hsa-miR-658	MIMAT0003336	162	-32.95	162	-32.95	381234	25	301	141
KJ426589.1:135284|135887	-	135586-135887	hsa-miR-1908-5p	MIMAT0007881	150	-29.01	150	-29.01	60333	21	301	125
KJ426589.1:135284|135887	-	135586-135887	hsa-miR-6750-5p	MIMAT0027400	156	-22.22	156	-22.22	99981	24	301	138
KJ426589.1:135284|135887	-	135586-135887	hsa-miR-1237-5p	MIMAT0022946	154	-25.46	154	-25.46	247776	21	301	149
KJ426589.1:135284|135887	-	135586-135887	hsa-miR-411-3p	MIMAT0004813	154	-14.48	154	-14.48	382473	22	301	245
KJ426589.1:135284|135887	-	135586-135887	hsa-miR-4743-5p	MIMAT0019874	152	-30.92	152	-30.92	369729	23	301	144
KJ426589.1:135284|135887	-	135586-135887	hsa-miR-3154	MIMAT0015028	150	-22.13	150	-22.13	374154	22	301	130
KJ426589.1:135284|135887	-	135586-135887	hsa-miR-3907	MIMAT0018179	150	-19.19	150	-19.19	368667	22	301	33
KJ426589.1:135284|135887	-	135586-135887	hsa-miR-3180	MIMAT0018178	150	-23.84	150	-23.84	163524	19	301	149
KJ426589.1:136600|137082	-	136600-137082	hsa-miR-6817-5p	MIMAT0027534	150	-17.86	150	-17.86	466478	24	482	198
KJ426589.1:136600|137082	-	136600-137082	hsa-miR-658	MIMAT0003336	155	-27.92	155	-27.92	381164	25	482	432
KJ426589.1:136600|137082	-	136600-137082	hsa-miR-6767-3p	MIMAT0027435	161	-24.87	161	-24.87	18845	22	482	96
KJ426589.1:136600|137082	-	136600-137082	hsa-miR-6816-5p	MIMAT0027532	153	-33.18	153	-33.18	97787	21	482	142
KJ426589.1:136600|137082	-	136600-137082	hsa-miR-548am-3p	MIMAT0019076	159	-12.72	159	-12.72	429662	22	482	220
KJ426589.1:136600|137082	-	136600-137082	hsa-miR-4659a-3p	MIMAT0019727	154	-20.12	154	-20.12	10172	22	482	245
KJ426589.1:136600|137082	-	136600-137082	hsa-miR-508-5p	MIMAT0004778	163	-25.34	163	-25.34	153011	23	482	36
KJ426589.1:136600|137082	-	136600-137082	hsa-miR-6720-3p	MIMAT0025851	152	-26.33	152	-26.33	453380	22	482	163
KJ426589.1:136600|137082	-	136600-137082	hsa-miR-2115-5p	MIMAT0011158	156	-16.14	156	-16.14	185579	22	482	254
KJ426589.1:136600|137082	-	136600-137082	hsa-miR-4440	MIMAT0018958	153	-26.53	153	-26.53	433556	22	482	286
KJ426589.1:136600|137082	-	136600-137082	hsa-miR-6727-5p	MIMAT0027355	157	-30.56	157	-30.56	382934	23	482	141
KJ426589.1:136600|137082	-	136600-137082	hsa-miR-486-3p	MIMAT0004762	158	-30.02	158	-30.02	21677	21	482	143
KJ426589.1:136600|137082	-	136600-137082	hsa-miR-370-5p	MIMAT0026483	152	-21.87	152	-21.87	246821	22	482	234
KJ426589.1:136600|137082	-	136600-137082	hsa-miR-4659b-3p	MIMAT0019734	154	-15.94	154	-15.94	159560	22	482	245
KJ426589.1:136600|137082	-	136600-137082	hsa-miR-548aq-3p	MIMAT0022264	151	-8.07	151	-8.07	107876	22	482	220
KJ426589.1:136600|137082	-	136600-137082	hsa-miR-885-3p	MIMAT0004948	151	-26.86	151	-26.86	58139	22	482	133
KJ426589.1:136600|137082	-	136600-137082	hsa-miR-598-5p	MIMAT0026620	155	-27.14	155	-27.14	251777	23	482	302
KJ426589.1:136600|137082	-	136600-137082	hsa-miR-4704-3p	MIMAT0019804	159	-16.71	159	-16.71	201863	22	482	211
KJ426589.1:136600|137082	-	136600-137082	hsa-miR-4707-3p	MIMAT0019808	172	-40.5	172	-40.5	135488	22	482	316
KJ426589.1:136600|137082	-	136600-137082	hsa-miR-548aj-3p	MIMAT0018990	151	-9.91	151	-9.91	359570	21	482	221
KJ426589.1:136600|137082	-	136600-137082	hsa-miR-4470	MIMAT0018997	157	-22.42	157	-22.42	390014	21	482	358
KJ426589.1:136600|137082	-	136600-137082	hsa-miR-944	MIMAT0004987	151	-10.64	151	-10.64	110708	22	482	328
KJ426589.1:136600|137082	-	136600-137082	hsa-miR-4726-5p	MIMAT0019845	161	-25.38	161	-25.38	136727	23	482	191
KJ426589.1:136600|137082	-	136600-137082	hsa-miR-4753-3p	MIMAT0019891	152	-17.63	152	-17.63	383642	22	482	88
KJ426589.1:136600|137082	-	136600-137082	hsa-miR-6501-5p	MIMAT0025458	151	-27.17	151	-27.17	68759	22	482	1
KJ426589.1:136600|137082	-	136600-137082	hsa-miR-3691-3p	MIMAT0019224	151	-18.5	151	-18.5	105398	22	482	1
KJ426589.1:136600|137082	-	136600-137082	hsa-miR-3606-5p	MIMAT0017983	151	-12.76	151	-12.76	118673	21	482	122
KJ426589.1:136600|137082	-	136600-137082	hsa-miR-6514-5p	MIMAT0025484	154	-18.49	154	-18.49	62741	23	482	401
KJ426589.1:136600|137082	-	136600-137082	hsa-miR-548ah-3p	MIMAT0020957	159	-13.38	159	-13.38	322046	22	482	220
KJ426589.1:136600|137082	-	136600-137082	hsa-miR-4786-3p	MIMAT0019955	152	-23.88	152	-23.88	418157	22	482	374
KJ426589.1:136600|137082	-	136600-137082	hsa-miR-371b-5p	MIMAT0019892	150	-15.46	150	-15.46	419573	22	482	409
KJ426589.1:136600|137082	-	136600-137082	hsa-miR-6078	MIMAT0023703	153	-22.08	153	-22.08	257972	19	482	165
KJ426589.1:136600|137082	-	136600-137082	hsa-miR-130b-5p	MIMAT0004680	157	-16.57	157	-16.57	338153	21	482	87
KJ426589.1:136600|137082	-	136600-137082	hsa-miR-3934-5p	MIMAT0018349	155	-25.12	155	-25.12	142214	22	482	176
KJ426589.1:136600|137082	-	136600-137082	hsa-miR-655-3p	MIMAT0003331	150	-12.08	150	-12.08	376385	22	482	22
KJ426589.1:136600|137082	-	136600-137082	hsa-miR-194-3p	MIMAT0004671	303	-43.49	152	-22.86	283991	22	482	35 70
KJ426589.1:136600|137082	-	136600-137082	hsa-miR-128-3p	MIMAT0000424	160	-22.78	160	-22.78	324878	21	482	72
KJ426589.1:136600|137082	-	136600-137082	hsa-miR-548ae-3p	MIMAT0018954	151	-7.41	151	-7.41	61325	21	482	221
KJ426589.1:136600|137082	-	136600-137082	hsa-miR-548x-3p	MIMAT0015081	151	-9.91	151	-9.91	115133	20	482	222
KJ426589.1:136600|137082	-	136600-137082	hsa-miR-4640-5p	MIMAT0019699	152	-28.5	152	-28.5	133541	23	482	190
KJ426589.1:136952|139474	+	136952-137339	hsa-miR-5091	MIMAT0021083	158	-24.51	158	-24.51	213998	23	387	322
KJ426589.1:136952|139474	+	136952-137339	hsa-miR-495-3p	MIMAT0002817	153	-13.58	153	-13.58	223910	22	387	136
KJ426589.1:136952|139474	+	136952-137339	hsa-miR-6514-5p	MIMAT0025484	154	-18.49	154	-18.49	62663	23	387	49
KJ426589.1:136952|139474	+	136952-137339	hsa-miR-3197	MIMAT0015082	152	-27.21	152	-27.21	80363	23	387	355
KJ426589.1:136952|139474	+	136952-137339	hsa-miR-1181	MIMAT0005826	157	-30.22	157	-30.22	194174	21	387	146
KJ426589.1:136952|139474	+	136952-137339	hsa-miR-4467	MIMAT0018994	150	-25.61	150	-25.61	114524	22	387	257
KJ426589.1:136952|139474	+	136952-137339	hsa-miR-1236-3p	MIMAT0005591	152	-20.31	152	-20.31	286745	22	387	301
KJ426589.1:136952|139474	+	136952-137339	hsa-miR-3065-5p	MIMAT0015066	156	-19.1	156	-19.1	282320	23	387	135
KJ426589.1:136952|139474	+	136952-137339	hsa-miR-378j	MIMAT0024612	157	-19.82	157	-19.82	131693	19	387	240
KJ426589.1:136952|139474	+	136952-137339	hsa-miR-4470	MIMAT0018997	157	-22.42	157	-22.42	389936	21	387	6
KJ426589.1:136952|139474	+	136952-137339	hsa-miR-658	MIMAT0003336	155	-27.92	155	-27.92	381086	25	387	80
KJ426589.1:136952|139474	+	136952-137339	hsa-miR-523-3p	MIMAT0002840	157	-21.5	157	-21.5	221255	23	387	131
KJ426589.1:136952|139474	+	136952-137339	hsa-miR-4452	MIMAT0018974	150	-13.87	150	-13.87	97886	23	387	155
KJ426589.1:136952|139474	+	136952-137339	hsa-miR-6722-5p	MIMAT0025853	156	-24.85	156	-24.85	139481	20	387	352
KJ426589.1:136952|139474	+	136952-137339	hsa-miR-371b-5p	MIMAT0019892	150	-15.46	150	-15.46	419495	22	387	57
KJ426589.1:136952|139474	+	136952-137339	hsa-miR-139-3p	MIMAT0004552	154	-30.23	154	-30.23	75053	23	387	321
KJ426589.1:136952|139474	+	136952-137339	hsa-miR-1471	MIMAT0007349	152	-24.45	152	-24.45	141428	22	387	168
KJ426589.1:136952|139474	+	136952-137339	hsa-miR-1238-3p	MIMAT0005593	154	-21.59	154	-21.59	142490	20	387	154
KJ426589.1:136952|139474	+	136952-137339	hsa-miR-4786-3p	MIMAT0019955	152	-23.88	152	-23.88	418079	22	387	22
KJ426589.1:139142|139518	-	139142-139518	hsa-miR-4777-3p	MIMAT0019935	156	-18.9	156	-18.9	126596	22	376	315
KJ426589.1:139142|139518	-	139142-139518	hsa-miR-3617-3p	MIMAT0022966	155	-18.81	155	-18.81	65354	23	376	159
KJ426589.1:139142|139518	-	139142-139518	hsa-miR-3059-5p	MIMAT0048633	150	-24.86	150	-24.86	304304	24	376	282
KJ426589.1:139142|139518	-	139142-139518	hsa-miR-4479	MIMAT0019011	150	-34.97	150	-34.97	30839	22	376	73
KJ426589.1:139142|139518	-	139142-139518	hsa-miR-6792-5p	MIMAT0027484	153	-18.47	153	-18.47	120401	21	376	258
KJ426589.1:139142|139518	-	139142-139518	hsa-miR-548k	MIMAT0005882	151	-15.69	151	-15.69	98099	22	376	135
KJ426589.1:139142|139518	-	139142-139518	hsa-miR-6722-5p	MIMAT0025853	153	-21.15	153	-21.15	139517	20	376	146
KJ426589.1:139142|139518	-	139142-139518	hsa-miR-583	MIMAT0003248	150	-17.52	150	-17.52	438647	21	376	111
KJ426589.1:139142|139518	-	139142-139518	hsa-miR-1228-3p	MIMAT0005583	150	-18.19	150	-18.19	40043	20	376	88
KJ426589.1:139142|139518	-	139142-139518	hsa-miR-8080	MIMAT0031007	156	-16.18	156	-16.18	278993	23	376	53
KJ426589.1:139142|139518	-	139142-139518	hsa-miR-3190-5p	MIMAT0015073	153	-18.21	153	-18.21	114029	20	376	338
KJ426589.1:139142|139518	-	139142-139518	hsa-miR-5092	MIMAT0021084	150	-21.29	150	-21.29	254213	22	376	306
KJ426589.1:139142|139518	-	139142-139518	hsa-miR-2113	MIMAT0009206	151	-11.86	151	-11.86	168014	21	376	121
KJ426589.1:139142|139518	-	139142-139518	hsa-miR-548al	MIMAT0019024	156	-16.96	156	-16.96	40751	22	376	222
KJ426589.1:139142|139518	-	139142-139518	hsa-miR-4503	MIMAT0019039	156	-13.57	156	-13.57	312092	22	376	260
KJ426589.1:139142|139518	-	139142-139518	hsa-miR-5581-3p	MIMAT0022276	152	-22.93	152	-22.93	392627	22	376	308
KJ426589.1:139142|139518	-	139142-139518	hsa-miR-548q	MIMAT0011163	151	-23.93	151	-23.93	322889	22	376	235
KJ426589.1:139142|139518	-	139142-139518	hsa-miR-181a-3p	MIMAT0000270	151	-16.22	151	-16.22	442718	22	376	270
KJ426589.1:139142|139518	-	139142-139518	hsa-miR-6870-3p	MIMAT0027641	308	-49.03	155	-24.68	162527	22	376	201 312
KJ426589.1:139142|139518	-	139142-139518	hsa-miR-5581-5p	MIMAT0022275	151	-18.82	151	-18.82	127658	22	376	303
KJ426589.1:139142|139518	-	139142-139518	hsa-miR-579-5p	MIMAT0026616	157	-27.45	157	-27.45	16856	22	376	125
KJ426589.1:139142|139518	-	139142-139518	hsa-miR-187-5p	MIMAT0004561	155	-17.35	155	-17.35	234743	22	376	1
KJ426589.1:139142|139518	-	139142-139518	hsa-miR-6891-3p	MIMAT0027683	158	-18.7	158	-18.7	164474	21	376	314
KJ426589.1:139142|139518	-	139142-139518	hsa-miR-548e-5p	MIMAT0026736	163	-26.38	163	-26.38	316340	22	376	134
KJ426589.1:139233|139511	+	139233-139511	hsa-miR-181a-3p	MIMAT0000270	151	-16.22	151	-16.22	442773	22	278	179
KJ426589.1:139233|139511	+	139233-139511	hsa-miR-3617-3p	MIMAT0022966	155	-18.81	155	-18.81	65409	23	278	68
KJ426589.1:139233|139511	+	139233-139511	hsa-miR-3059-5p	MIMAT0048633	150	-24.86	150	-24.86	304359	24	278	191
KJ426589.1:139233|139511	+	139233-139511	hsa-miR-548q	MIMAT0011163	151	-23.93	151	-23.93	322944	22	278	144
KJ426589.1:139233|139511	+	139233-139511	hsa-miR-2113	MIMAT0009206	151	-11.86	151	-11.86	168069	21	278	30
KJ426589.1:139233|139511	+	139233-139511	hsa-miR-6722-5p	MIMAT0025853	153	-21.15	153	-21.15	139572	20	278	55
KJ426589.1:139233|139511	+	139233-139511	hsa-miR-583	MIMAT0003248	150	-17.52	150	-17.52	438702	21	278	20
KJ426589.1:139233|139511	+	139233-139511	hsa-miR-6792-5p	MIMAT0027484	153	-18.47	153	-18.47	120456	21	278	167
KJ426589.1:139233|139511	+	139233-139511	hsa-miR-4503	MIMAT0019039	156	-13.57	156	-13.57	312147	22	278	169
KJ426589.1:139233|139511	+	139233-139511	hsa-miR-548k	MIMAT0005882	151	-15.69	151	-15.69	98154	22	278	44
KJ426589.1:139233|139511	+	139233-139511	hsa-miR-5581-3p	MIMAT0022276	152	-22.93	152	-22.93	392682	22	278	217
KJ426589.1:139233|139511	+	139233-139511	hsa-miR-4777-3p	MIMAT0019935	156	-18.9	156	-18.9	126651	22	278	224
KJ426589.1:139233|139511	+	139233-139511	hsa-miR-548e-5p	MIMAT0026736	163	-26.38	163	-26.38	316395	22	278	43
KJ426589.1:139233|139511	+	139233-139511	hsa-miR-5092	MIMAT0021084	150	-21.29	150	-21.29	254268	22	278	215
KJ426589.1:139233|139511	+	139233-139511	hsa-miR-6870-3p	MIMAT0027641	308	-49.03	155	-24.68	162582	22	278	110 221
KJ426589.1:139233|139511	+	139233-139511	hsa-miR-6891-3p	MIMAT0027683	158	-18.7	158	-18.7	164529	21	278	223
KJ426589.1:139233|139511	+	139233-139511	hsa-miR-3190-5p	MIMAT0015073	153	-18.21	153	-18.21	114084	20	278	247
KJ426589.1:139233|139511	+	139233-139511	hsa-miR-579-5p	MIMAT0026616	157	-27.45	157	-27.45	16911	22	278	34
KJ426589.1:139233|139511	+	139233-139511	hsa-miR-1228-3p	MIMAT0005583	150	-18.19	150	-18.19	40098	20	278	1
KJ426589.1:139233|139511	+	139233-139511	hsa-miR-5581-5p	MIMAT0022275	151	-18.82	151	-18.82	127713	22	278	212
KJ426589.1:139233|139511	+	139233-139511	hsa-miR-548al	MIMAT0019024	156	-16.96	156	-16.96	40806	22	278	131
KJ426589.1:139233|142000	+	139233-139474	hsa-miR-181a-3p	MIMAT0000270	151	-16.22	151	-16.22	442700	22	241	179
KJ426589.1:139233|142000	+	139233-139474	hsa-miR-1228-3p	MIMAT0005583	150	-18.19	150	-18.19	40025	20	241	1
KJ426589.1:139233|142000	+	139233-139474	hsa-miR-4503	MIMAT0019039	156	-13.57	156	-13.57	312074	22	241	169
KJ426589.1:139233|142000	+	139233-139474	hsa-miR-548q	MIMAT0011163	151	-23.93	151	-23.93	322871	22	241	144
KJ426589.1:139233|142000	+	139233-139474	hsa-miR-583	MIMAT0003248	150	-17.52	150	-17.52	438629	21	241	20
KJ426589.1:139233|142000	+	139233-139474	hsa-miR-6870-3p	MIMAT0027641	308	-48.15	155	-24.68	162509	22	241	110 221
KJ426589.1:139233|142000	+	139233-139474	hsa-miR-548e-5p	MIMAT0026736	163	-26.38	163	-26.38	316322	22	241	43
KJ426589.1:139233|142000	+	139233-139474	hsa-miR-2113	MIMAT0009206	151	-11.86	151	-11.86	167996	21	241	30
KJ426589.1:139233|142000	+	139233-139474	hsa-miR-5581-5p	MIMAT0022275	151	-18.82	151	-18.82	127640	22	241	212
KJ426589.1:139233|142000	+	139233-139474	hsa-miR-5092	MIMAT0021084	150	-21.29	150	-21.29	254195	22	241	215
KJ426589.1:139233|142000	+	139233-139474	hsa-miR-5581-3p	MIMAT0022276	152	-22.93	152	-22.93	392609	22	241	217
KJ426589.1:139233|142000	+	139233-139474	hsa-miR-3059-5p	MIMAT0048633	150	-24.86	150	-24.86	304286	24	241	191
KJ426589.1:139233|142000	+	139233-139474	hsa-miR-3617-3p	MIMAT0022966	155	-18.81	155	-18.81	65336	23	241	68
KJ426589.1:139233|142000	+	139233-139474	hsa-miR-579-5p	MIMAT0026616	157	-27.45	157	-27.45	16838	22	241	34
KJ426589.1:139233|142000	+	139233-139474	hsa-miR-548al	MIMAT0019024	156	-16.96	156	-16.96	40733	22	241	131
KJ426589.1:139233|142000	+	139233-139474	hsa-miR-548k	MIMAT0005882	151	-15.69	151	-15.69	98081	22	241	44
KJ426589.1:139233|142000	+	139233-139474	hsa-miR-6722-5p	MIMAT0025853	153	-21.15	153	-21.15	139499	20	241	55
KJ426589.1:139233|142000	+	139233-139474	hsa-miR-6792-5p	MIMAT0027484	153	-18.47	153	-18.47	120383	21	241	167
KJ426589.1:141002|141409	-	141002-141409	hsa-miR-1538	MIMAT0007400	157	-36.88	157	-36.88	181848	23	407	219
KJ426589.1:141002|141409	-	141002-141409	hsa-miR-6869-3p	MIMAT0027639	150	-22.3	150	-22.3	34407	21	407	307
KJ426589.1:141002|141409	-	141002-141409	hsa-miR-4665-3p	MIMAT0019740	159	-44.86	159	-44.86	108039	26	407	190
KJ426589.1:141002|141409	-	141002-141409	hsa-miR-1292-3p	MIMAT0022948	151	-28.58	151	-28.58	192645	20	407	322
KJ426589.1:141002|141409	-	141002-141409	hsa-miR-10b-3p	MIMAT0004556	150	-15.51	150	-15.51	392832	22	407	78
KJ426589.1:141002|141409	-	141002-141409	hsa-miR-1285-3p	MIMAT0005876	150	-19.24	150	-19.24	42549	22	407	30
KJ426589.1:141002|141409	-	141002-141409	hsa-miR-548ai	MIMAT0018989	152	-16.37	152	-16.37	227514	22	407	251
KJ426589.1:141002|141409	-	141002-141409	hsa-miR-4749-5p	MIMAT0019885	160	-25.28	160	-25.28	202734	22	407	18
KJ426589.1:141002|141409	-	141002-141409	hsa-miR-5688	MIMAT0022479	151	-11.04	151	-11.04	149103	22	407	360
KJ426589.1:141002|141409	-	141002-141409	hsa-miR-495-3p	MIMAT0002817	163	-17.3	163	-17.3	223974	22	407	361
KJ426589.1:141002|141409	-	141002-141409	hsa-miR-1183	MIMAT0005828	151	-20.47	151	-20.47	115296	27	407	369
KJ426589.1:141002|141409	-	141002-141409	hsa-miR-6089	MIMAT0023714	161	-34.84	161	-34.84	395310	24	407	342
KJ426589.1:141002|141409	-	141002-141409	hsa-miR-6735-3p	MIMAT0027372	151	-24.29	151	-24.29	192822	22	407	295
KJ426589.1:141002|141409	-	141002-141409	hsa-miR-6740-5p	MIMAT0027381	151	-17.78	151	-17.78	6441	22	407	30
KJ426589.1:141002|141409	-	141002-141409	hsa-miR-1469	MIMAT0007347	156	-28.77	156	-28.77	185034	22	407	128
KJ426589.1:141002|141409	-	141002-141409	hsa-miR-6733-5p	MIMAT0027367	153	-14.16	153	-14.16	143793	22	407	14
KJ426589.1:141002|141409	-	141002-141409	hsa-miR-10400-5p	MIMAT0041631	151	-30.72	151	-30.72	393186	21	407	136
KJ426589.1:141002|141409	-	141002-141409	hsa-miR-1199-3p	MIMAT0031120	153	-29.15	153	-29.15	296367	21	407	309
KJ426589.1:141002|141409	-	141002-141409	hsa-miR-4732-5p	MIMAT0019855	155	-22.39	155	-22.39	246984	23	407	373
KJ426589.1:141002|141409	-	141002-141409	hsa-miR-7853-5p	MIMAT0030428	151	-12.22	151	-12.22	139722	21	407	248
KJ426589.1:141002|141409	-	141002-141409	hsa-miR-3195	MIMAT0015079	157	-27.82	157	-27.82	248046	17	407	188
KJ426589.1:141002|141409	-	141002-141409	hsa-miR-1908-3p	MIMAT0026916	159	-29.09	159	-29.09	350706	21	407	309
KJ426589.1:141002|141409	-	141002-141409	hsa-miR-1181	MIMAT0005826	150	-27.76	150	-27.76	194238	21	407	235
KJ426589.1:141002|141409	-	141002-141409	hsa-miR-552-3p	MIMAT0003215	151	-17.11	151	-17.11	117243	21	407	356
KJ426589.1:141002|141409	-	141002-141409	hsa-miR-3183	MIMAT0015063	156	-21.24	156	-21.24	105738	22	407	286
KJ426589.1:141002|141409	-	141002-141409	hsa-miR-3157-5p	MIMAT0015031	163	-21.48	163	-21.48	306102	22	407	81
KJ426589.1:141002|141409	-	141002-141409	hsa-miR-570-5p	MIMAT0022707	152	-16.37	152	-16.37	117951	22	407	251
KJ426589.1:141002|141409	-	141002-141409	hsa-miR-10392-3p	MIMAT0041616	163	-42.19	163	-42.19	257250	24	407	177
KJ426589.1:141002|141409	-	141002-141409	hsa-miR-6752-3p	MIMAT0027405	150	-27.64	150	-27.64	463278	21	407	176
KJ426589.1:141002|141409	-	141002-141409	hsa-miR-941	MIMAT0004984	154	-27.7	154	-27.7	81135	23	407	215
KJ426589.1:141418|142000	+	141418-142000	hsa-miR-548ae-3p	MIMAT0018954	151	-12.25	151	-12.25	61324	21	582	250
KJ426589.1:141418|142000	+	141418-142000	hsa-miR-31-5p	MIMAT0000089	165	-22.73	165	-22.73	71944	21	582	81
KJ426589.1:141418|142000	+	141418-142000	hsa-miR-379-5p	MIMAT0000733	150	-17.94	150	-17.94	49465	21	582	115
KJ426589.1:141418|142000	+	141418-142000	hsa-miR-548ar-3p	MIMAT0022266	151	-11.35	151	-11.35	252130	21	582	249
KJ426589.1:141418|142000	+	141418-142000	hsa-miR-4738-5p	MIMAT0019866	166	-25.68	166	-25.68	413731	22	582	450
KJ426589.1:141418|142000	+	141418-142000	hsa-miR-548p	MIMAT0005934	152	-14.46	152	-14.46	389836	22	582	252
KJ426589.1:141418|142000	+	141418-142000	hsa-miR-1181	MIMAT0005826	160	-28.6	160	-28.6	194251	21	582	525
KJ426589.1:141418|142000	+	141418-142000	hsa-miR-6753-3p	MIMAT0027407	154	-23.81	154	-23.81	195667	22	582	332
KJ426589.1:141418|142000	+	141418-142000	hsa-miR-10394-3p	MIMAT0041620	154	-24.88	154	-24.88	67342	23	582	415
KJ426589.1:141418|142000	+	141418-142000	hsa-miR-576-3p	MIMAT0004796	153	-18.16	153	-18.16	82	22	582	74
KJ426589.1:141418|142000	+	141418-142000	hsa-miR-7107-3p	MIMAT0028112	150	-21.18	150	-21.18	421519	27	582	326
KJ426589.1:141418|142000	+	141418-142000	hsa-miR-1322	MIMAT0005953	153	-25.5	153	-25.5	430723	19	582	247
KJ426589.1:141418|142000	+	141418-142000	hsa-miR-376a-5p	MIMAT0003386	154	-13.84	154	-13.84	223279	22	582	177
KJ426589.1:141418|142000	+	141418-142000	hsa-miR-6124	MIMAT0024597	154	-21.08	154	-21.08	233899	20	582	107
KJ426589.1:141418|142000	+	141418-142000	hsa-miR-370-3p	MIMAT0000722	152	-31.68	152	-31.68	29641	22	582	292
KJ426589.1:141418|142000	+	141418-142000	hsa-miR-4649-5p	MIMAT0019711	152	-34.03	152	-34.03	1675	24	582	79
KJ426589.1:141418|142000	+	141418-142000	hsa-miR-483-5p	MIMAT0004761	158	-25.08	158	-25.08	331957	22	582	112
KJ426589.1:141418|142000	+	141418-142000	hsa-miR-3064-3p	MIMAT0019865	150	-23.15	150	-23.15	338683	23	582	316
KJ426589.1:141418|142000	+	141418-142000	hsa-miR-4706	MIMAT0019806	156	-33.1	156	-33.1	280627	25	582	106
KJ426589.1:141418|142000	+	141418-142000	hsa-miR-3529-5p	MIMAT0019828	157	-18.87	157	-18.87	354259	22	582	114
KJ426589.1:141418|142000	+	141418-142000	hsa-miR-3187-5p	MIMAT0019216	165	-33.61	165	-33.61	193897	23	582	81
KJ426589.1:141418|142000	+	141418-142000	hsa-miR-4489	MIMAT0019023	152	-21.48	152	-21.48	283636	21	582	22
KJ426589.1:141418|142000	+	141418-142000	hsa-miR-4272	MIMAT0016902	152	-10.32	152	-10.32	105574	18	582	179
KJ426589.1:141418|142000	+	141418-142000	hsa-miR-548ah-5p	MIMAT0018972	152	-11.18	152	-11.18	361162	20	582	66
KJ426589.1:141418|142000	+	141418-142000	hsa-miR-548aj-3p	MIMAT0018990	151	-9.33	151	-9.33	359569	21	582	250
KJ426589.1:141418|142000	+	141418-142000	hsa-miR-1471	MIMAT0007349	158	-24.69	158	-24.69	141505	22	582	156
KJ426589.1:141418|142000	+	141418-142000	hsa-miR-6821-5p	MIMAT0027542	165	-28.2	165	-28.2	87343	23	582	287
KJ426589.1:141418|142000	+	141418-142000	hsa-miR-1261	MIMAT0005913	153	-14.81	153	-14.81	420988	19	582	34
KJ426589.1:141418|142000	+	141418-142000	hsa-miR-3609	MIMAT0017986	153	-22.64	153	-22.64	432316	24	582	60
KJ426589.1:141418|142000	+	141418-142000	hsa-miR-1301-3p	MIMAT0005797	161	-27.78	161	-27.78	28756	24	582	425
KJ426589.1:141418|142000	+	141418-142000	hsa-miR-3907	MIMAT0018179	154	-24.12	154	-24.12	368596	22	582	93
KJ426589.1:141418|142000	+	141418-142000	hsa-miR-6750-3p	MIMAT0027401	162	-20.32	162	-20.32	414616	21	582	13
KJ426589.1:141418|142000	+	141418-142000	hsa-miR-5047	MIMAT0020541	155	-23.44	155	-23.44	81856	21	582	426
KJ426589.1:141418|142000	+	141418-142000	hsa-miR-1908-3p	MIMAT0026916	158	-29.53	158	-29.53	350719	21	582	393
KJ426589.1:141418|142000	+	141418-142000	hsa-miR-548e-3p	MIMAT0005874	164	-17.68	164	-17.68	111061	22	582	248
KJ426589.1:141418|142000	+	141418-142000	hsa-miR-8068	MIMAT0030995	152	-17	152	-17	378862	22	582	196
KJ426589.1:141418|142000	+	141418-142000	hsa-miR-548am-3p	MIMAT0019076	160	-16.31	160	-16.31	429661	22	582	249
KJ426589.1:141418|142000	+	141418-142000	hsa-miR-423-3p	MIMAT0001340	150	-23.62	150	-23.62	309655	23	582	466
KJ426589.1:141418|142000	+	141418-142000	hsa-miR-106b-3p	MIMAT0004672	152	-25.55	152	-25.55	399040	22	582	360
KJ426589.1:141418|142000	+	141418-142000	hsa-miR-7112-3p	MIMAT0028122	161	-22.37	161	-22.37	29464	23	582	214
KJ426589.1:141418|142000	+	141418-142000	hsa-miR-891b	MIMAT0004913	152	-13.14	152	-13.14	118495	22	582	129
KJ426589.1:141418|142000	+	141418-142000	hsa-miR-548ah-3p	MIMAT0020957	160	-17.04	160	-17.04	322045	22	582	249
KJ426589.1:141418|142000	+	141418-142000	hsa-miR-937-3p	MIMAT0004980	150	-19.75	150	-19.75	162214	22	582	3
KJ426589.1:141418|142000	+	141418-142000	hsa-miR-552-3p	MIMAT0003215	152	-20.72	152	-20.72	117256	21	582	375
KJ426589.1:141418|142000	+	141418-142000	hsa-miR-1265	MIMAT0005918	154	-28.33	154	-28.33	111592	22	582	74
KJ426589.1:141418|142000	+	141418-142000	hsa-miR-598-3p	MIMAT0003266	162	-16.02	162	-16.02	142744	22	582	183
KJ426589.1:141418|142000	+	141418-142000	hsa-miR-548aq-3p	MIMAT0022264	152	-14.93	152	-14.93	107875	22	582	249
KJ426589.1:141418|142000	+	141418-142000	hsa-miR-147b-3p	MIMAT0004928	153	-29.14	153	-29.14	385057	21	582	371
KJ426589.1:142296|142717	+	142296-142717	hsa-miR-657	MIMAT0003335	157	-20.71	157	-20.71	34583	23	421	182
KJ426589.1:142296|142717	+	142296-142717	hsa-miR-3960	MIMAT0019337	153	-33.35	153	-33.35	71399	20	421	260
KJ426589.1:142296|142717	+	142296-142717	hsa-miR-5100	MIMAT0022259	151	-21.37	151	-21.37	393893	22	421	21
KJ426589.1:142296|142717	+	142296-142717	hsa-miR-1266-5p	MIMAT0005920	156	-18.54	156	-18.54	152465	23	421	67
KJ426589.1:142296|142717	+	142296-142717	hsa-miR-663a	MIMAT0003326	150	-38.45	150	-38.45	365396	22	421	224
KJ426589.1:142296|142717	+	142296-142717	hsa-miR-9851-3p	MIMAT0048640	152	-25.41	152	-25.41	146978	22	421	196
KJ426589.1:142296|142717	+	142296-142717	hsa-miR-639	MIMAT0003309	151	-26.68	151	-26.68	350351	23	421	339
KJ426589.1:142296|142717	+	142296-142717	hsa-miR-4518	MIMAT0019055	166	-21.36	166	-21.36	431948	26	421	65
KJ426589.1:142296|142717	+	142296-142717	hsa-miR-6770-3p	MIMAT0027441	150	-24.16	150	-24.16	72815	21	421	227
KJ426589.1:142296|142717	+	142296-142717	hsa-miR-4717-3p	MIMAT0019830	150	-21.51	150	-21.51	297605	21	421	275
KJ426589.1:142296|142717	+	142296-142717	hsa-miR-1914-3p	MIMAT0007890	153	-30.28	153	-30.28	285038	22	421	347
KJ426589.1:142296|142717	+	142296-142717	hsa-miR-4529-5p	MIMAT0019236	158	-24.98	158	-24.98	406991	22	421	29
KJ426589.1:142296|142717	+	142296-142717	hsa-miR-7704	MIMAT0030019	153	-22.53	153	-22.53	150518	19	421	351
KJ426589.1:142296|142717	+	142296-142717	hsa-miR-4479	MIMAT0019011	151	-24.16	151	-24.16	30866	22	421	324
KJ426589.1:142296|142717	+	142296-142717	hsa-miR-885-3p	MIMAT0004948	157	-26.11	157	-26.11	58124	22	421	257
KJ426589.1:142296|142717	+	142296-142717	hsa-miR-593-5p	MIMAT0003261	151	-23.82	151	-23.82	39185	25	421	189
KJ426589.1:142296|142717	+	142296-142717	hsa-miR-6820-5p	MIMAT0027540	154	-24.22	154	-24.22	194060	19	421	261
KJ426589.1:142296|142717	+	142296-142717	hsa-miR-9718	MIMAT0039310	151	-23.79	151	-23.79	35291	20	421	75
KJ426589.1:142296|142717	+	142296-142717	hsa-miR-6881-3p	MIMAT0027663	154	-15.18	154	-15.18	73877	22	421	154
KJ426589.1:142296|142717	+	142296-142717	hsa-miR-10400-5p	MIMAT0041631	153	-24.56	153	-24.56	393185	21	421	227
KJ426589.1:142296|142717	+	142296-142717	hsa-miR-3148	MIMAT0015021	158	-17.87	158	-17.87	399557	22	421	112
KJ426589.1:142296|142717	+	142296-142717	hsa-miR-4746-3p	MIMAT0019881	155	-33.11	155	-33.11	152288	21	421	225
KJ426589.1:142296|142717	+	142296-142717	hsa-miR-4709-3p	MIMAT0019812	154	-18.28	154	-18.28	2900	23	421	332
KJ426589.1:142296|142717	+	142296-142717	hsa-miR-487b-3p	MIMAT0003180	156	-17.06	156	-17.06	23078	22	421	291
KJ426589.1:142296|142717	+	142296-142717	hsa-miR-1181	MIMAT0005826	155	-29.21	155	-29.21	194237	21	421	236
KJ426589.1:142296|142717	+	142296-142717	hsa-miR-597-3p	MIMAT0026619	163	-19.65	163	-19.65	140606	23	421	178
KJ426589.1:142296|142717	+	142296-142717	hsa-miR-942-3p	MIMAT0026734	155	-22.55	155	-22.55	128216	22	421	274
KJ426589.1:142296|142717	+	142296-142717	hsa-miR-6746-3p	MIMAT0027393	153	-30.33	153	-30.33	453188	22	421	46
KJ426589.1:142296|142717	+	142296-142717	hsa-miR-6852-3p	MIMAT0027605	159	-18.84	159	-18.84	145562	17	421	161
KJ426589.1:142937|143218	-	142937-143218	hsa-miR-10397-5p	MIMAT0041625	161	-22.65	161	-22.65	194939	22	281	229
KJ426589.1:142937|143218	-	142937-143218	hsa-miR-214-3p	MIMAT0000271	155	-19.43	155	-19.43	229100	22	281	93
KJ426589.1:142937|143218	-	142937-143218	hsa-miR-6847-3p	MIMAT0027595	150	-13.57	150	-13.57	308396	22	281	154
KJ426589.1:142937|143218	-	142937-143218	hsa-miR-2277-5p	MIMAT0017352	151	-25.46	151	-25.46	84668	24	281	35
KJ426589.1:142937|143218	-	142937-143218	hsa-miR-1277-3p	MIMAT0005933	150	-13.61	150	-13.61	181487	22	281	102
KJ426589.1:142937|143218	-	142937-143218	hsa-miR-6737-3p	MIMAT0027376	160	-20.85	160	-20.85	441146	22	281	243
KJ426589.1:142937|143218	-	142937-143218	hsa-miR-3688-5p	MIMAT0019223	155	-16.5	155	-16.5	12806	21	281	127
KJ426589.1:142937|143218	-	142937-143218	hsa-miR-616-3p	MIMAT0004805	151	-15.3	151	-15.3	417251	22	281	1
KJ426589.1:142937|143218	-	142937-143218	hsa-miR-4530	MIMAT0019069	154	-23.48	154	-23.48	103253	18	281	100
KJ426589.1:142937|143218	-	142937-143218	hsa-miR-6132	MIMAT0024616	151	-25.9	151	-25.9	16523	19	281	73
KJ426589.1:142937|143218	-	142937-143218	hsa-miR-6790-3p	MIMAT0027481	152	-22.98	152	-22.98	69977	21	281	197
KJ426589.1:142937|143218	-	142937-143218	hsa-miR-6089	MIMAT0023714	153	-33.03	153	-33.03	395303	24	281	20
KJ426589.1:142937|143218	-	142937-143218	hsa-miR-6863	MIMAT0027627	151	-24.81	151	-24.81	105908	23	281	9
KJ426589.1:142937|143218	-	142937-143218	hsa-miR-1268b	MIMAT0018925	151	-29.74	151	-29.74	156353	20	281	12
KJ426589.1:142937|143218	-	142937-143218	hsa-miR-1233-3p	MIMAT0005588	153	-21.75	153	-21.75	411941	20	281	185
KJ426589.1:142937|143218	-	142937-143218	hsa-miR-3976	MIMAT0019361	161	-14.92	161	-14.92	372293	24	281	79
KJ426589.1:142937|143218	-	142937-143218	hsa-miR-1268a	MIMAT0005922	151	-27.73	151	-27.73	326804	18	281	14
KJ426589.1:142937|143218	-	142937-143218	hsa-miR-6827-3p	MIMAT0027555	150	-19.29	150	-19.29	238304	21	281	253
KJ426589.1:142937|143218	-	142937-143218	hsa-miR-1225-5p	MIMAT0005572	150	-29.22	150	-29.22	444509	22	281	105
KJ426589.1:142937|143218	-	142937-143218	hsa-let-7e-5p	MIMAT0000066	151	-22.69	151	-22.69	436721	22	281	83
KJ426589.1:142937|143218	-	142937-143218	hsa-miR-3677-5p	MIMAT0019221	150	-26.62	150	-26.62	267155	22	281	205
KJ426589.1:142937|143218	-	142937-143218	hsa-miR-3619-5p	MIMAT0017999	154	-24.49	154	-24.49	22541	22	281	95
KJ426589.1:142937|143218	-	142937-143218	hsa-miR-4715-3p	MIMAT0019825	151	-24.74	151	-24.74	25727	23	281	232
KJ426589.1:142937|143218	-	142937-143218	hsa-miR-3909	MIMAT0018183	158	-24.74	158	-24.74	153167	22	281	114
KJ426589.1:142937|143935	-	142937-143935	hsa-miR-6081	MIMAT0023706	157	-24.67	157	-24.67	324131	24	998	970
KJ426589.1:142937|143935	-	142937-143935	hsa-miR-4530	MIMAT0019069	154	-23.48	154	-23.48	103235	18	998	100
KJ426589.1:142937|143935	-	142937-143935	hsa-miR-2277-5p	MIMAT0017352	151	-25.46	151	-25.46	84650	24	998	35
KJ426589.1:142937|143935	-	142937-143935	hsa-miR-10397-5p	MIMAT0041625	161	-22.65	161	-22.65	194921	22	998	229
KJ426589.1:142937|143935	-	142937-143935	hsa-miR-3688-5p	MIMAT0019223	155	-16.5	155	-16.5	12788	21	998	127
KJ426589.1:142937|143935	-	142937-143935	hsa-miR-147a	MIMAT0000251	161	-20.23	161	-20.23	405728	20	998	411
KJ426589.1:142937|143935	-	142937-143935	hsa-miR-616-3p	MIMAT0004805	151	-15.3	151	-15.3	417233	22	998	1
KJ426589.1:142937|143935	-	142937-143935	hsa-miR-4772-5p	MIMAT0019926	155	-22.32	155	-22.32	187310	22	998	279
KJ426589.1:142937|143935	-	142937-143935	hsa-miR-5685	MIMAT0022475	152	-29.11	152	-29.11	345371	22	998	845
KJ426589.1:142937|143935	-	142937-143935	hsa-miR-2278	MIMAT0011778	154	-29.72	154	-29.72	248729	22	998	970
KJ426589.1:142937|143935	-	142937-143935	hsa-miR-614	MIMAT0003282	150	-20.34	150	-20.34	101465	23	998	910
KJ426589.1:142937|143935	-	142937-143935	hsa-miR-4783-5p	MIMAT0019946	150	-28.6	150	-28.6	287492	21	998	680
KJ426589.1:142937|143935	-	142937-143935	hsa-miR-214-3p	MIMAT0000271	155	-19.43	155	-19.43	229082	22	998	93
KJ426589.1:142937|143935	-	142937-143935	hsa-miR-539-5p	MIMAT0003163	152	-17.22	152	-17.22	355814	22	998	501
KJ426589.1:142937|143935	-	142937-143935	hsa-miR-1268a	MIMAT0005922	151	-27.73	151	-27.73	326786	18	998	14
KJ426589.1:142937|143935	-	142937-143935	hsa-miR-6772-5p	MIMAT0027444	151	-19.41	151	-19.41	284129	22	998	538
KJ426589.1:142937|143935	-	142937-143935	hsa-miR-3909	MIMAT0018183	158	-24.74	158	-24.74	153149	22	998	114
KJ426589.1:142937|143935	-	142937-143935	hsa-miR-1537-5p	MIMAT0026765	153	-15.67	153	-15.67	349973	22	998	610
KJ426589.1:142937|143935	-	142937-143935	hsa-miR-3186-5p	MIMAT0015067	150	-24.28	150	-24.28	96686	22	998	488
KJ426589.1:142937|143935	-	142937-143935	hsa-miR-4479	MIMAT0019011	152	-26.67	152	-26.67	30842	22	998	595
KJ426589.1:142937|143935	-	142937-143935	hsa-miR-1184	MIMAT0005829	150	-18.09	150	-18.09	129254	23	998	747
KJ426589.1:142937|143935	-	142937-143935	hsa-miR-6863	MIMAT0027627	151	-24.81	151	-24.81	105890	23	998	9
KJ426589.1:142937|143935	-	142937-143935	hsa-miR-1277-3p	MIMAT0005933	150	-13.61	150	-13.61	181469	22	998	102
KJ426589.1:142937|143935	-	142937-143935	hsa-miR-196b-3p	MIMAT0009201	159	-26.34	159	-26.34	277049	22	998	823
KJ426589.1:142937|143935	-	142937-143935	hsa-miR-543	MIMAT0004954	155	-19.37	155	-19.37	37745	22	998	716
KJ426589.1:142937|143935	-	142937-143935	hsa-miR-4796-3p	MIMAT0019971	156	-22.96	156	-22.96	398294	22	998	528
KJ426589.1:142937|143935	-	142937-143935	hsa-miR-6827-3p	MIMAT0027555	150	-19.29	150	-19.29	238286	21	998	253
KJ426589.1:142937|143935	-	142937-143935	hsa-miR-548an	MIMAT0019079	151	-18.78	151	-18.78	143060	20	998	471
KJ426589.1:142937|143935	-	142937-143935	hsa-miR-6847-3p	MIMAT0027595	150	-13.57	150	-13.57	308378	22	998	154
KJ426589.1:142937|143935	-	142937-143935	hsa-miR-4738-5p	MIMAT0019866	151	-25.85	151	-25.85	413693	22	998	841
KJ426589.1:142937|143935	-	142937-143935	hsa-miR-6855-5p	MIMAT0027610	159	-24.69	159	-24.69	305369	25	998	570
KJ426589.1:142937|143935	-	142937-143935	hsa-miR-3944-5p	MIMAT0019231	160	-28.13	160	-28.13	409622	21	998	378
KJ426589.1:142937|143935	-	142937-143935	hsa-miR-375-3p	MIMAT0000728	155	-31.71	155	-31.71	62171	22	998	302
KJ426589.1:142937|143935	-	142937-143935	hsa-miR-4645-3p	MIMAT0019706	151	-24.37	151	-24.37	151202	22	998	371
KJ426589.1:142937|143935	-	142937-143935	hsa-miR-124-3p	MIMAT0000422	163	-26.42	163	-26.42	174035	22	998	467
KJ426589.1:142937|143935	-	142937-143935	hsa-miR-3605-3p	MIMAT0017982	151	-27.18	151	-27.18	250499	23	998	904
KJ426589.1:142937|143935	-	142937-143935	hsa-miR-1233-3p	MIMAT0005588	153	-21.75	153	-21.75	411923	20	998	185
KJ426589.1:142937|143935	-	142937-143935	hsa-miR-629-5p	MIMAT0004810	154	-28.84	154	-28.84	375284	21	998	564
KJ426589.1:142937|143935	-	142937-143935	hsa-miR-4641	MIMAT0019701	155	-23.9	155	-23.9	246605	24	998	897
KJ426589.1:142937|143935	-	142937-143935	hsa-miR-4299	MIMAT0016851	154	-20.8	154	-20.8	70667	18	998	513
KJ426589.1:142937|143935	-	142937-143935	hsa-miR-6790-3p	MIMAT0027481	152	-22.98	152	-22.98	69959	21	998	197
KJ426589.1:142937|143935	-	142937-143935	hsa-miR-4746-3p	MIMAT0019881	310	-54.74	159	-29.21	152264	21	998	344 295
KJ426589.1:142937|143935	-	142937-143935	hsa-miR-3976	MIMAT0019361	161	-14.92	161	-14.92	372275	24	998	79
KJ426589.1:142937|143935	-	142937-143935	hsa-miR-1225-5p	MIMAT0005572	150	-29.22	150	-29.22	444491	22	998	105
KJ426589.1:142937|143935	-	142937-143935	hsa-miR-6132	MIMAT0024616	151	-25.9	151	-25.9	16505	19	998	73
KJ426589.1:142937|143935	-	142937-143935	hsa-miR-6089	MIMAT0023714	153	-33.03	153	-33.03	395285	24	998	20
KJ426589.1:142937|143935	-	142937-143935	hsa-miR-3677-5p	MIMAT0019221	150	-26.62	150	-26.62	267137	22	998	205
KJ426589.1:142937|143935	-	142937-143935	hsa-miR-4715-3p	MIMAT0019825	151	-24.74	151	-24.74	25709	23	998	232
KJ426589.1:142937|143935	-	142937-143935	hsa-miR-1324	MIMAT0005956	154	-16.32	154	-16.32	175451	24	998	371
KJ426589.1:142937|143935	-	142937-143935	hsa-miR-4519	MIMAT0019056	154	-23.07	154	-23.07	54914	18	998	976
KJ426589.1:142937|143935	-	142937-143935	hsa-miR-548aw	MIMAT0022471	162	-22.07	162	-22.07	432632	20	998	475
KJ426589.1:142937|143935	-	142937-143935	hsa-miR-10394-3p	MIMAT0041620	150	-30.23	150	-30.23	67304	23	998	680
KJ426589.1:142937|143935	-	142937-143935	hsa-miR-675-5p	MIMAT0004284	151	-32	151	-32	270323	23	998	284
KJ426589.1:142937|143935	-	142937-143935	hsa-let-7e-5p	MIMAT0000066	151	-22.69	151	-22.69	436703	22	998	83
KJ426589.1:142937|143935	-	142937-143935	hsa-miR-548f-5p	MIMAT0026739	152	-13.27	152	-13.27	340946	22	998	850
KJ426589.1:142937|143935	-	142937-143935	hsa-miR-6737-3p	MIMAT0027376	160	-20.85	160	-20.85	441128	22	998	243
KJ426589.1:142937|143935	-	142937-143935	hsa-miR-922	MIMAT0004972	150	-20.34	150	-20.34	362894	23	998	375
KJ426589.1:142937|143935	-	142937-143935	hsa-miR-3166	MIMAT0015040	161	-23.78	161	-23.78	112262	23	998	373
KJ426589.1:142937|143935	-	142937-143935	hsa-miR-4675	MIMAT0019757	155	-28.72	155	-28.72	375461	22	998	612
KJ426589.1:142937|143935	-	142937-143935	hsa-miR-10400-5p	MIMAT0041631	150	-31.32	150	-31.32	393161	21	998	319
KJ426589.1:142937|143935	-	142937-143935	hsa-miR-1268b	MIMAT0018925	151	-29.74	151	-29.74	156335	20	998	12
KJ426589.1:142937|143935	-	142937-143935	hsa-miR-3621	MIMAT0018002	157	-29.13	157	-29.13	63233	20	998	771
KJ426589.1:142937|143935	-	142937-143935	hsa-miR-3619-5p	MIMAT0017999	154	-24.49	154	-24.49	22523	22	998	95
KJ426589.1:142937|143935	-	142937-143935	hsa-miR-2115-5p	MIMAT0011158	164	-22.98	164	-22.98	185540	22	998	437
KJ426589.1:145098|145415	-	145098-145415	hsa-miR-3118	MIMAT0014980	155	-18.94	155	-18.94	364516	23	317	152
KJ426589.1:145098|145415	-	145098-145415	hsa-miR-6799-3p	MIMAT0027499	155	-23.21	155	-23.21	338497	23	317	4
KJ426589.1:145098|145415	-	145098-145415	hsa-miR-124-5p	MIMAT0004591	155	-26.17	155	-26.17	41845	22	317	189
KJ426589.1:145098|145415	-	145098-145415	hsa-miR-3173-5p	MIMAT0019214	151	-19.66	151	-19.66	258139	22	317	6
KJ426589.1:145098|145415	-	145098-145415	hsa-miR-663b	MIMAT0005867	150	-25.66	150	-25.66	95830	22	317	247
KJ426589.1:145098|145415	-	145098-145415	hsa-miR-9983-3p	MIMAT0041993	164	-9.01	164	-9.01	189463	22	317	83
KJ426589.1:145098|145415	-	145098-145415	hsa-miR-10394-3p	MIMAT0041620	155	-29.36	155	-29.36	67333	23	317	268
KJ426589.1:145098|145415	-	145098-145415	hsa-miR-4658	MIMAT0019725	158	-31.36	158	-31.36	457264	23	317	253
KJ426589.1:145098|145415	-	145098-145415	hsa-miR-6843-3p	MIMAT0027588	151	-23.38	151	-23.38	440272	21	317	197
KJ426589.1:145098|145415	-	145098-145415	hsa-miR-339-3p	MIMAT0004702	159	-24.06	159	-24.06	272122	23	317	234
KJ426589.1:145098|145415	-	145098-145415	hsa-miR-6790-5p	MIMAT0027480	152	-26.36	152	-26.36	460096	23	317	252
KJ426589.1:145098|145415	-	145098-145415	hsa-miR-4717-5p	MIMAT0019829	159	-24.42	159	-24.42	279910	22	317	139
KJ426589.1:145098|145415	-	145098-145415	hsa-miR-4665-3p	MIMAT0019740	161	-44	161	-44	108043	26	317	130
KJ426589.1:145098|145415	-	145098-145415	hsa-miR-1226-3p	MIMAT0005577	151	-21.25	151	-21.25	66094	22	317	27
KJ426589.1:145098|145415	-	145098-145415	hsa-miR-181d-3p	MIMAT0026608	156	-19.68	156	-19.68	324691	21	317	164
KJ426589.1:145098|145415	-	145098-145415	hsa-miR-4761-5p	MIMAT0019908	152	-22.73	152	-22.73	260263	21	317	23
KJ426589.1:145098|145415	-	145098-145415	hsa-miR-4767	MIMAT0019919	150	-24.21	150	-24.21	461866	23	317	267
KJ426589.1:145098|145415	-	145098-145415	hsa-miR-1908-3p	MIMAT0026916	157	-29.7	157	-29.7	350710	21	317	133
KJ426589.1:145098|145427	-	145098-145427	hsa-miR-181d-3p	MIMAT0026608	156	-19.68	156	-19.68	324696	21	329	164
KJ426589.1:145098|145427	-	145098-145427	hsa-miR-4717-5p	MIMAT0019829	159	-24.42	159	-24.42	279915	22	329	139
KJ426589.1:145098|145427	-	145098-145427	hsa-miR-124-5p	MIMAT0004591	155	-26.17	155	-26.17	41850	22	329	189
KJ426589.1:145098|145427	-	145098-145427	hsa-miR-4658	MIMAT0019725	158	-31.36	158	-31.36	457269	23	329	253
KJ426589.1:145098|145427	-	145098-145427	hsa-miR-4767	MIMAT0019919	150	-24.21	150	-24.21	461871	23	329	267
KJ426589.1:145098|145427	-	145098-145427	hsa-miR-6790-5p	MIMAT0027480	152	-26.36	152	-26.36	460101	23	329	252
KJ426589.1:145098|145427	-	145098-145427	hsa-miR-663b	MIMAT0005867	150	-25.66	150	-25.66	95835	22	329	247
KJ426589.1:145098|145427	-	145098-145427	hsa-miR-6799-3p	MIMAT0027499	155	-23.21	155	-23.21	338502	23	329	4
KJ426589.1:145098|145427	-	145098-145427	hsa-miR-339-3p	MIMAT0004702	159	-24.06	159	-24.06	272127	23	329	234
KJ426589.1:145098|145427	-	145098-145427	hsa-miR-10394-3p	MIMAT0041620	155	-29.36	155	-29.36	67338	23	329	268
KJ426589.1:145098|145427	-	145098-145427	hsa-miR-9983-3p	MIMAT0041993	164	-9.01	164	-9.01	189468	22	329	83
KJ426589.1:145098|145427	-	145098-145427	hsa-miR-3173-5p	MIMAT0019214	151	-19.66	151	-19.66	258144	22	329	6
KJ426589.1:145098|145427	-	145098-145427	hsa-miR-6843-3p	MIMAT0027588	151	-23.38	151	-23.38	440277	21	329	197
KJ426589.1:145098|145427	-	145098-145427	hsa-miR-3118	MIMAT0014980	155	-18.94	155	-18.94	364521	23	329	152
KJ426589.1:145098|145427	-	145098-145427	hsa-miR-1226-3p	MIMAT0005577	151	-21.25	151	-21.25	66099	22	329	27
KJ426589.1:145098|145427	-	145098-145427	hsa-miR-4665-3p	MIMAT0019740	161	-44	161	-44	108048	26	329	130
KJ426589.1:145098|145427	-	145098-145427	hsa-miR-1908-3p	MIMAT0026916	157	-29.7	157	-29.7	350715	21	329	133
KJ426589.1:145098|145427	-	145098-145427	hsa-miR-4761-5p	MIMAT0019908	152	-22.73	152	-22.73	260268	21	329	23
KJ426589.1:145136|145678	-	145136-145678	hsa-miR-4460	MIMAT0018982	160	-22.19	160	-22.19	171599	22	542	365
KJ426589.1:145136|145678	-	145136-145678	hsa-miR-4717-5p	MIMAT0019829	159	-24.42	159	-24.42	279923	22	542	101
KJ426589.1:145136|145678	-	145136-145678	hsa-miR-3944-3p	MIMAT0018360	151	-31.38	151	-31.38	432497	23	542	439
KJ426589.1:145136|145678	-	145136-145678	hsa-miR-10394-5p	MIMAT0041619	158	-28.98	158	-28.98	21149	24	542	428
KJ426589.1:145136|145678	-	145136-145678	hsa-miR-4665-3p	MIMAT0019740	314	-77.35	161	-44	108056	26	542	92 454
KJ426589.1:145136|145678	-	145136-145678	hsa-miR-10394-3p	MIMAT0041620	155	-29.36	155	-29.36	67346	23	542	230
KJ426589.1:145136|145678	-	145136-145678	hsa-miR-4658	MIMAT0019725	158	-31.36	158	-31.36	457277	23	542	215
KJ426589.1:145136|145678	-	145136-145678	hsa-miR-548m	MIMAT0005917	160	-16.81	160	-16.81	377981	21	542	466
KJ426589.1:145136|145678	-	145136-145678	hsa-miR-9983-3p	MIMAT0041993	164	-9.01	164	-9.01	189476	22	542	45
KJ426589.1:145136|145678	-	145136-145678	hsa-miR-3118	MIMAT0014980	155	-18.94	155	-18.94	364529	23	542	114
KJ426589.1:145136|145678	-	145136-145678	hsa-miR-4705	MIMAT0019805	154	-13.33	154	-13.33	330014	22	542	309
KJ426589.1:145136|145678	-	145136-145678	hsa-miR-4767	MIMAT0019919	150	-24.21	150	-24.21	461879	23	542	229
KJ426589.1:145136|145678	-	145136-145678	hsa-miR-4530	MIMAT0019069	156	-28.61	156	-28.61	103277	18	542	498
KJ426589.1:145136|145678	-	145136-145678	hsa-miR-1181	MIMAT0005826	150	-28.93	150	-28.93	194255	21	542	414
KJ426589.1:145136|145678	-	145136-145678	hsa-miR-6075	MIMAT0023700	159	-30.44	159	-30.44	58496	21	542	501
KJ426589.1:145136|145678	-	145136-145678	hsa-miR-3960	MIMAT0019337	157	-37.81	157	-37.81	71417	20	542	455
KJ426589.1:145136|145678	-	145136-145678	hsa-miR-10400-5p	MIMAT0041631	163	-37.2	163	-37.2	393203	21	542	457
KJ426589.1:145136|145678	-	145136-145678	hsa-miR-4440	MIMAT0018958	151	-21.78	151	-21.78	433559	22	542	359
KJ426589.1:145136|145678	-	145136-145678	hsa-miR-124-5p	MIMAT0004591	155	-26.17	155	-26.17	41858	22	542	151
KJ426589.1:145136|145678	-	145136-145678	hsa-miR-6886-5p	MIMAT0027672	162	-33.19	162	-33.19	407363	21	542	430
KJ426589.1:145136|145678	-	145136-145678	hsa-miR-1908-3p	MIMAT0026916	157	-29.7	157	-29.7	350723	21	542	95
KJ426589.1:145136|145678	-	145136-145678	hsa-miR-181d-3p	MIMAT0026608	156	-19.68	156	-19.68	324704	21	542	126
KJ426589.1:145136|145678	-	145136-145678	hsa-miR-6843-3p	MIMAT0027588	151	-23.38	151	-23.38	440285	21	542	159
KJ426589.1:145136|145678	-	145136-145678	hsa-miR-339-3p	MIMAT0004702	159	-24.06	159	-24.06	272135	23	542	196
KJ426589.1:145136|145678	-	145136-145678	hsa-miR-6790-5p	MIMAT0027480	152	-26.36	152	-26.36	460109	23	542	214
KJ426589.1:145136|145678	-	145136-145678	hsa-miR-6730-5p	MIMAT0027361	152	-19.21	152	-19.21	320456	23	542	465
KJ426589.1:145136|145678	-	145136-145678	hsa-miR-663b	MIMAT0005867	150	-25.66	150	-25.66	95843	22	542	209
KJ426589.1:145136|145678	-	145136-145678	hsa-miR-4467	MIMAT0018994	154	-35.67	154	-35.67	114605	22	542	453
KJ426589.1:145136|145678	-	145136-145678	hsa-miR-6829-5p	MIMAT0027558	154	-27.14	154	-27.14	325058	20	542	440
KJ426589.1:145136|145678	-	145136-145678	hsa-miR-636	MIMAT0003306	151	-18.09	151	-18.09	427718	23	542	325
KJ426589.1:145136|145678	-	145136-145678	hsa-miR-4660	MIMAT0019728	153	-20.2	153	-20.2	435506	23	542	490
KJ426589.1:145671|146252	+	145671-146252	hsa-miR-93-3p	MIMAT0004509	158	-20.12	158	-20.12	421867	22	581	51
KJ426589.1:145671|146252	+	145671-146252	hsa-miR-6789-5p	MIMAT0027478	156	-37.07	156	-37.07	331420	24	581	396
KJ426589.1:145671|146252	+	145671-146252	hsa-miR-548aq-5p	MIMAT0022263	154	-17.04	154	-17.04	312835	22	581	34
KJ426589.1:145671|146252	+	145671-146252	hsa-miR-4647	MIMAT0019709	150	-20.79	150	-20.79	215662	23	581	147
KJ426589.1:145671|146252	+	145671-146252	hsa-miR-6501-3p	MIMAT0025459	152	-19.16	152	-19.16	412663	23	581	409
KJ426589.1:145671|146252	+	145671-146252	hsa-miR-601	MIMAT0003269	158	-23.12	158	-23.12	107515	22	581	296
KJ426589.1:145671|146252	+	145671-146252	hsa-miR-548ap-5p	MIMAT0021037	151	-10.16	151	-10.16	154774	19	581	36
KJ426589.1:145671|146252	+	145671-146252	hsa-miR-6831-5p	MIMAT0027562	159	-25.72	159	-25.72	366466	24	581	129
KJ426589.1:145671|146252	+	145671-146252	hsa-miR-3187-5p	MIMAT0019216	159	-26.31	159	-26.31	193891	23	581	62
KJ426589.1:145671|146252	+	145671-146252	hsa-miR-548ay-5p	MIMAT0025452	159	-14.58	159	-14.58	94240	21	581	34
KJ426589.1:145671|146252	+	145671-146252	hsa-miR-3678-3p	MIMAT0018103	158	-22.4	158	-22.4	280090	22	581	353
KJ426589.1:145671|146252	+	145671-146252	hsa-miR-1268b	MIMAT0018925	320	-66.24	164	-34.34	156367	20	581	245 388
KJ426589.1:145671|146252	+	145671-146252	hsa-miR-548au-5p	MIMAT0022291	151	-13.13	151	-13.13	200263	21	581	34
KJ426589.1:145671|146252	+	145671-146252	hsa-miR-4786-5p	MIMAT0019954	159	-26.23	159	-26.23	230707	22	581	134
KJ426589.1:145671|146252	+	145671-146252	hsa-miR-103a-2-5p	MIMAT0009196	164	-15.73	164	-15.73	5032	23	581	79
KJ426589.1:145671|146252	+	145671-146252	hsa-miR-548b-5p	MIMAT0004798	159	-14.86	159	-14.86	254779	22	581	33
KJ426589.1:145671|146252	+	145671-146252	hsa-miR-3679-3p	MIMAT0018105	152	-20.35	152	-20.35	348412	22	581	555
KJ426589.1:145671|146252	+	145671-146252	hsa-miR-551b-3p	MIMAT0003233	151	-21.42	151	-21.42	60787	21	581	416
KJ426589.1:145671|146252	+	145671-146252	hsa-miR-6858-5p	MIMAT0027616	152	-30.82	152	-30.82	13705	22	581	464
KJ426589.1:145671|146252	+	145671-146252	hsa-miR-103a-1-5p	MIMAT0037306	164	-17.04	164	-17.04	26272	23	581	79
KJ426589.1:145671|146252	+	145671-146252	hsa-miR-652-3p	MIMAT0003322	153	-21.96	153	-21.96	184510	21	581	270
KJ426589.1:145671|146252	+	145671-146252	hsa-miR-548as-5p	MIMAT0022267	154	-14.37	154	-14.37	404521	22	581	34
KJ426589.1:145671|146252	+	145671-146252	hsa-miR-548d-5p	MIMAT0004812	159	-14.79	159	-14.79	303985	22	581	33
KJ426589.1:145671|146252	+	145671-146252	hsa-miR-1255b-5p	MIMAT0005945	151	-22.01	151	-22.01	50167	22	581	45
KJ426589.1:145671|146252	+	145671-146252	hsa-miR-324-3p	MIMAT0000762	154	-29.08	154	-29.08	168757	23	581	544
KJ426589.1:145671|146252	+	145671-146252	hsa-miR-548w	MIMAT0015060	151	-13.34	151	-13.34	417442	23	581	33
KJ426589.1:145671|146252	+	145671-146252	hsa-miR-548ae-5p	MIMAT0032115	159	-13.4	159	-13.4	274957	20	581	35
KJ426589.1:145671|146252	+	145671-146252	hsa-miR-4691-3p	MIMAT0019782	157	-27.51	157	-27.51	426646	23	581	545
KJ426589.1:145671|146252	+	145671-146252	hsa-miR-4433b-3p	MIMAT0030414	152	-35.21	152	-35.21	220972	21	581	228
KJ426589.1:145671|146252	+	145671-146252	hsa-miR-8077	MIMAT0031004	154	-23.03	154	-23.03	397441	22	581	49
KJ426589.1:145671|146252	+	145671-146252	hsa-miR-548am-5p	MIMAT0022740	151	-13.34	151	-13.34	283276	22	581	33
KJ426589.1:145671|146252	+	145671-146252	hsa-miR-548h-5p	MIMAT0005928	151	-13.39	151	-13.39	351421	22	581	33
KJ426589.1:145671|146252	+	145671-146252	hsa-miR-5003-5p	MIMAT0021025	157	-22.63	157	-22.63	455497	23	581	364
KJ426589.1:145671|146252	+	145671-146252	hsa-miR-1912-3p	MIMAT0007887	160	-23.23	160	-23.23	10342	22	581	413
KJ426589.1:145671|146252	+	145671-146252	hsa-miR-548o-5p	MIMAT0022738	151	-13.34	151	-13.34	106984	22	581	33
KJ426589.1:145671|146252	+	145671-146252	hsa-miR-6127	MIMAT0024610	153	-25.91	153	-25.91	436027	19	581	463
KJ426589.1:145671|146252	+	145671-146252	hsa-miR-548bb-5p	MIMAT0035703	152	-13.12	152	-13.12	431779	22	581	33
KJ426589.1:145671|146252	+	145671-146252	hsa-miR-431-5p	MIMAT0001625	154	-19.79	154	-19.79	160438	21	581	322
KJ426589.1:145671|146252	+	145671-146252	hsa-miR-6749-3p	MIMAT0027399	154	-24.05	154	-24.05	445585	21	581	479
KJ426589.1:145671|146252	+	145671-146252	hsa-miR-4766-5p	MIMAT0019917	159	-20.2	159	-20.2	197077	21	581	37
KJ426589.1:145671|146252	+	145671-146252	hsa-miR-548ad-5p	MIMAT0032114	159	-13.4	159	-13.4	271948	20	581	35
KJ426589.1:145671|146252	+	145671-146252	hsa-miR-6756-3p	MIMAT0027413	152	-19.76	152	-19.76	357085	20	581	476
KJ426589.1:145671|146252	+	145671-146252	hsa-miR-197-5p	MIMAT0022691	153	-27.71	153	-27.71	52291	23	581	286
KJ426589.1:145671|146252	+	145671-146252	hsa-miR-1268a	MIMAT0005922	320	-66.24	164	-34.34	326818	18	581	247 390
KJ426589.1:145671|146252	+	145671-146252	hsa-miR-6743-3p	MIMAT0027388	151	-19.19	151	-19.19	294958	23	581	515
KJ426589.1:145671|146252	+	145671-146252	hsa-miR-548j-5p	MIMAT0005875	151	-12.56	151	-12.56	94417	22	581	33
KJ426589.1:145671|146252	+	145671-146252	hsa-miR-1255a	MIMAT0005906	155	-21.59	155	-21.59	433726	23	581	44
KJ426589.1:145671|146252	+	145671-146252	hsa-miR-4283	MIMAT0016914	155	-21.96	155	-21.96	362395	17	581	401
KJ426589.1:145671|146252	+	145671-146252	hsa-miR-1282	MIMAT0005940	150	-13.87	150	-13.87	25918	20	581	360
KJ426589.1:145671|146252	+	145671-146252	hsa-miR-548c-5p	MIMAT0004806	151	-13.34	151	-13.34	150172	22	581	33
KJ426589.1:145671|146252	+	145671-146252	hsa-miR-6765-3p	MIMAT0027431	158	-29.37	158	-29.37	40963	21	581	424
KJ426589.1:145671|146252	+	145671-146252	hsa-miR-6755-3p	MIMAT0027411	156	-25.37	156	-25.37	159376	22	581	488
KJ426589.1:145671|146252	+	145671-146252	hsa-miR-744-3p	MIMAT0004946	154	-22.03	154	-22.03	120790	22	581	522
KJ426589.1:145671|146252	+	145671-146252	hsa-miR-92b-5p	MIMAT0004792	151	-31.06	151	-31.06	23971	22	581	315
KJ426589.1:145671|146252	+	145671-146252	hsa-miR-3927-3p	MIMAT0018202	155	-22.28	155	-22.28	314959	22	581	131
KJ426589.1:145671|146252	+	145671-146252	hsa-miR-4433a-3p	MIMAT0018949	151	-30.54	151	-30.54	398857	21	581	228
KJ426589.1:145671|146252	+	145671-146252	hsa-miR-449b-5p	MIMAT0003327	152	-17.32	152	-17.32	415318	22	581	1
KJ426589.1:145671|146252	+	145671-146252	hsa-miR-6716-3p	MIMAT0025845	150	-17.05	150	-17.05	268231	22	581	376
KJ426589.1:145671|146252	+	145671-146252	hsa-miR-6165	MIMAT0024782	152	-21	152	-21	452134	19	581	232
KJ426589.1:145671|146252	+	145671-146252	hsa-miR-4764-5p	MIMAT0019914	156	-18.72	156	-18.72	179554	21	581	221
KJ426589.1:145671|146252	+	145671-146252	hsa-miR-548y	MIMAT0018354	158	-13.9	158	-13.9	212476	22	581	34
KJ426589.1:145671|146252	+	145671-146252	hsa-miR-5685	MIMAT0022475	151	-23.15	151	-23.15	345403	22	581	174
KJ426589.1:145671|146252	+	145671-146252	hsa-miR-4722-5p	MIMAT0019836	154	-25.47	154	-25.47	19015	23	581	226
KJ426589.1:145671|146252	+	145671-146252	hsa-miR-6806-5p	MIMAT0027512	150	-17.74	150	-17.74	158491	24	581	120
KJ426589.1:145671|146252	+	145671-146252	hsa-miR-6850-5p	MIMAT0027600	154	-33.33	154	-33.33	153535	22	581	152
KJ426589.1:145671|146252	+	145671-146252	hsa-miR-4510	MIMAT0019047	155	-20.52	155	-20.52	437089	22	581	460
KJ426589.1:145671|146252	+	145671-146252	hsa-miR-449a	MIMAT0001541	152	-19.64	152	-19.64	22024	22	581	1
KJ426589.1:145671|146252	+	145671-146252	hsa-miR-548ab	MIMAT0018928	154	-12.88	154	-12.88	442576	22	581	33
KJ426589.1:145671|146252	+	145671-146252	hsa-miR-3124-3p	MIMAT0019200	164	-22.37	164	-22.37	356023	22	581	164
KJ426589.1:146177|146455	-	146177-146455	hsa-miR-5705	MIMAT0022499	166	-23.58	166	-23.58	18684	23	278	145
KJ426589.1:146177|146455	-	146177-146455	hsa-miR-2355-3p	MIMAT0017950	151	-19.04	151	-19.04	292503	22	278	134
KJ426589.1:146177|146455	-	146177-146455	hsa-miR-3679-3p	MIMAT0018105	152	-20.35	152	-20.35	348435	22	278	49
KJ426589.1:146177|146455	-	146177-146455	hsa-miR-6827-3p	MIMAT0027555	150	-16.21	150	-16.21	238341	21	278	227
KJ426589.1:146177|146455	-	146177-146455	hsa-miR-4440	MIMAT0018958	161	-32.71	161	-32.71	433572	22	278	85
KJ426589.1:146177|146455	-	146177-146455	hsa-miR-744-3p	MIMAT0004946	154	-22.03	154	-22.03	120813	22	278	16
KJ426589.1:146177|146455	-	146177-146455	hsa-miR-27b-5p	MIMAT0004588	155	-26.5	155	-26.5	207897	22	278	207
KJ426589.1:146177|146455	-	146177-146455	hsa-miR-423-3p	MIMAT0001340	151	-21.1	151	-21.1	309672	23	278	149
KJ426589.1:146177|146455	-	146177-146455	hsa-miR-4312	MIMAT0016864	150	-17.84	150	-17.84	43287	19	278	140
KJ426589.1:146177|146455	-	146177-146455	hsa-miR-6881-3p	MIMAT0027663	151	-16.76	151	-16.76	73908	22	278	246
KJ426589.1:146177|146455	-	146177-146455	hsa-miR-4691-3p	MIMAT0019782	157	-27.51	157	-27.51	426669	23	278	39
KJ426589.1:146177|146455	-	146177-146455	hsa-miR-6743-3p	MIMAT0027388	151	-19.19	151	-19.19	294981	23	278	9
KJ426589.1:146177|146455	-	146177-146455	hsa-miR-432-5p	MIMAT0002814	157	-31.19	157	-31.19	406137	23	278	100
KJ426589.1:146177|146455	-	146177-146455	hsa-miR-3677-3p	MIMAT0018101	155	-25.22	155	-25.22	246306	22	278	92
KJ426589.1:146177|146455	-	146177-146455	hsa-miR-324-3p	MIMAT0000762	154	-29.08	154	-29.08	168780	23	278	38
KJ426589.1:146177|146455	-	146177-146455	hsa-miR-8075	MIMAT0031002	151	-23.28	151	-23.28	141345	24	278	198
KJ426589.1:146177|146455	-	146177-146455	hsa-miR-2117	MIMAT0011162	151	-21.46	151	-21.46	292326	21	278	247
KJ426589.1:146177|146455	-	146177-146455	hsa-miR-6762-3p	MIMAT0027425	150	-22.58	150	-22.58	36030	23	278	158
KJ426589.1:146198|146455	-	146198-146455	hsa-miR-423-3p	MIMAT0001340	151	-21.1	151	-21.1	309626	23	257	128
KJ426589.1:146198|146455	-	146198-146455	hsa-miR-3677-3p	MIMAT0018101	155	-25.22	155	-25.22	246260	22	257	71
KJ426589.1:146198|146455	-	146198-146455	hsa-miR-4440	MIMAT0018958	161	-32.71	161	-32.71	433526	22	257	64
KJ426589.1:146198|146455	-	146198-146455	hsa-miR-5705	MIMAT0022499	166	-23.58	166	-23.58	18638	23	257	124
KJ426589.1:146198|146455	-	146198-146455	hsa-miR-3679-3p	MIMAT0018105	152	-20.35	152	-20.35	348389	22	257	28
KJ426589.1:146198|146455	-	146198-146455	hsa-miR-6827-3p	MIMAT0027555	150	-16.21	150	-16.21	238295	21	257	206
KJ426589.1:146198|146455	-	146198-146455	hsa-miR-6762-3p	MIMAT0027425	150	-22.58	150	-22.58	35984	23	257	137
KJ426589.1:146198|146455	-	146198-146455	hsa-miR-4312	MIMAT0016864	150	-17.84	150	-17.84	43241	19	257	119
KJ426589.1:146198|146455	-	146198-146455	hsa-miR-2355-3p	MIMAT0017950	151	-19.04	151	-19.04	292457	22	257	113
KJ426589.1:146198|146455	-	146198-146455	hsa-miR-8075	MIMAT0031002	151	-23.28	151	-23.28	141299	24	257	177
KJ426589.1:146198|146455	-	146198-146455	hsa-miR-27b-5p	MIMAT0004588	155	-26.5	155	-26.5	207851	22	257	186
KJ426589.1:146198|146455	-	146198-146455	hsa-miR-432-5p	MIMAT0002814	157	-31.19	157	-31.19	406091	23	257	79
KJ426589.1:146198|146455	-	146198-146455	hsa-miR-324-3p	MIMAT0000762	154	-29.08	154	-29.08	168734	23	257	17
KJ426589.1:146198|146455	-	146198-146455	hsa-miR-4691-3p	MIMAT0019782	157	-27.51	157	-27.51	426623	23	257	18
KJ426589.1:146198|146455	-	146198-146455	hsa-miR-2117	MIMAT0011162	151	-21.46	151	-21.46	292280	21	257	226
KJ426589.1:146198|146455	-	146198-146455	hsa-miR-6881-3p	MIMAT0027663	151	-16.76	151	-16.76	73862	22	257	225
KJ426589.1:151604|152084	+	151604-152084	hsa-miR-504-3p	MIMAT0026612	161	-23.91	161	-23.91	285585	21	480	193
KJ426589.1:151604|152084	+	151604-152084	hsa-miR-8076	MIMAT0031003	153	-17.21	153	-17.21	84159	24	480	28
KJ426589.1:151604|152084	+	151604-152084	hsa-miR-6877-5p	MIMAT0027654	156	-25.08	156	-25.08	5217	22	480	428
KJ426589.1:151604|152084	+	151604-152084	hsa-miR-3960	MIMAT0019337	314	-61.31	160	-34.39	71415	20	480	201 166
KJ426589.1:151604|152084	+	151604-152084	hsa-miR-19b-2-5p	MIMAT0004492	151	-13.81	151	-13.81	200802	22	480	268
KJ426589.1:151604|152084	+	151604-152084	hsa-miR-151a-5p	MIMAT0004697	305	-48	154	-24.53	164163	21	480	109 425
KJ426589.1:151604|152084	+	151604-152084	hsa-miR-6075	MIMAT0023700	311	-56.66	156	-30.78	58494	21	480	161 98
KJ426589.1:151604|152084	+	151604-152084	hsa-miR-6869-3p	MIMAT0027639	153	-25	153	-25	34422	21	480	135
KJ426589.1:151604|152084	+	151604-152084	hsa-miR-6770-5p	MIMAT0027440	158	-23.59	158	-23.59	173013	24	480	233
KJ426589.1:151604|152084	+	151604-152084	hsa-miR-4502	MIMAT0019038	312	-46.6	157	-24.91	468957	22	480	56 8
KJ426589.1:151604|152084	+	151604-152084	hsa-miR-934	MIMAT0004977	153	-22.82	153	-22.82	429132	22	480	412
KJ426589.1:151604|152084	+	151604-152084	hsa-miR-328-5p	MIMAT0026486	154	-31.5	154	-31.5	423291	23	480	430
KJ426589.1:151604|152084	+	151604-152084	hsa-miR-4763-5p	MIMAT0019912	153	-26	153	-26	16368	21	480	323
KJ426589.1:151604|152084	+	151604-152084	hsa-miR-12115	MIMAT0049009	153	-33.43	153	-33.43	261159	24	480	254
KJ426589.1:151604|152084	+	151604-152084	hsa-miR-2467-5p	MIMAT0019952	152	-26	152	-26	148941	23	480	63
KJ426589.1:151604|152084	+	151604-152084	hsa-miR-2681-3p	MIMAT0013516	160	-21.38	160	-21.38	78141	22	480	2
KJ426589.1:151604|152084	+	151604-152084	hsa-miR-5189-5p	MIMAT0021120	151	-23.9	151	-23.9	437982	24	480	350
KJ426589.1:151604|152084	+	151604-152084	hsa-miR-6798-5p	MIMAT0027496	151	-22.68	151	-22.68	423645	23	480	431
KJ426589.1:151604|152084	+	151604-152084	hsa-miR-9902	MIMAT0039322	151	-17.88	151	-17.88	448779	22	480	186
KJ426589.1:151604|152084	+	151604-152084	hsa-miR-3120-3p	MIMAT0014982	156	-14.43	156	-14.43	8049	21	480	276
KJ426589.1:151604|152084	+	151604-152084	hsa-miR-1291	MIMAT0005881	151	-22.71	151	-22.71	57432	24	480	62
KJ426589.1:151604|152084	+	151604-152084	hsa-miR-5681a	MIMAT0022469	153	-19.14	153	-19.14	171774	22	480	185
KJ426589.1:151604|152084	+	151604-152084	hsa-miR-1843	MIMAT0039764	152	-22.81	152	-22.81	70884	20	480	71
KJ426589.1:151604|152084	+	151604-152084	hsa-miR-4802-5p	MIMAT0019981	157	-20.12	157	-20.12	301515	22	480	69
KJ426589.1:151604|152084	+	151604-152084	hsa-miR-6861-5p	MIMAT0027623	151	-28.65	151	-28.65	379218	22	480	351
KJ426589.1:151604|152084	+	151604-152084	hsa-miR-6774-5p	MIMAT0027448	151	-37.81	151	-37.81	293904	25	480	349
KJ426589.1:151604|152084	+	151604-152084	hsa-miR-4793-5p	MIMAT0019965	153	-21.73	153	-21.73	214608	24	480	361
KJ426589.1:151604|152084	+	151604-152084	hsa-miR-4529-5p	MIMAT0019236	162	-24.05	162	-24.05	407007	22	480	417
KJ426589.1:151604|152084	+	151604-152084	hsa-miR-937-3p	MIMAT0004980	154	-22.96	154	-22.96	162216	22	480	139
KJ426589.1:151604|152084	+	151604-152084	hsa-miR-454-5p	MIMAT0003884	152	-16.52	152	-16.52	393024	22	480	375
KJ426589.1:151604|152084	+	151604-152084	hsa-miR-19b-1-5p	MIMAT0004491	151	-14.5	151	-14.5	249831	23	480	267
KJ426589.1:151604|152084	+	151604-152084	hsa-miR-128-1-5p	MIMAT0026477	155	-25.81	155	-25.81	150357	23	480	424
KJ426589.1:151604|152084	+	151604-152084	hsa-miR-612	MIMAT0003280	152	-28.43	152	-28.43	311427	25	480	345
KJ426589.1:151604|152084	+	151604-152084	hsa-miR-10394-3p	MIMAT0041620	152	-34.84	152	-34.84	67344	23	480	227
KJ426589.1:151604|152084	+	151604-152084	hsa-miR-873-5p	MIMAT0004953	152	-18.14	152	-18.14	123984	21	480	153
KJ426589.1:151604|152084	+	151604-152084	hsa-miR-1301-3p	MIMAT0005797	150	-23.55	150	-23.55	28758	24	480	313
KJ426589.1:151604|152084	+	151604-152084	hsa-miR-8066	MIMAT0030993	156	-13.6	156	-13.6	231423	21	480	11
KJ426589.1:151604|152084	+	151604-152084	hsa-miR-4665-3p	MIMAT0019740	151	-23.63	151	-23.63	108054	26	480	75
KJ426589.1:151604|152084	+	151604-152084	hsa-miR-663b	MIMAT0005867	151	-25.25	151	-25.25	95841	22	480	384
KJ426589.1:151604|152084	+	151604-152084	hsa-miR-6775-3p	MIMAT0027451	151	-22.91	151	-22.91	74247	21	480	63
KJ426589.1:151604|152084	+	151604-152084	hsa-miR-4649-3p	MIMAT0019712	150	-28.86	150	-28.86	387360	21	480	330
KJ426589.1:151604|152084	+	151604-152084	hsa-miR-15a-3p	MIMAT0004488	154	-19.56	154	-19.56	459930	22	480	419
KJ426589.1:151604|152084	+	151604-152084	hsa-miR-4711-5p	MIMAT0019816	156	-23.17	156	-23.17	319569	23	480	433
KJ426589.1:151604|152084	+	151604-152084	hsa-miR-6840-3p	MIMAT0027583	152	-24.13	152	-24.13	90000	22	480	157
KJ426589.1:151604|152084	+	151604-152084	hsa-miR-18a-3p	MIMAT0002891	155	-26.55	155	-26.55	334260	23	480	374
KJ426589.1:151604|152084	+	151604-152084	hsa-miR-6848-5p	MIMAT0027596	154	-33.7	154	-33.7	173721	23	480	430
KJ426589.1:151604|152084	+	151604-152084	hsa-miR-6783-5p	MIMAT0027466	155	-25.09	155	-25.09	196731	22	480	180
KJ426589.1:155406|155869	-	155406-155869	hsa-miR-7112-5p	MIMAT0028121	160	-27.82	160	-27.82	47119	22	463	37
KJ426589.1:155406|155869	-	155406-155869	hsa-miR-4319	MIMAT0016870	150	-15.17	150	-15.17	451210	17	463	147
KJ426589.1:155406|155869	-	155406-155869	hsa-miR-4494	MIMAT0019029	152	-22.72	152	-22.72	149956	22	463	275
KJ426589.1:155406|155869	-	155406-155869	hsa-miR-3677-3p	MIMAT0018101	157	-27.4	157	-27.4	246244	22	463	195
KJ426589.1:155406|155869	-	155406-155869	hsa-miR-638	MIMAT0003308	153	-42.35	153	-42.35	134911	25	463	79
KJ426589.1:155406|155869	-	155406-155869	hsa-miR-493-5p	MIMAT0002813	158	-14.51	158	-14.51	374923	22	463	357
KJ426589.1:155406|155869	-	155406-155869	hsa-miR-6833-3p	MIMAT0027567	161	-24.31	161	-24.31	181285	21	463	105
KJ426589.1:155406|155869	-	155406-155869	hsa-miR-4716-5p	MIMAT0019826	154	-15.83	154	-15.83	199693	22	463	182
KJ426589.1:155406|155869	-	155406-155869	hsa-miR-4467	MIMAT0018994	157	-32	157	-32	114556	22	463	69
KJ426589.1:155406|155869	-	155406-155869	hsa-miR-4279	MIMAT0016909	150	-17.1	150	-17.1	443422	16	463	199
KJ426589.1:155406|155869	-	155406-155869	hsa-miR-10400-5p	MIMAT0041631	161	-35.62	161	-35.62	393154	21	463	70
KJ426589.1:155406|155869	-	155406-155869	hsa-miR-10522-5p	MIMAT0041991	150	-14.1	150	-14.1	58270	21	463	138
KJ426589.1:155406|155869	-	155406-155869	hsa-miR-1253	MIMAT0005904	151	-13.43	151	-13.43	179338	21	463	142
KJ426589.1:155406|155869	-	155406-155869	hsa-miR-4692	MIMAT0019783	150	-21.27	150	-21.27	228367	22	463	215
KJ426589.1:155406|155869	-	155406-155869	hsa-miR-196b-5p	MIMAT0001080	150	-15.37	150	-15.37	151726	22	463	363
KJ426589.1:155406|155869	-	155406-155869	hsa-miR-939-5p	MIMAT0004982	154	-32.22	154	-32.22	339169	24	463	83
KJ426589.1:155406|155869	-	155406-155869	hsa-miR-6090	MIMAT0023715	153	-28.95	153	-28.95	301822	19	463	87
KJ426589.1:155406|155869	-	155406-155869	hsa-miR-4708-5p	MIMAT0019809	154	-23.97	154	-23.97	437404	21	463	167
KJ426589.1:155406|155869	-	155406-155869	hsa-miR-4763-3p	MIMAT0019913	166	-32.01	166	-32.01	394570	24	463	210
KJ426589.1:155406|155869	-	155406-155869	hsa-miR-3960	MIMAT0019337	337	-78.51	169	-39.99	71368	20	463	82 70
KJ426589.1:155406|155869	-	155406-155869	hsa-miR-4440	MIMAT0018958	159	-29.75	159	-29.75	433510	22	463	199
KJ426589.1:155406|155869	-	155406-155869	hsa-miR-6839-3p	MIMAT0027581	150	-22.62	150	-22.62	63580	22	463	197
KJ426589.1:155406|155869	-	155406-155869	hsa-miR-1343-5p	MIMAT0027038	151	-39.96	151	-39.96	71191	22	463	84
KJ426589.1:155406|155869	-	155406-155869	hsa-miR-196a-5p	MIMAT0000226	158	-20.28	158	-20.28	369436	22	463	363
KJ426589.1:155406|155869	-	155406-155869	hsa-miR-6808-5p	MIMAT0027516	152	-29.1	152	-29.1	303061	22	463	213
KJ426589.1:155406|155869	-	155406-155869	hsa-miR-3147	MIMAT0015019	160	-33.9	160	-33.9	118804	24	463	218
KJ426589.1:155406|155869	-	155406-155869	hsa-miR-1237-5p	MIMAT0022946	154	-40.75	154	-40.75	247660	21	463	84
KJ426589.1:155406|155869	-	155406-155869	hsa-miR-6722-3p	MIMAT0025854	154	-26.51	154	-26.51	199516	22	463	209
KJ426589.1:155406|155869	-	155406-155869	hsa-miR-7976	MIMAT0031179	150	-22.61	150	-22.61	434041	19	463	147
KJ426589.1:155406|155869	-	155406-155869	hsa-miR-885-3p	MIMAT0004948	319	-56.32	168	-29.98	58093	22	463	63 434
KJ426589.1:155406|155869	-	155406-155869	hsa-miR-4783-5p	MIMAT0019946	163	-28.93	163	-28.93	287485	21	463	26
KJ426589.1:155406|155869	-	155406-155869	hsa-miR-4463	MIMAT0018987	153	-19.87	153	-19.87	15967	17	463	280
KJ426589.1:156480|161348	-	161276-161348	hsa-miR-4786-5p	MIMAT0019954	160	-22.64	160	-22.64	230790	22	72	45
KJ426589.1:156480|161348	-	161276-161348	hsa-miR-196b-3p	MIMAT0009201	159	-22.19	159	-22.19	277164	22	72	33
KJ426589.1:156480|161348	-	161276-161348	hsa-miR-6785-3p	MIMAT0027471	158	-18.28	158	-18.28	380001	21	72	29
KJ426589.1:156480|161348	-	161276-161348	hsa-miR-3916	MIMAT0018190	158	-22.32	158	-22.32	356814	26	72	48
KJ426589.1:156480|161348	-	161276-161348	hsa-miR-6743-3p	MIMAT0027388	156	-33.3	156	-33.3	295041	23	72	12
KJ426589.1:156480|161348	-	161276-161348	hsa-miR-4632-3p	MIMAT0019688	158	-35.16	158	-35.16	326016	22	72	12
KJ426589.1:161276|161759	-	161276-161759	hsa-miR-4632-3p	MIMAT0019688	158	-35.16	158	-35.16	325887	22	483	12
KJ426589.1:161276|161759	-	161276-161759	hsa-miR-1281	MIMAT0005939	150	-21.13	150	-21.13	165879	17	483	99
KJ426589.1:161276|161759	-	161276-161759	hsa-miR-6856-5p	MIMAT0027612	153	-19.4	153	-19.4	93132	24	483	52
KJ426589.1:161276|161759	-	161276-161759	hsa-miR-6785-3p	MIMAT0027471	158	-18.28	158	-18.28	379872	21	483	29
KJ426589.1:161276|161759	-	161276-161759	hsa-miR-6863	MIMAT0027627	150	-20.93	150	-20.93	105876	23	483	410
KJ426589.1:161276|161759	-	161276-161759	hsa-miR-10395-3p	MIMAT0041622	151	-13.57	151	-13.57	112602	21	483	127
KJ426589.1:161276|161759	-	161276-161759	hsa-miR-3916	MIMAT0018190	158	-22.93	158	-22.93	356685	26	483	48
KJ426589.1:161276|161759	-	161276-161759	hsa-miR-9901	MIMAT0039321	151	-26.63	151	-26.63	109416	21	483	405
KJ426589.1:161276|161759	-	161276-161759	hsa-miR-339-3p	MIMAT0004702	151	-19.37	151	-19.37	272079	23	483	82
KJ426589.1:161276|161759	-	161276-161759	hsa-miR-324-5p	MIMAT0000761	164	-22.6	164	-22.6	304470	22	483	347
KJ426589.1:161276|161759	-	161276-161759	hsa-miR-6791-3p	MIMAT0027483	151	-26.62	151	-26.62	36492	21	483	94
KJ426589.1:161276|161759	-	161276-161759	hsa-miR-3186-3p	MIMAT0015068	157	-25.77	157	-25.77	265176	21	483	256
KJ426589.1:161276|161759	-	161276-161759	hsa-miR-6124	MIMAT0024597	161	-18.85	161	-18.85	233847	20	483	254
KJ426589.1:161276|161759	-	161276-161759	hsa-miR-1537-3p	MIMAT0007399	150	-12.4	150	-12.4	353322	22	483	227
KJ426589.1:161276|161759	-	161276-161759	hsa-miR-4786-5p	MIMAT0019954	160	-22.64	160	-22.64	230661	22	483	45
KJ426589.1:161276|161759	-	161276-161759	hsa-miR-6743-3p	MIMAT0027388	156	-33.3	156	-33.3	294912	23	483	12
KJ426589.1:161276|161759	-	161276-161759	hsa-miR-7159-5p	MIMAT0028228	150	-19.38	150	-19.38	3039	21	483	369
KJ426589.1:161276|161759	-	161276-161759	hsa-miR-6758-5p	MIMAT0027416	153	-21.13	153	-21.13	328542	23	483	53
KJ426589.1:161276|161759	-	161276-161759	hsa-miR-7706	MIMAT0030021	151	-20.55	151	-20.55	468726	24	483	82
KJ426589.1:161276|161759	-	161276-161759	hsa-miR-126-3p	MIMAT0000445	160	-25.07	160	-25.07	83397	22	483	322
KJ426589.1:161276|161759	-	161276-161759	hsa-miR-6859-5p	MIMAT0027618	150	-16.04	150	-16.04	291549	23	483	278
KJ426589.1:161276|161759	-	161276-161759	hsa-miR-196b-3p	MIMAT0009201	159	-22.19	159	-22.19	277035	22	483	33
KJ426589.1:161276|161759	-	161276-161759	hsa-miR-6729-3p	MIMAT0027360	154	-20.34	154	-20.34	449256	21	483	347
KJ426589.1:161276|161759	-	161276-161759	hsa-miR-181c-3p	MIMAT0004559	157	-30.71	157	-30.71	125700	22	483	327
KJ426589.1:161276|161759	-	161276-161759	hsa-miR-3918	MIMAT0018192	155	-23.92	155	-23.92	122691	21	483	62
KJ426589.1:161276|161759	-	161276-161759	hsa-miR-6829-3p	MIMAT0027559	158	-24.3	158	-24.3	24102	20	483	95
KJ426589.1:161276|161759	-	161276-161759	hsa-miR-6730-5p	MIMAT0027361	160	-21.11	160	-21.11	320400	23	483	187
KJ426589.1:161276|161759	-	161276-161759	hsa-miR-7161-3p	MIMAT0028233	163	-17.92	163	-17.92	387837	28	483	168
KJ426589.1:161374|161781	+	161374-161504	hsa-miR-10395-3p	MIMAT0041622	151	-13.57	151	-13.57	112590	21	130	29
KJ426589.1:161374|161781	+	161374-161504	hsa-miR-6730-5p	MIMAT0027361	160	-21.11	160	-21.11	320388	23	130	89
KJ426589.1:161374|161781	+	161374-161504	hsa-miR-6829-3p	MIMAT0027559	155	-20.31	155	-20.31	24090	20	130	1
KJ426589.1:161374|161781	+	161374-161504	hsa-miR-6791-3p	MIMAT0027483	151	-23.58	151	-23.58	36480	21	130	1
KJ426589.1:161374|161781	+	161374-161504	hsa-miR-1281	MIMAT0005939	150	-21.13	150	-21.13	165867	17	130	1
KJ426589.1:161374|161781	+	161374-161504	hsa-miR-7161-3p	MIMAT0028233	163	-17.92	163	-17.92	387825	28	130	70
KJ426589.1:161374|161781	+	161581-161781	hsa-miR-9901	MIMAT0039321	151	-26.63	151	-26.63	109549	21	200	100
KJ426589.1:161374|161781	+	161581-161781	hsa-miR-126-3p	MIMAT0000445	160	-25.07	160	-25.07	83377	22	200	17
KJ426589.1:161374|161781	+	161581-161781	hsa-miR-181c-3p	MIMAT0004559	157	-30.71	157	-30.71	125680	22	200	22
KJ426589.1:161374|161781	+	161581-161781	hsa-miR-324-5p	MIMAT0000761	164	-22.6	164	-22.6	304603	22	200	42
KJ426589.1:161374|161781	+	161581-161781	hsa-miR-324-5p	MIMAT0000761	164	-22.6	164	-22.6	304450	22	200	42
KJ426589.1:161374|161781	+	161581-161781	hsa-miR-9901	MIMAT0039321	151	-26.63	151	-26.63	109396	21	200	100
KJ426589.1:161374|161781	+	161581-161781	hsa-miR-7159-5p	MIMAT0028228	150	-19.38	150	-19.38	3019	21	200	64
KJ426589.1:161374|161781	+	161581-161781	hsa-miR-6863	MIMAT0027627	150	-20.93	150	-20.93	105856	23	200	105
KJ426589.1:161374|161781	+	161581-161781	hsa-miR-6863	MIMAT0027627	150	-20.93	150	-20.93	106009	23	200	105
KJ426589.1:161374|161781	+	161581-161781	hsa-miR-6729-3p	MIMAT0027360	154	-20.34	154	-20.34	449389	21	200	42
KJ426589.1:161374|161781	+	161581-161781	hsa-miR-6729-3p	MIMAT0027360	154	-20.34	154	-20.34	449236	21	200	42
KJ426589.1:161374|161781	+	161581-161781	hsa-miR-7159-5p	MIMAT0028228	150	-19.38	150	-19.38	3172	21	200	64
KJ426589.1:161374|161781	+	161581-161781	hsa-miR-126-3p	MIMAT0000445	160	-25.07	160	-25.07	83530	22	200	17
KJ426589.1:161374|161781	+	161581-161781	hsa-miR-181c-3p	MIMAT0004559	157	-30.71	157	-30.71	125833	22	200	22
KJ426589.1:161581|162992	+	161581-161781	hsa-miR-9901	MIMAT0039321	151	-26.63	151	-26.63	109549	21	200	100
KJ426589.1:161581|162992	+	161581-161781	hsa-miR-126-3p	MIMAT0000445	160	-25.07	160	-25.07	83377	22	200	17
KJ426589.1:161581|162992	+	161581-161781	hsa-miR-181c-3p	MIMAT0004559	157	-30.71	157	-30.71	125680	22	200	22
KJ426589.1:161581|162992	+	161581-161781	hsa-miR-324-5p	MIMAT0000761	164	-22.6	164	-22.6	304603	22	200	42
KJ426589.1:161581|162992	+	161581-161781	hsa-miR-324-5p	MIMAT0000761	164	-22.6	164	-22.6	304450	22	200	42
KJ426589.1:161581|162992	+	161581-161781	hsa-miR-9901	MIMAT0039321	151	-26.63	151	-26.63	109396	21	200	100
KJ426589.1:161581|162992	+	161581-161781	hsa-miR-7159-5p	MIMAT0028228	150	-19.38	150	-19.38	3019	21	200	64
KJ426589.1:161581|162992	+	161581-161781	hsa-miR-6863	MIMAT0027627	150	-20.93	150	-20.93	105856	23	200	105
KJ426589.1:161581|162992	+	161581-161781	hsa-miR-6863	MIMAT0027627	150	-20.93	150	-20.93	106009	23	200	105
KJ426589.1:161581|162992	+	161581-161781	hsa-miR-6729-3p	MIMAT0027360	154	-20.34	154	-20.34	449389	21	200	42
KJ426589.1:161581|162992	+	161581-161781	hsa-miR-6729-3p	MIMAT0027360	154	-20.34	154	-20.34	449236	21	200	42
KJ426589.1:161581|162992	+	161581-161781	hsa-miR-7159-5p	MIMAT0028228	150	-19.38	150	-19.38	3172	21	200	64
KJ426589.1:161581|162992	+	161581-161781	hsa-miR-126-3p	MIMAT0000445	160	-25.07	160	-25.07	83530	22	200	17
KJ426589.1:161581|162992	+	161581-161781	hsa-miR-181c-3p	MIMAT0004559	157	-30.71	157	-30.71	125833	22	200	22
KJ426589.1:162280|162649	-	162280-162649	hsa-miR-139-3p	MIMAT0004552	150	-23.46	150	-23.46	75145	23	369	257
KJ426589.1:162280|162649	-	162280-162649	hsa-miR-4776-3p	MIMAT0019933	171	-32.16	171	-32.16	181699	23	369	84
KJ426589.1:162280|162649	-	162280-162649	hsa-miR-7843-3p	MIMAT0030412	162	-20.07	162	-20.07	444367	22	369	172
KJ426589.1:162280|162649	-	162280-162649	hsa-miR-3173-5p	MIMAT0019214	150	-19.03	150	-19.03	258163	22	369	168
KJ426589.1:162280|162649	-	162280-162649	hsa-miR-6893-3p	MIMAT0027687	158	-26.84	158	-26.84	386134	22	369	163
KJ426589.1:162280|162649	-	162280-162649	hsa-miR-3135b	MIMAT0018985	151	-20.87	151	-20.87	273031	22	369	273
KJ426589.1:162280|162649	-	162280-162649	hsa-miR-6772-3p	MIMAT0027445	162	-30.48	162	-30.48	219931	23	369	207
KJ426589.1:162280|162649	-	162280-162649	hsa-miR-1915-5p	MIMAT0007891	314	-56.52	163	-32.04	89659	22	369	85 140
KJ426589.1:162280|162649	-	162280-162649	hsa-miR-6850-3p	MIMAT0027601	157	-30.13	157	-30.13	236038	20	369	152
KJ426589.1:162280|162649	-	162280-162649	hsa-miR-224-5p	MIMAT0000281	153	-19.43	153	-19.43	89836	25	369	331
KJ426589.1:162280|162649	-	162280-162649	hsa-miR-6858-3p	MIMAT0027617	161	-20.81	161	-20.81	77800	22	369	111
KJ426589.1:162280|162649	-	162280-162649	hsa-miR-10401-3p	MIMAT0041634	159	-21.52	159	-21.52	80809	21	369	141
KJ426589.1:162280|162649	-	162280-162649	hsa-miR-1258	MIMAT0005909	150	-10.69	150	-10.69	73198	21	369	1
KJ426589.1:162280|162649	-	162280-162649	hsa-miR-10399-3p	MIMAT0041630	150	-15.44	150	-15.44	264004	21	369	317
KJ426589.1:162280|162649	-	162280-162649	hsa-miR-483-5p	MIMAT0004761	150	-19.86	150	-19.86	331972	22	369	53
KJ426589.1:162280|162649	-	162280-162649	hsa-miR-3065-3p	MIMAT0015378	160	-24.1	160	-24.1	145237	23	369	90
KJ426589.1:162280|162649	-	162280-162649	hsa-miR-524-5p	MIMAT0002849	158	-13.13	158	-13.13	391444	22	369	223
KJ426589.1:162280|162649	-	162280-162649	hsa-miR-7109-3p	MIMAT0028116	153	-17.5	153	-17.5	402241	22	369	142
KJ426589.1:162280|162649	-	162280-162649	hsa-miR-520d-5p	MIMAT0002855	158	-16.27	158	-16.27	353035	20	369	225
KJ426589.1:162386|164060	+	163802-164060	hsa-miR-7106-5p	MIMAT0028109	154	-23.63	154	-23.63	75037	20	258	213
KJ426589.1:162386|164060	+	163802-164060	hsa-miR-875-3p	MIMAT0004923	150	-15.5	150	-15.5	34327	21	258	8
KJ426589.1:162386|164060	+	163802-164060	hsa-miR-637	MIMAT0003307	155	-26.75	155	-26.75	238762	24	258	102
KJ426589.1:162386|164060	+	163802-164060	hsa-miR-6798-5p	MIMAT0027496	152	-26.8	152	-26.8	423727	23	258	1
KJ426589.1:162386|164060	+	163802-164060	hsa-miR-7978	MIMAT0031181	152	-17.1	152	-17.1	223717	21	258	202
KJ426589.1:162386|164060	+	163802-164060	hsa-miR-6762-5p	MIMAT0027424	154	-24.41	154	-24.41	236638	23	258	104
KJ426589.1:162386|164060	+	163802-164060	hsa-miR-7111-5p	MIMAT0028119	153	-23.32	153	-23.32	332926	22	258	1
KJ426589.1:162386|164060	+	163802-164060	hsa-miR-602	MIMAT0003270	156	-25.44	156	-25.44	232567	23	258	218
KJ426589.1:162386|164060	+	163802-164060	hsa-miR-6777-5p	MIMAT0027454	161	-31.83	161	-31.83	405496	23	258	213
KJ426589.1:162386|164060	+	163802-164060	hsa-miR-6071	MIMAT0023696	153	-18.86	153	-18.86	226018	19	258	13
KJ426589.1:162386|164060	+	163802-164060	hsa-miR-6885-5p	MIMAT0027670	153	-27.41	153	-27.41	410983	25	258	103
KJ426589.1:162386|164060	+	163802-164060	hsa-miR-3692-5p	MIMAT0018121	159	-25.06	159	-25.06	54859	24	258	4
KJ426589.1:162386|164060	+	163802-164060	hsa-miR-4634	MIMAT0019691	155	-30.66	155	-30.66	21052	19	258	174
KJ426589.1:162386|164060	+	163802-164060	hsa-miR-7114-5p	MIMAT0028125	152	-19.53	152	-19.53	87250	21	258	90
KJ426589.1:162386|164060	+	163802-164060	hsa-miR-138-5p	MIMAT0000430	169	-26	169	-26	144775	23	258	200
KJ426589.1:162386|164060	+	163802-164060	hsa-miR-4640-5p	MIMAT0019699	156	-42.46	156	-42.46	133624	23	258	213
KJ426589.1:162386|164060	+	163802-164060	hsa-miR-31-5p	MIMAT0000089	155	-21.2	155	-21.2	72028	21	258	16
KJ426589.1:162386|164060	+	163802-164060	hsa-miR-4731-5p	MIMAT0019853	153	-28.4	153	-28.4	264250	22	258	108
KJ426589.1:162386|164060	+	163802-164060	hsa-miR-492	MIMAT0002812	151	-22.83	151	-22.83	82471	23	258	154
KJ426589.1:162386|164060	+	163802-164060	hsa-miR-3158-3p	MIMAT0015032	151	-14.91	151	-14.91	187786	22	258	235
KJ426589.1:162386|164060	+	163802-164060	hsa-miR-4687-3p	MIMAT0019775	153	-33.93	153	-33.93	157696	21	258	114
KJ426589.1:162386|164060	+	163802-164060	hsa-miR-3960	MIMAT0019337	157	-35.26	157	-35.26	71497	20	258	187
KJ426589.1:162386|164060	+	163802-164060	hsa-miR-7108-3p	MIMAT0028114	150	-24.41	150	-24.41	356467	20	258	35
KJ426589.1:162386|164060	+	163802-164060	hsa-miR-6845-5p	MIMAT0027590	150	-20.06	150	-20.06	266197	19	258	106
KJ426589.1:162386|164060	+	163802-164060	hsa-miR-593-3p	MIMAT0004802	156	-20.04	156	-20.04	255577	19	258	26
KJ426589.1:162386|164060	+	163802-164060	hsa-miR-6870-5p	MIMAT0027640	152	-20.96	152	-20.96	110260	19	258	1
KJ426589.1:162386|164060	+	163802-164060	hsa-miR-10394-3p	MIMAT0041620	151	-33.07	151	-33.07	67426	23	258	170
KJ426589.1:162386|164060	+	163802-164060	hsa-miR-5007-5p	MIMAT0021035	151	-16.98	151	-16.98	355405	22	258	15
KJ426589.1:162386|164060	+	163802-164060	hsa-miR-29b-2-5p	MIMAT0004515	151	-18.96	151	-18.96	134332	22	258	230
KJ426589.1:162386|164060	+	163802-164060	hsa-miR-765	MIMAT0003945	152	-22.05	152	-22.05	288676	21	258	212
KJ426589.1:162386|164060	+	163802-164060	hsa-miR-11400	MIMAT0044657	154	-24.11	154	-24.11	25123	21	258	91
KJ426589.1:163224|163974	+	163224-163428	hsa-miR-5197-3p	MIMAT0021131	158	-20.08	158	-20.08	237546	23	204	113
KJ426589.1:163224|163974	+	163224-163428	hsa-miR-1181	MIMAT0005826	151	-40.35	151	-40.35	194181	21	204	29
KJ426589.1:163224|163974	+	163224-163428	hsa-miR-6746-3p	MIMAT0027393	150	-32.52	150	-32.52	453132	22	204	32
KJ426589.1:163224|163974	+	163224-163428	hsa-miR-1255b-5p	MIMAT0005945	155	-15.21	155	-15.21	50103	22	204	98
KJ426589.1:163224|163974	+	163224-163428	hsa-miR-4502	MIMAT0019038	159	-22.7	159	-22.7	468885	22	204	144
KJ426589.1:163224|163974	+	163224-163428	hsa-miR-6770-5p	MIMAT0027440	152	-26.87	152	-26.87	172941	24	204	76
KJ426589.1:163224|163974	+	163224-163428	hsa-miR-6768-3p	MIMAT0027437	156	-23.3	156	-23.3	13818	24	204	74
KJ426589.1:163224|163974	+	163224-163428	hsa-miR-1908-3p	MIMAT0026916	166	-33.62	166	-33.62	350649	21	204	39
KJ426589.1:163224|163974	+	163224-163428	hsa-miR-6770-3p	MIMAT0027441	154	-33.48	154	-33.48	72759	21	204	175
KJ426589.1:163224|163974	+	163224-163428	hsa-miR-3065-3p	MIMAT0015378	160	-25.44	160	-25.44	145152	23	204	9
KJ426589.1:163224|163974	+	163224-163428	hsa-miR-1199-3p	MIMAT0031120	153	-29.26	153	-29.26	296310	21	204	40
KJ426589.1:163224|163974	+	163224-163428	hsa-miR-2392	MIMAT0019043	151	-25.81	151	-25.81	46209	20	204	102
KJ426589.1:163224|163974	+	163224-163428	hsa-miR-4665-3p	MIMAT0019740	154	-37.69	154	-37.69	107982	26	204	36
KJ426589.1:163224|163974	+	163224-163428	hsa-miR-3605-5p	MIMAT0017981	150	-15.09	150	-15.09	156480	23	204	101
KJ426589.1:163224|163974	+	163224-163428	hsa-miR-1288-3p	MIMAT0005942	150	-20.39	150	-20.39	149400	21	204	3
KJ426589.1:163224|163974	+	163224-163428	hsa-miR-6089	MIMAT0023714	150	-35.9	150	-35.9	395253	24	204	108
KJ426589.1:163224|163974	+	163224-163428	hsa-miR-7847-3p	MIMAT0030422	163	-35.55	163	-35.55	193473	21	204	105
KJ426589.1:163224|163974	+	163224-163428	hsa-miR-885-3p	MIMAT0004948	155	-23.77	155	-23.77	58068	22	204	50
KJ426589.1:163224|163974	+	163224-163428	hsa-miR-1255a	MIMAT0005906	155	-17.02	155	-17.02	433662	23	204	96
KJ426589.1:163224|163974	+	163224-163428	hsa-miR-29a-3p	MIMAT0000086	153	-20.44	153	-20.44	402864	22	204	9
KJ426589.1:163224|163974	+	163224-163428	hsa-miR-3150b-3p	MIMAT0018194	155	-27.09	155	-27.09	13464	21	204	114
KJ426589.1:163224|163974	+	163224-163428	hsa-miR-6894-5p	MIMAT0027688	153	-22.51	153	-22.51	425520	24	204	100
KJ426589.1:163224|163974	+	163224-163428	hsa-miR-4717-5p	MIMAT0019829	156	-23.34	156	-23.34	279849	22	204	76
KJ426589.1:163224|163974	+	163832-163974	hsa-miR-4731-5p	MIMAT0019853	153	-28.4	153	-28.4	264241	22	142	78
KJ426589.1:163224|163974	+	163832-163974	hsa-miR-6762-5p	MIMAT0027424	154	-24.41	154	-24.41	236629	23	142	74
KJ426589.1:163224|163974	+	163832-163974	hsa-miR-6885-5p	MIMAT0027670	153	-27.41	153	-27.41	410974	25	142	73
KJ426589.1:163224|163974	+	163832-163974	hsa-miR-4687-3p	MIMAT0019775	153	-33.93	153	-33.93	157687	21	142	84
KJ426589.1:163224|163974	+	163832-163974	hsa-miR-7108-3p	MIMAT0028114	150	-24.41	150	-24.41	356458	20	142	5
KJ426589.1:163224|163974	+	163832-163974	hsa-miR-7114-5p	MIMAT0028125	152	-19.53	152	-19.53	87241	21	142	60
KJ426589.1:163224|163974	+	163832-163974	hsa-miR-11400	MIMAT0044657	154	-24.11	154	-24.11	25114	21	142	61
KJ426589.1:163224|163974	+	163832-163974	hsa-miR-637	MIMAT0003307	155	-26.75	155	-26.75	238753	24	142	72
KJ426589.1:163224|163974	+	163832-163974	hsa-miR-6845-5p	MIMAT0027590	150	-20.06	150	-20.06	266188	19	142	76
KJ426589.1:163444|163728	-	163444-163728	hsa-miR-15b-3p	MIMAT0004586	157	-15.65	157	-15.65	150892	22	284	204
KJ426589.1:163444|163728	-	163444-163728	hsa-miR-5193	MIMAT0021124	161	-26.76	161	-26.76	315148	22	284	149
KJ426589.1:163444|163728	-	163444-163728	hsa-miR-1233-3p	MIMAT0005588	150	-24.27	150	-24.27	411967	20	284	154
KJ426589.1:163444|163728	-	163444-163728	hsa-miR-3074-5p	MIMAT0019208	150	-16.19	150	-16.19	20266	21	284	248
KJ426589.1:163444|163728	-	163444-163728	hsa-miR-6758-3p	MIMAT0027417	303	-46.58	152	-23.67	204877	20	284	203 148
KJ426589.1:163444|163728	-	163444-163728	hsa-miR-937-3p	MIMAT0004980	150	-18.47	150	-18.47	162220	22	284	1
KJ426589.1:163444|163728	-	163444-163728	hsa-miR-670-3p	MIMAT0026640	150	-16.57	150	-16.57	286651	21	284	140
KJ426589.1:163444|163728	-	163444-163728	hsa-miR-5196-3p	MIMAT0021129	153	-17.71	153	-17.71	245233	21	284	144
KJ426589.1:163444|163728	-	163444-163728	hsa-miR-4667-3p	MIMAT0019744	153	-23.89	153	-23.89	370549	21	284	150
KJ426589.1:163444|163728	-	163444-163728	hsa-miR-23a-5p	MIMAT0004496	150	-24.39	150	-24.39	30355	22	284	250
KJ426589.1:163444|163728	-	163444-163728	hsa-miR-4463	MIMAT0018987	163	-30.85	163	-30.85	16018	17	284	221
KJ426589.1:163444|163728	-	163444-163728	hsa-miR-4510	MIMAT0019047	154	-23.82	154	-23.82	437101	22	284	45
KJ426589.1:163444|163728	-	163444-163728	hsa-miR-6776-3p	MIMAT0027453	153	-16.94	153	-16.94	375682	23	284	1
KJ426589.1:163444|163728	-	163444-163728	hsa-miR-7160-5p	MIMAT0028230	150	-24.06	150	-24.06	462412	21	284	263
KJ426589.1:163444|163728	-	163444-163728	hsa-miR-6746-3p	MIMAT0027393	170	-36.99	170	-36.99	453208	22	284	117
KJ426589.1:163444|163728	-	163444-163728	hsa-miR-4279	MIMAT0016909	153	-20.71	153	-20.71	443473	16	284	199
KJ426589.1:163444|163728	-	163444-163728	hsa-miR-6866-5p	MIMAT0027632	150	-19.84	150	-19.84	454978	23	284	218
KJ426589.1:163444|163728	-	163444-163728	hsa-miR-145-3p	MIMAT0004601	158	-18.51	158	-18.51	330547	22	284	250
KJ426589.1:163444|163728	-	163444-163728	hsa-miR-3928-3p	MIMAT0018205	150	-20.59	150	-20.59	27169	22	284	235
KJ426589.1:163444|163728	-	163444-163728	hsa-miR-4322	MIMAT0016873	154	-27.62	154	-27.62	201160	21	284	66
KJ426589.1:163444|163728	-	163444-163728	hsa-miR-1181	MIMAT0005826	166	-36.48	166	-36.48	194257	21	284	107
KJ426589.1:163444|163728	-	163444-163728	hsa-miR-3692-5p	MIMAT0018121	160	-24.81	160	-24.81	54781	24	284	53
KJ426589.1:163444|163728	-	163444-163728	hsa-miR-4649-3p	MIMAT0019712	150	-22.16	150	-22.16	387364	21	284	263
KJ426589.1:163444|163728	-	163444-163728	hsa-miR-6891-3p	MIMAT0027683	162	-20.27	162	-20.27	164521	21	284	146
KJ426589.1:163444|163728	-	163444-163728	hsa-miR-450b-3p	MIMAT0004910	153	-21.01	153	-21.01	193372	22	284	205
KJ426589.1:163444|163728	-	163444-163728	hsa-miR-6130	MIMAT0024614	152	-21.99	152	-21.99	368425	19	284	51
KJ426589.1:163444|163728	-	163444-163728	hsa-miR-6836-3p	MIMAT0027575	163	-25.9	163	-25.9	140449	21	284	174
KJ426589.1:163444|163728	-	163444-163728	hsa-miR-4265	MIMAT0016891	154	-29.9	154	-29.9	373558	19	284	69
KJ426589.1:163444|163728	-	163444-163728	hsa-miR-6787-3p	MIMAT0027475	156	-33.6	156	-33.6	27700	22	284	161
KJ426589.1:163444|163728	-	163444-163728	hsa-miR-1976	MIMAT0009451	157	-23.97	157	-23.97	469492	20	284	90
KJ426589.1:163444|163728	-	163444-163728	hsa-miR-6090	MIMAT0023715	157	-25.6	157	-25.6	301873	19	284	49
KJ426589.1:163444|163728	-	163444-163728	hsa-miR-1908-3p	MIMAT0026916	150	-32.34	150	-32.34	350725	21	284	118
KJ426589.1:163444|163728	-	163444-163728	hsa-miR-6741-5p	MIMAT0027383	151	-32.39	151	-32.39	189124	22	284	64
KJ426589.1:163444|163728	-	163444-163728	hsa-miR-1303	MIMAT0005891	161	-19.16	161	-19.16	386833	22	284	219
KJ426589.1:163444|163728	-	163444-163728	hsa-miR-6127	MIMAT0024610	152	-27.9	152	-27.9	436039	19	284	51
KJ426589.1:163444|163728	-	163444-163728	hsa-miR-6870-3p	MIMAT0027641	153	-18.65	153	-18.65	162574	22	284	144
KJ426589.1:163444|163728	-	163444-163728	hsa-miR-4687-5p	MIMAT0019774	159	-25.44	159	-25.44	236914	22	284	151
KJ426589.1:163444|163728	-	163444-163728	hsa-miR-6886-3p	MIMAT0027673	160	-31.8	160	-31.8	148591	21	284	151
KJ426589.1:163444|163728	-	163444-163728	hsa-miR-6072	MIMAT0023697	157	-21.25	157	-21.25	90181	22	284	137
KJ426589.1:163444|163728	-	163444-163728	hsa-miR-877-3p	MIMAT0004950	153	-29.11	153	-29.11	462943	21	284	150
KJ426589.1:163444|163728	-	163444-163728	hsa-miR-3648	MIMAT0018068	151	-25.75	151	-25.75	323998	21	284	257
KJ426589.1:163444|163728	-	163444-163728	hsa-miR-6827-3p	MIMAT0027555	152	-20.99	152	-20.99	238330	21	284	82
KJ426589.1:163444|163728	-	163444-163728	hsa-miR-4290	MIMAT0016921	163	-27.62	163	-27.62	408073	19	284	153
KJ426589.1:163969|164357	-	163969-164357	hsa-miR-7106-5p	MIMAT0028109	154	-23.63	154	-23.63	74905	20	388	46
KJ426589.1:163969|164357	-	163969-164357	hsa-miR-7160-3p	MIMAT0028231	153	-22.55	153	-22.55	317218	21	388	364
KJ426589.1:163969|164357	-	163969-164357	hsa-miR-1908-3p	MIMAT0026916	150	-22.37	150	-22.37	350671	21	388	350
KJ426589.1:163969|164357	-	163969-164357	hsa-miR-602	MIMAT0003270	156	-25.44	156	-25.44	232435	23	388	51
KJ426589.1:163969|164357	-	163969-164357	hsa-miR-4640-5p	MIMAT0019699	156	-42.46	156	-42.46	133492	23	388	46
KJ426589.1:163969|164357	-	163969-164357	hsa-miR-6777-5p	MIMAT0027454	161	-31.83	161	-31.83	405364	23	388	46
KJ426589.1:163969|164357	-	163969-164357	hsa-miR-137-5p	MIMAT0037310	155	-21.88	155	-21.88	112429	23	388	193
KJ426589.1:163969|164357	-	163969-164357	hsa-miR-3158-3p	MIMAT0015032	151	-14.91	151	-14.91	187654	22	388	68
KJ426589.1:163969|164357	-	163969-164357	hsa-miR-1203	MIMAT0005866	153	-21.07	153	-21.07	390319	21	388	323
KJ426589.1:163969|164357	-	163969-164357	hsa-miR-4428	MIMAT0018943	150	-23.28	150	-23.28	353857	22	388	129
KJ426589.1:163969|164357	-	163969-164357	hsa-miR-6790-3p	MIMAT0027481	150	-30.25	150	-30.25	69949	21	388	178
KJ426589.1:163969|164357	-	163969-164357	hsa-miR-3648	MIMAT0018068	152	-24.7	152	-24.7	323944	21	388	105
KJ426589.1:163969|164357	-	163969-164357	hsa-miR-6770-3p	MIMAT0027441	150	-18.72	150	-18.72	72781	21	388	153
KJ426589.1:163969|164357	-	163969-164357	hsa-miR-6785-3p	MIMAT0027471	150	-29.22	150	-29.22	379876	21	388	219
KJ426589.1:163969|164357	-	163969-164357	hsa-miR-8072	MIMAT0030999	303	-56.92	152	-31.26	341644	20	388	151 101
KJ426589.1:163969|164357	-	163969-164357	hsa-miR-34c-5p	MIMAT0000686	151	-18.36	151	-18.36	358105	23	388	139
KJ426589.1:163969|164357	-	163969-164357	hsa-miR-10392-3p	MIMAT0041616	152	-35.84	152	-35.84	257215	24	388	175
KJ426589.1:163969|164357	-	163969-164357	hsa-miR-12115	MIMAT0049009	161	-28.56	161	-28.56	261109	24	388	134
KJ426589.1:163969|164357	-	163969-164357	hsa-miR-1281	MIMAT0005939	150	-20.79	150	-20.79	165883	17	388	209
KJ426589.1:163969|164357	-	163969-164357	hsa-miR-4676-3p	MIMAT0019759	151	-24.01	151	-24.01	59506	22	388	229
KJ426589.1:163969|164357	-	163969-164357	hsa-miR-4634	MIMAT0019691	155	-30.66	155	-30.66	20920	19	388	7
KJ426589.1:163969|164357	-	163969-164357	hsa-miR-765	MIMAT0003945	152	-22.05	152	-22.05	288544	21	388	45
KJ426589.1:163969|164357	-	163969-164357	hsa-miR-596	MIMAT0003264	157	-23.9	157	-23.9	418816	21	388	241
KJ426589.1:163969|164357	-	163969-164357	hsa-miR-503-3p	MIMAT0022925	165	-26.5	165	-26.5	281287	23	388	194
KJ426589.1:163969|164357	-	163969-164357	hsa-miR-4745-3p	MIMAT0019879	151	-35.86	151	-35.86	336688	23	388	177
KJ426589.1:163969|164357	-	163969-164357	hsa-miR-4468	MIMAT0018995	151	-17.15	151	-17.15	419878	18	388	325
KJ426589.1:163969|164357	-	163969-164357	hsa-miR-29b-2-5p	MIMAT0004515	151	-18.96	151	-18.96	134200	22	388	63
KJ426589.1:163969|164357	-	163969-164357	hsa-miR-3185	MIMAT0015065	152	-18.41	152	-18.41	329431	23	388	129
KJ426589.1:163969|164357	-	163969-164357	hsa-miR-629-5p	MIMAT0004810	150	-18.99	150	-18.99	375274	21	388	80
KJ426589.1:163969|164357	-	163969-164357	hsa-miR-6746-3p	MIMAT0027393	156	-25.42	156	-25.42	453154	22	388	238
KJ426589.1:163969|164357	-	163969-164357	hsa-miR-10394-3p	MIMAT0041620	151	-33.07	151	-33.07	67294	23	388	3
KJ426589.1:163969|164357	-	163969-164357	hsa-miR-7978	MIMAT0031181	152	-17.1	152	-17.1	223585	21	388	35
KJ426589.1:163969|164357	-	163969-164357	hsa-miR-2355-3p	MIMAT0017950	151	-19.96	151	-19.96	292438	22	388	303
KJ426589.1:163969|164357	-	163969-164357	hsa-miR-4783-3p	MIMAT0019947	150	-31.88	150	-31.88	101809	23	388	160
KJ426589.1:163969|164357	-	163969-164357	hsa-miR-10401-3p	MIMAT0041634	156	-33.58	156	-33.58	80746	21	388	355
KJ426589.1:163969|164357	-	163969-164357	hsa-miR-2681-5p	MIMAT0013515	151	-20.31	151	-20.31	66586	22	388	225
KJ426589.1:163969|164357	-	163969-164357	hsa-miR-6815-5p	MIMAT0027530	150	-26.55	150	-26.55	219514	23	388	153
KJ426589.1:163969|164357	-	163969-164357	hsa-miR-193b-5p	MIMAT0004767	150	-28.03	150	-28.03	155086	22	388	78
KJ426589.1:163969|164357	-	163969-164357	hsa-miR-4467	MIMAT0018994	161	-33.66	161	-33.66	114553	22	388	148
KJ426589.1:163969|164357	-	163969-164357	hsa-miR-138-5p	MIMAT0000430	169	-26	169	-26	144643	23	388	33
KJ426589.1:163969|164357	-	163969-164357	hsa-miR-1199-3p	MIMAT0031120	154	-24.05	154	-24.05	296332	21	388	349
KJ426589.1:163969|164357	-	163969-164357	hsa-miR-10400-5p	MIMAT0041631	175	-37.98	175	-37.98	393151	21	388	152
KJ426589.1:163969|164357	-	163969-164357	hsa-miR-3960	MIMAT0019337	480	-105.8	166	-39.98	71365	20	388	152 20 102
KJ426589.1:163969|164357	-	163969-164357	hsa-miR-4787-5p	MIMAT0019956	153	-40.29	153	-40.29	392089	22	388	158
KJ426589.1:163969|164357	-	163969-164357	hsa-miR-572	MIMAT0003237	164	-41.27	164	-41.27	322705	20	388	169
KJ426589.1:163969|164357	-	163969-164357	hsa-miR-6820-5p	MIMAT0027540	151	-24.24	151	-24.24	194026	19	388	144
KJ426589.1:163969|164357	-	163969-164357	hsa-miR-6791-3p	MIMAT0027483	151	-22.36	151	-22.36	36496	21	388	204
KJ426589.1:163975|164425	+	163975-164425	hsa-miR-4640-5p	MIMAT0019699	156	-42.46	156	-42.46	133518	23	450	40
KJ426589.1:163975|164425	+	163975-164425	hsa-miR-2681-5p	MIMAT0013515	151	-20.31	151	-20.31	66612	22	450	219
KJ426589.1:163975|164425	+	163975-164425	hsa-miR-3158-3p	MIMAT0015032	151	-14.91	151	-14.91	187680	22	450	62
KJ426589.1:163975|164425	+	163975-164425	hsa-miR-6777-5p	MIMAT0027454	161	-31.83	161	-31.83	405390	23	450	40
KJ426589.1:163975|164425	+	163975-164425	hsa-miR-6790-3p	MIMAT0027481	150	-30.25	150	-30.25	69975	21	450	172
KJ426589.1:163975|164425	+	163975-164425	hsa-miR-1203	MIMAT0005866	153	-21.07	153	-21.07	390345	21	450	317
KJ426589.1:163975|164425	+	163975-164425	hsa-miR-765	MIMAT0003945	152	-22.05	152	-22.05	288570	21	450	39
KJ426589.1:163975|164425	+	163975-164425	hsa-miR-2355-3p	MIMAT0017950	151	-19.96	151	-19.96	292464	22	450	297
KJ426589.1:163975|164425	+	163975-164425	hsa-miR-1908-3p	MIMAT0026916	150	-22.37	150	-22.37	350697	21	450	344
KJ426589.1:163975|164425	+	163975-164425	hsa-miR-4783-3p	MIMAT0019947	150	-31.88	150	-31.88	101835	23	450	154
KJ426589.1:163975|164425	+	163975-164425	hsa-miR-6791-3p	MIMAT0027483	151	-22.36	151	-22.36	36522	21	450	198
KJ426589.1:163975|164425	+	163975-164425	hsa-miR-4468	MIMAT0018995	151	-17.15	151	-17.15	419904	18	450	319
KJ426589.1:163975|164425	+	163975-164425	hsa-miR-138-5p	MIMAT0000430	169	-26	169	-26	144669	23	450	27
KJ426589.1:163975|164425	+	163975-164425	hsa-miR-3928-3p	MIMAT0018205	150	-21.95	150	-21.95	27141	22	450	366
KJ426589.1:163975|164425	+	163975-164425	hsa-miR-602	MIMAT0003270	156	-25.44	156	-25.44	232461	23	450	45
KJ426589.1:163975|164425	+	163975-164425	hsa-miR-629-5p	MIMAT0004810	150	-18.99	150	-18.99	375300	21	450	74
KJ426589.1:163975|164425	+	163975-164425	hsa-miR-10401-3p	MIMAT0041634	156	-33.58	156	-33.58	80772	21	450	349
KJ426589.1:163975|164425	+	163975-164425	hsa-miR-6746-3p	MIMAT0027393	156	-25.42	156	-25.42	453180	22	450	232
KJ426589.1:163975|164425	+	163975-164425	hsa-miR-7160-3p	MIMAT0028231	153	-22.55	153	-22.55	317244	21	450	358
KJ426589.1:163975|164425	+	163975-164425	hsa-miR-6785-3p	MIMAT0027471	150	-29.22	150	-29.22	379902	21	450	213
KJ426589.1:163975|164425	+	163975-164425	hsa-miR-3648	MIMAT0018068	152	-24.7	152	-24.7	323970	21	450	99
KJ426589.1:163975|164425	+	163975-164425	hsa-miR-8072	MIMAT0030999	456	-87.21	153	-31.26	341670	20	450	419 145 95
KJ426589.1:163975|164425	+	163975-164425	hsa-miR-516a-5p	MIMAT0004770	153	-24.15	153	-24.15	158298	23	450	368
KJ426589.1:163975|164425	+	163975-164425	hsa-miR-34c-5p	MIMAT0000686	151	-18.36	151	-18.36	358131	23	450	133
KJ426589.1:163975|164425	+	163975-164425	hsa-miR-3185	MIMAT0015065	152	-18.41	152	-18.41	329457	23	450	123
KJ426589.1:163975|164425	+	163975-164425	hsa-miR-6829-3p	MIMAT0027559	158	-21.25	158	-21.25	24132	20	450	405
KJ426589.1:163975|164425	+	163975-164425	hsa-miR-7978	MIMAT0031181	152	-17.1	152	-17.1	223611	21	450	29
KJ426589.1:163975|164425	+	163975-164425	hsa-miR-503-3p	MIMAT0022925	165	-26.5	165	-26.5	281313	23	450	188
KJ426589.1:163975|164425	+	163975-164425	hsa-miR-7106-5p	MIMAT0028109	154	-23.63	154	-23.63	74931	20	450	40
KJ426589.1:163975|164425	+	163975-164425	hsa-miR-137-5p	MIMAT0037310	155	-21.88	155	-21.88	112455	23	450	187
KJ426589.1:163975|164425	+	163975-164425	hsa-miR-10400-5p	MIMAT0041631	333	-67.93	175	-37.98	393177	21	450	146 420
KJ426589.1:163975|164425	+	163975-164425	hsa-miR-12115	MIMAT0049009	161	-28.56	161	-28.56	261135	24	450	128
KJ426589.1:163975|164425	+	163975-164425	hsa-miR-29b-2-5p	MIMAT0004515	151	-18.96	151	-18.96	134226	22	450	57
KJ426589.1:163975|164425	+	163975-164425	hsa-miR-6815-5p	MIMAT0027530	150	-26.55	150	-26.55	219540	23	450	147
KJ426589.1:163975|164425	+	163975-164425	hsa-miR-4745-3p	MIMAT0019879	151	-35.86	151	-35.86	336714	23	450	171
KJ426589.1:163975|164425	+	163975-164425	hsa-miR-4634	MIMAT0019691	155	-30.66	155	-30.66	20946	19	450	1
KJ426589.1:163975|164425	+	163975-164425	hsa-miR-1199-3p	MIMAT0031120	154	-24.05	154	-24.05	296358	21	450	343
KJ426589.1:163975|164425	+	163975-164425	hsa-miR-3960	MIMAT0019337	641	-140.56	166	-39.98	71391	20	450	146 420 14 96
KJ426589.1:163975|164425	+	163975-164425	hsa-miR-4467	MIMAT0018994	317	-59.89	161	-33.66	114579	22	450	142 419
KJ426589.1:163975|164425	+	163975-164425	hsa-miR-12120	MIMAT0049014	155	-30.38	155	-30.38	451941	26	450	361
KJ426589.1:163975|164425	+	163975-164425	hsa-miR-10392-3p	MIMAT0041616	152	-35.84	152	-35.84	257241	24	450	169
KJ426589.1:163975|164425	+	163975-164425	hsa-miR-4428	MIMAT0018943	150	-23.28	150	-23.28	353883	22	450	123
KJ426589.1:163975|164425	+	163975-164425	hsa-miR-1281	MIMAT0005939	150	-20.79	150	-20.79	165909	17	450	203
KJ426589.1:163975|164425	+	163975-164425	hsa-miR-450b-3p	MIMAT0004910	154	-19.64	154	-19.64	193344	22	450	389
KJ426589.1:163975|164425	+	163975-164425	hsa-miR-6820-5p	MIMAT0027540	151	-24.24	151	-24.24	194052	19	450	138
KJ426589.1:163975|164425	+	163975-164425	hsa-miR-596	MIMAT0003264	157	-23.9	157	-23.9	418842	21	450	235
KJ426589.1:163975|164425	+	163975-164425	hsa-miR-4676-3p	MIMAT0019759	151	-24.01	151	-24.01	59532	22	450	223
KJ426589.1:163975|164425	+	163975-164425	hsa-miR-6770-3p	MIMAT0027441	150	-18.72	150	-18.72	72807	21	450	147
KJ426589.1:163975|164425	+	163975-164425	hsa-miR-10394-3p	MIMAT0041620	151	-32.23	151	-32.23	67320	23	450	1
KJ426589.1:163975|164425	+	163975-164425	hsa-miR-4787-5p	MIMAT0019956	153	-40.29	153	-40.29	392115	22	450	152
KJ426589.1:163975|164425	+	163975-164425	hsa-miR-193b-5p	MIMAT0004767	150	-28.03	150	-28.03	155112	22	450	72
KJ426589.1:163975|164425	+	163975-164425	hsa-miR-572	MIMAT0003237	164	-41.27	164	-41.27	322731	20	450	163
KJ426589.1:166308|166615	+	166308-166615	hsa-miR-10399-5p	MIMAT0041629	158	-15.37	158	-15.37	324323	21	307	110
KJ426589.1:166308|166615	+	166308-166615	hsa-miR-6888-3p	MIMAT0027677	161	-21.72	161	-21.72	140951	21	307	91
KJ426589.1:166308|166615	+	166308-166615	hsa-miR-4705	MIMAT0019805	158	-17.31	158	-17.31	329987	22	307	122
KJ426589.1:166308|166615	+	166308-166615	hsa-miR-6758-3p	MIMAT0027417	160	-21.91	160	-21.91	204848	20	307	85
KJ426589.1:166308|166615	+	166308-166615	hsa-miR-3138	MIMAT0015006	162	-24.79	162	-24.79	73514	24	307	246
KJ426589.1:166308|166615	+	166308-166615	hsa-miR-454-3p	MIMAT0003885	161	-13.85	161	-13.85	452294	23	307	153
KJ426589.1:166308|166615	+	166308-166615	hsa-miR-935	MIMAT0004978	154	-18.85	154	-18.85	311579	23	307	58
KJ426589.1:166308|166615	+	166308-166615	hsa-miR-7107-3p	MIMAT0028112	156	-29.55	156	-29.55	421496	27	307	85
KJ426589.1:166308|166615	+	166308-166615	hsa-miR-8077	MIMAT0031004	154	-21.44	154	-21.44	397424	22	307	159
KJ426589.1:166308|166615	+	166308-166615	hsa-miR-873-5p	MIMAT0004953	150	-17.48	150	-17.48	123959	21	307	40
KJ426589.1:166308|166615	+	166308-166615	hsa-miR-4724-3p	MIMAT0019842	152	-15.95	152	-15.95	317066	21	307	52
KJ426589.1:166308|166615	+	166308-166615	hsa-miR-4634	MIMAT0019691	156	-26.29	156	-26.29	20945	19	307	71
KJ426589.1:166308|166615	+	166308-166615	hsa-miR-216a-5p	MIMAT0000273	151	-17.27	151	-17.27	113693	22	307	263
KJ426589.1:166308|166615	+	166308-166615	hsa-miR-485-5p	MIMAT0002175	155	-18.77	155	-18.77	339368	22	307	159
KJ426589.1:166308|166615	+	166308-166615	hsa-miR-132-5p	MIMAT0004594	150	-25.31	150	-25.31	384149	22	307	68
KJ426589.1:166308|166615	+	166308-166615	hsa-miR-2278	MIMAT0011778	161	-23.3	161	-23.3	248744	22	307	254
KJ426589.1:166308|166615	+	166308-166615	hsa-miR-4793-5p	MIMAT0019965	151	-22.21	151	-22.21	214583	24	307	278
KJ426589.1:166308|166615	+	166308-166615	hsa-miR-6501-3p	MIMAT0025459	160	-20.44	160	-20.44	412646	23	307	257
KJ426589.1:166308|166615	+	166308-166615	hsa-miR-6736-5p	MIMAT0027373	154	-20.39	154	-20.39	98294	21	307	234
KJ426589.1:166308|166615	+	166308-166615	hsa-miR-130a-3p	MIMAT0000425	153	-13.06	153	-13.06	351935	22	307	155
KJ426589.1:166308|166615	+	166308-166615	hsa-miR-3125	MIMAT0014988	155	-16.28	155	-16.28	85196	20	307	270
KJ426589.1:166308|166615	+	166308-166615	hsa-miR-6769b-5p	MIMAT0027620	169	-32.7	169	-32.7	412115	23	307	236
KJ426589.1:166308|166615	+	166308-166615	hsa-miR-1262	MIMAT0005914	150	-18.64	150	-18.64	416363	22	307	238
KJ426589.1:166308|166615	+	166308-166615	hsa-miR-4632-5p	MIMAT0022977	165	-36.22	165	-36.22	295295	23	307	255
KJ426589.1:166308|166615	+	166308-166615	hsa-miR-8070	MIMAT0030997	153	-19	153	-19	133871	22	307	113
KJ426589.1:166308|166615	+	166308-166615	hsa-miR-6800-3p	MIMAT0027501	154	-25.22	154	-25.22	192104	21	307	33
KJ426589.1:166308|166615	+	166308-166615	hsa-miR-3666	MIMAT0018088	150	-12.29	150	-12.29	216884	21	307	156
KJ426589.1:166308|166615	+	166308-166615	hsa-miR-503-5p	MIMAT0002874	160	-18.9	160	-18.9	411053	23	307	253
KJ426589.1:166308|166615	+	166308-166615	hsa-miR-6786-5p	MIMAT0027472	150	-25.86	150	-25.86	454418	21	307	239
KJ426589.1:166308|166615	+	166308-166615	hsa-miR-6884-5p	MIMAT0027668	150	-18.15	150	-18.15	129092	22	307	161
KJ426589.1:166308|166615	+	166308-166615	hsa-miR-10522-5p	MIMAT0041991	151	-16.94	151	-16.94	58292	21	307	228
KJ426589.1:166308|166615	+	166308-166615	hsa-miR-3929	MIMAT0018206	152	-24.47	152	-24.47	440435	23	307	157
KJ426589.1:166308|166615	+	166308-166615	hsa-miR-6840-3p	MIMAT0027583	150	-22.04	150	-22.04	89975	22	307	41
KJ426589.1:166308|166615	+	166308-166615	hsa-miR-6748-5p	MIMAT0027396	171	-27.16	171	-27.16	170510	22	307	235
KJ426589.1:166308|166615	+	166308-166615	hsa-miR-6769a-5p	MIMAT0027438	159	-22.98	159	-22.98	213875	21	307	238
KJ426589.1:166308|166615	+	166308-166615	hsa-miR-6859-5p	MIMAT0027618	151	-19.27	151	-19.27	291578	23	307	266
KJ426589.1:166308|166615	+	166308-166615	hsa-miR-3683	MIMAT0018111	152	-24.63	152	-24.63	153695	22	307	68
KJ426589.1:169325|170479	+	169325-169472	hsa-miR-6741-3p	MIMAT0027384	153	-26.98	153	-26.98	265678	22	147	108
KJ426589.1:169325|170479	+	169325-169472	hsa-miR-3921	MIMAT0018196	150	-22.01	150	-22.01	440908	23	147	4
KJ426589.1:169325|170479	+	169325-169472	hsa-miR-6741-3p	MIMAT0027384	153	-26.98	153	-26.98	265679	22	147	108
KJ426589.1:169325|170479	+	169325-169472	hsa-miR-3191-5p	MIMAT0022732	150	-22.18	150	-22.18	148328	22	147	7
KJ426589.1:169325|170479	+	169325-169472	hsa-miR-548v	MIMAT0015020	156	-20.46	156	-20.46	55226	22	147	26
KJ426589.1:169325|170479	+	169325-169472	hsa-miR-6822-3p	MIMAT0027545	155	-18.27	155	-18.27	282493	24	147	107
KJ426589.1:169325|170479	+	169325-169472	hsa-miR-3921	MIMAT0018196	150	-22.01	150	-22.01	440909	23	147	4
KJ426589.1:169325|170479	+	169325-169472	hsa-miR-548v	MIMAT0015020	156	-20.46	156	-20.46	55225	22	147	26
KJ426589.1:169325|170479	+	169325-169472	hsa-miR-4786-3p	MIMAT0019955	161	-26.17	161	-26.17	418075	22	147	34
KJ426589.1:169325|170479	+	169325-169472	hsa-miR-4786-3p	MIMAT0019955	161	-26.17	161	-26.17	418076	22	147	34
KJ426589.1:169325|170479	+	169325-169472	hsa-miR-6858-3p	MIMAT0027617	153	-19.4	153	-19.4	77705	22	147	29
KJ426589.1:169325|170479	+	169325-169472	hsa-miR-6822-3p	MIMAT0027545	155	-18.27	155	-18.27	282494	24	147	107
KJ426589.1:169325|170479	+	169325-169472	hsa-miR-5690	MIMAT0022482	152	-17.6	152	-17.6	47260	21	147	23
KJ426589.1:169325|170479	+	169325-169472	hsa-miR-6858-3p	MIMAT0027617	153	-19.4	153	-19.4	77704	22	147	29
KJ426589.1:169325|170479	+	169325-169472	hsa-miR-3191-5p	MIMAT0022732	150	-22.18	150	-22.18	148327	22	147	7
KJ426589.1:169325|170479	+	169325-169472	hsa-miR-5690	MIMAT0022482	152	-17.6	152	-17.6	47261	21	147	23
KJ426589.1:169325|170479	+	170055-170158	hsa-miR-3692-3p	MIMAT0018122	156	-21.81	156	-21.81	37317	24	103	16
KJ426589.1:169325|170479	+	170055-170158	hsa-miR-3692-3p	MIMAT0018122	156	-21.81	156	-21.81	37316	24	103	16
KJ426589.1:169325|170479	+	170055-170158	hsa-miR-1272	MIMAT0005925	153	-17.22	153	-17.22	109709	26	103	29
KJ426589.1:169325|170479	+	170055-170158	hsa-miR-582-5p	MIMAT0003247	151	-20.31	151	-20.31	274320	23	103	4
KJ426589.1:169325|170479	+	170055-170158	hsa-miR-589-3p	MIMAT0003256	155	-15.43	155	-15.43	139092	24	103	11
KJ426589.1:169325|170479	+	170055-170158	hsa-miR-542-5p	MIMAT0003340	154	-18.97	154	-18.97	269541	23	103	33
KJ426589.1:169325|170479	+	170055-170158	hsa-miR-589-3p	MIMAT0003256	155	-15.43	155	-15.43	139091	24	103	11
KJ426589.1:169325|170479	+	170055-170158	hsa-miR-6832-3p	MIMAT0027565	151	-11.85	151	-11.85	435390	20	103	49
KJ426589.1:169325|170479	+	170055-170158	hsa-miR-542-5p	MIMAT0003340	154	-18.97	154	-18.97	269540	23	103	33
KJ426589.1:169325|170479	+	170055-170158	hsa-miR-582-5p	MIMAT0003247	151	-20.31	151	-20.31	274319	23	103	4
KJ426589.1:169325|170479	+	170055-170158	hsa-miR-1272	MIMAT0005925	153	-17.22	153	-17.22	109710	26	103	29
KJ426589.1:169325|170479	+	170055-170158	hsa-miR-6832-3p	MIMAT0027565	151	-11.85	151	-11.85	435389	20	103	49
KJ426589.1:169325|170479	+	170404-170479	hsa-miR-3117-3p	MIMAT0014979	169	-22.38	169	-22.38	145492	21	75	37
KJ426589.1:169325|170479	+	170404-170479	hsa-miR-3661	MIMAT0018082	151	-31.2	151	-31.2	55576	22	75	38
KJ426589.1:169325|170479	+	170404-170479	hsa-miR-6876-3p	MIMAT0027653	151	-21.93	151	-21.93	359839	24	75	18
KJ426589.1:169325|170479	+	170404-170479	hsa-miR-337-3p	MIMAT0000754	168	-22.22	168	-22.22	394177	22	75	29
KJ426589.1:169325|170479	+	170404-170479	hsa-miR-7107-3p	MIMAT0028112	151	-16.49	151	-16.49	421612	27	75	13
KJ426589.1:169325|170479	+	170404-170479	hsa-miR-3120-5p	MIMAT0019198	162	-21.88	162	-21.88	343024	21	75	17
KJ426589.1:169325|170479	+	170404-170479	hsa-miR-6888-3p	MIMAT0027677	156	-13.39	156	-13.39	141067	21	75	19
KJ426589.1:169325|170479	+	170404-170479	hsa-miR-3192-3p	MIMAT0027027	152	-15.34	152	-15.34	31858	21	75	13
KJ426589.1:169325|170497	+	169325-169472	hsa-miR-6741-3p	MIMAT0027384	153	-26.98	153	-26.98	265678	22	147	108
KJ426589.1:169325|170497	+	169325-169472	hsa-miR-3921	MIMAT0018196	150	-22.01	150	-22.01	440908	23	147	4
KJ426589.1:169325|170497	+	169325-169472	hsa-miR-6741-3p	MIMAT0027384	153	-26.98	153	-26.98	265679	22	147	108
KJ426589.1:169325|170497	+	169325-169472	hsa-miR-3191-5p	MIMAT0022732	150	-22.18	150	-22.18	148328	22	147	7
KJ426589.1:169325|170497	+	169325-169472	hsa-miR-548v	MIMAT0015020	156	-20.46	156	-20.46	55226	22	147	26
KJ426589.1:169325|170497	+	169325-169472	hsa-miR-6822-3p	MIMAT0027545	155	-18.27	155	-18.27	282493	24	147	107
KJ426589.1:169325|170497	+	169325-169472	hsa-miR-3921	MIMAT0018196	150	-22.01	150	-22.01	440909	23	147	4
KJ426589.1:169325|170497	+	169325-169472	hsa-miR-548v	MIMAT0015020	156	-20.46	156	-20.46	55225	22	147	26
KJ426589.1:169325|170497	+	169325-169472	hsa-miR-4786-3p	MIMAT0019955	161	-26.17	161	-26.17	418075	22	147	34
KJ426589.1:169325|170497	+	169325-169472	hsa-miR-4786-3p	MIMAT0019955	161	-26.17	161	-26.17	418076	22	147	34
KJ426589.1:169325|170497	+	169325-169472	hsa-miR-6858-3p	MIMAT0027617	153	-19.4	153	-19.4	77705	22	147	29
KJ426589.1:169325|170497	+	169325-169472	hsa-miR-6822-3p	MIMAT0027545	155	-18.27	155	-18.27	282494	24	147	107
KJ426589.1:169325|170497	+	169325-169472	hsa-miR-5690	MIMAT0022482	152	-17.6	152	-17.6	47260	21	147	23
KJ426589.1:169325|170497	+	169325-169472	hsa-miR-6858-3p	MIMAT0027617	153	-19.4	153	-19.4	77704	22	147	29
KJ426589.1:169325|170497	+	169325-169472	hsa-miR-3191-5p	MIMAT0022732	150	-22.18	150	-22.18	148327	22	147	7
KJ426589.1:169325|170497	+	169325-169472	hsa-miR-5690	MIMAT0022482	152	-17.6	152	-17.6	47261	21	147	23
KJ426589.1:169325|170497	+	170055-170158	hsa-miR-3692-3p	MIMAT0018122	156	-21.81	156	-21.81	37317	24	103	16
KJ426589.1:169325|170497	+	170055-170158	hsa-miR-3692-3p	MIMAT0018122	156	-21.81	156	-21.81	37316	24	103	16
KJ426589.1:169325|170497	+	170055-170158	hsa-miR-1272	MIMAT0005925	153	-17.22	153	-17.22	109709	26	103	29
KJ426589.1:169325|170497	+	170055-170158	hsa-miR-582-5p	MIMAT0003247	151	-20.31	151	-20.31	274320	23	103	4
KJ426589.1:169325|170497	+	170055-170158	hsa-miR-589-3p	MIMAT0003256	155	-15.43	155	-15.43	139092	24	103	11
KJ426589.1:169325|170497	+	170055-170158	hsa-miR-542-5p	MIMAT0003340	154	-18.97	154	-18.97	269541	23	103	33
KJ426589.1:169325|170497	+	170055-170158	hsa-miR-589-3p	MIMAT0003256	155	-15.43	155	-15.43	139091	24	103	11
KJ426589.1:169325|170497	+	170055-170158	hsa-miR-6832-3p	MIMAT0027565	151	-11.85	151	-11.85	435390	20	103	49
KJ426589.1:169325|170497	+	170055-170158	hsa-miR-542-5p	MIMAT0003340	154	-18.97	154	-18.97	269540	23	103	33
KJ426589.1:169325|170497	+	170055-170158	hsa-miR-582-5p	MIMAT0003247	151	-20.31	151	-20.31	274319	23	103	4
KJ426589.1:169325|170497	+	170055-170158	hsa-miR-1272	MIMAT0005925	153	-17.22	153	-17.22	109710	26	103	29
KJ426589.1:169325|170497	+	170055-170158	hsa-miR-6832-3p	MIMAT0027565	151	-11.85	151	-11.85	435389	20	103	49
KJ426589.1:169325|170497	+	170404-170497	hsa-miR-3192-3p	MIMAT0027027	152	-15.34	152	-15.34	31857	21	93	13
KJ426589.1:169325|170497	+	170404-170497	hsa-miR-3117-3p	MIMAT0014979	169	-22.38	169	-22.38	145491	21	93	37
KJ426589.1:169325|170497	+	170404-170497	hsa-miR-7107-3p	MIMAT0028112	151	-16.49	151	-16.49	421611	27	93	13
KJ426589.1:169325|170497	+	170404-170497	hsa-miR-6068	MIMAT0023693	153	-26.59	153	-26.59	103719	21	93	72
KJ426589.1:169325|170497	+	170404-170497	hsa-miR-3120-5p	MIMAT0019198	162	-21.88	162	-21.88	343023	21	93	17
KJ426589.1:169325|170497	+	170404-170497	hsa-miR-6804-3p	MIMAT0027509	156	-28.56	156	-28.56	154341	22	93	57
KJ426589.1:169325|170497	+	170404-170497	hsa-miR-6876-3p	MIMAT0027653	151	-21.93	151	-21.93	359838	24	93	18
KJ426589.1:169325|170497	+	170404-170497	hsa-miR-3661	MIMAT0018082	151	-31.2	151	-31.2	55575	22	93	38
KJ426589.1:169325|170497	+	170404-170497	hsa-miR-337-3p	MIMAT0000754	168	-22.22	168	-22.22	394176	22	93	29
KJ426589.1:169325|170497	+	170404-170497	hsa-miR-6888-3p	MIMAT0027677	156	-13.39	156	-13.39	141066	21	93	19
KJ426589.1:174043|174431	-	174043-174227	hsa-miR-219b-5p	MIMAT0019747	167	-17.09	167	-17.09	151872	22	184	1
KJ426589.1:174043|174431	-	174043-174227	hsa-miR-6876-5p	MIMAT0027652	167	-25.44	167	-25.44	241965	22	184	111
KJ426589.1:174043|174431	-	174043-174227	hsa-miR-6868-5p	MIMAT0027636	157	-19.9	157	-19.9	429939	22	184	1
KJ426589.1:174043|174431	-	174043-174227	hsa-miR-7156-5p	MIMAT0028222	153	-22.95	153	-22.95	172227	23	184	73
KJ426589.1:174043|174431	-	174043-174227	hsa-miR-30c-2-3p	MIMAT0004550	158	-26.05	158	-26.05	182139	22	184	86
KJ426589.1:174043|174431	-	174043-174227	hsa-miR-4533	MIMAT0019072	172	-26.99	172	-26.99	395601	22	184	114
KJ426589.1:174043|174431	-	174043-174227	hsa-miR-3074-5p	MIMAT0019208	151	-19.22	151	-19.22	20184	21	184	135
KJ426589.1:174043|174431	-	174043-174227	hsa-miR-3922-5p	MIMAT0019227	163	-27.63	163	-27.63	96471	23	184	143
KJ426589.1:174043|174431	-	174043-174227	hsa-miR-655-5p	MIMAT0026626	151	-13.65	151	-13.65	462153	22	184	107
KJ426589.1:174043|174431	-	174043-174227	hsa-miR-4476	MIMAT0019003	159	-19.13	159	-19.13	84966	22	184	113
KJ426589.1:174043|174431	-	174043-174227	hsa-miR-3173-3p	MIMAT0015048	161	-20.09	161	-20.09	378963	22	184	111
KJ426589.1:174043|174431	-	174043-174227	hsa-miR-30c-1-3p	MIMAT0004674	154	-23.8	154	-23.8	417018	22	184	86
KJ426589.1:174043|174431	-	174043-174227	hsa-miR-345-3p	MIMAT0022698	151	-26.66	151	-26.66	408168	22	184	7
KJ426589.1:174043|174431	-	174043-174227	hsa-miR-6830-5p	MIMAT0027560	154	-22.24	154	-22.24	235239	22	184	118
KJ426589.1:174043|174431	-	174043-174227	hsa-miR-212-3p	MIMAT0000269	150	-17.12	150	-17.12	186564	21	184	102
KJ426589.1:174043|174431	-	174043-174227	hsa-miR-4740-3p	MIMAT0019870	154	-27.41	154	-27.41	285153	22	184	164
KJ426589.1:174043|174431	-	174043-174227	hsa-miR-4655-5p	MIMAT0019721	155	-24.35	155	-24.35	302853	22	184	28
KJ426589.1:174043|174431	-	174043-174227	hsa-miR-616-5p	MIMAT0003284	167	-15.04	167	-15.04	144438	22	184	49
KJ426589.1:174043|174431	-	174344-174431	hsa-miR-3667-3p	MIMAT0018090	153	-20.48	153	-20.48	430615	22	87	1
KJ426589.1:174043|174431	-	174344-174431	hsa-miR-4647	MIMAT0019709	153	-14.98	153	-14.98	215737	23	87	29
KJ426589.1:174043|174431	-	174344-174431	hsa-miR-10397-5p	MIMAT0041625	162	-23.03	162	-23.03	195028	22	87	60
KJ426589.1:174043|174431	-	174344-174431	hsa-miR-7160-3p	MIMAT0028231	157	-22.81	157	-22.81	317335	21	87	5
KJ426589.1:174043|174431	-	174344-174431	hsa-miR-4426	MIMAT0018941	150	-14.86	150	-14.86	372205	17	87	34
KJ426589.1:174043|174431	-	174344-174431	hsa-miR-6886-3p	MIMAT0027673	151	-24.86	151	-24.86	148654	21	87	3
KJ426589.1:174043|174431	-	174344-174431	hsa-miR-3198	MIMAT0015083	155	-24.4	155	-24.4	183169	22	87	48
KJ426589.1:174043|174431	-	174344-174431	hsa-miR-4662b	MIMAT0019736	156	-18.27	156	-18.27	73783	22	87	31
KJ426589.1:174043|174431	-	174344-174431	hsa-miR-6859-5p	MIMAT0027618	156	-22.47	156	-22.47	291670	23	87	33
KJ426589.1:174043|174431	-	174344-174431	hsa-miR-6514-5p	MIMAT0025484	150	-15.07	150	-15.07	62809	23	87	49
KJ426589.1:178707|179083	-	178707-179083	hsa-miR-10399-3p	MIMAT0041630	163	-26.83	163	-26.83	263965	21	376	21
KJ426589.1:178707|179083	-	178707-179083	hsa-miR-602	MIMAT0003270	173	-42.23	173	-42.23	232459	23	376	283
KJ426589.1:178707|179083	-	178707-179083	hsa-miR-10523-5p	MIMAT0041992	162	-21.75	162	-21.75	277240	24	376	14
KJ426589.1:178707|179083	-	178707-179083	hsa-miR-30c-2-3p	MIMAT0004550	154	-21.25	154	-21.25	182191	22	376	55
KJ426589.1:178707|179083	-	178707-179083	hsa-miR-329-5p	MIMAT0026555	163	-26.5	163	-26.5	30502	23	376	235
KJ426589.1:178707|179083	-	178707-179083	hsa-miR-138-2-3p	MIMAT0004596	154	-14.7	154	-14.7	120949	22	376	107
KJ426589.1:178707|179083	-	178707-179083	hsa-miR-4298	MIMAT0016852	164	-47.1	164	-47.1	206617	22	376	170
KJ426589.1:178707|179083	-	178707-179083	hsa-miR-5100	MIMAT0022259	159	-24.21	159	-24.21	393883	22	376	229
KJ426589.1:178707|179083	-	178707-179083	hsa-miR-11181-3p	MIMAT0043997	161	-27.84	161	-27.84	191926	18	376	167
KJ426589.1:178707|179083	-	178707-179083	hsa-miR-765	MIMAT0003945	152	-21.71	152	-21.71	288568	21	376	164
KJ426589.1:178707|179083	-	178707-179083	hsa-miR-4677-5p	MIMAT0019760	150	-24.34	150	-24.34	308038	22	376	207
KJ426589.1:178707|179083	-	178707-179083	hsa-miR-3186-5p	MIMAT0015067	150	-25.64	150	-25.64	96700	22	376	154
KJ426589.1:178707|179083	-	178707-179083	hsa-miR-8052	MIMAT0030979	152	-28.42	152	-28.42	159712	22	376	176
KJ426589.1:178707|179083	-	178707-179083	hsa-miR-6858-5p	MIMAT0027616	158	-29.02	158	-29.02	13687	22	376	9
KJ426589.1:178707|179083	-	178707-179083	hsa-miR-4689	MIMAT0019778	150	-19.1	150	-19.1	34750	22	376	9
KJ426589.1:178707|179083	-	178707-179083	hsa-miR-6779-5p	MIMAT0027458	154	-26.09	154	-26.09	411760	21	376	56
KJ426589.1:178707|179083	-	178707-179083	hsa-miR-598-3p	MIMAT0003266	156	-15.34	156	-15.34	142720	22	376	113
KJ426589.1:178707|179083	-	178707-179083	hsa-miR-6744-5p	MIMAT0027389	161	-31.95	161	-31.95	317419	19	376	283
KJ426589.1:178707|179083	-	178707-179083	hsa-miR-513b-3p	MIMAT0026749	156	-15.89	156	-15.89	56167	22	376	114
KJ426589.1:178707|179083	-	178707-179083	hsa-miR-30c-1-3p	MIMAT0004674	165	-25.41	165	-25.41	417070	22	376	55
KJ426589.1:178707|179083	-	178707-179083	hsa-miR-6727-5p	MIMAT0027355	151	-32.08	151	-32.08	382909	23	376	178
KJ426589.1:178707|179083	-	178707-179083	hsa-miR-4462	MIMAT0018986	157	-26.69	157	-26.69	335296	23	376	286
KJ426589.1:178707|179083	-	178707-179083	hsa-miR-5681a	MIMAT0022469	155	-24.91	155	-24.91	171748	22	376	98
KJ426589.1:178707|179083	-	178707-179083	hsa-miR-892c-5p	MIMAT0025857	150	-17.92	150	-17.92	248920	21	376	103
KJ426589.1:178707|179083	-	178707-179083	hsa-miR-5787	MIMAT0023252	153	-39.2	153	-39.2	384679	20	376	175
KJ426589.1:178707|179083	-	178707-179083	hsa-miR-891b	MIMAT0004913	152	-10.31	152	-10.31	118471	22	376	89
KJ426589.1:178707|179083	-	178707-179083	hsa-miR-611	MIMAT0003279	152	-32.22	152	-32.22	439018	23	376	5
KJ426589.1:178707|179083	-	178707-179083	hsa-miR-1285-5p	MIMAT0022719	153	-17.15	153	-17.15	355120	21	376	30
KJ426589.1:178707|179083	-	178707-179083	hsa-miR-3917	MIMAT0018191	159	-23.22	159	-23.22	17050	20	376	19
KJ426589.1:178707|179083	-	178707-179083	hsa-miR-4324	MIMAT0016876	153	-10.44	153	-10.44	400432	20	376	122
KJ426589.1:178707|179083	-	178707-179083	hsa-miR-494-3p	MIMAT0002816	150	-13.91	150	-13.91	200422	22	376	129
KJ426589.1:178707|179083	-	178707-179083	hsa-miR-3199	MIMAT0015084	152	-20.58	152	-20.58	295825	23	376	174
KJ426589.1:178707|179083	-	178707-179083	hsa-miR-4695-5p	MIMAT0019788	151	-23.15	151	-23.15	227857	22	376	160
KJ426589.1:178707|179083	-	178707-179083	hsa-miR-10400-5p	MIMAT0041631	151	-31.1	151	-31.1	393175	21	376	271
KJ426589.1:178707|179083	-	178707-179083	hsa-miR-4751	MIMAT0019888	161	-24.53	161	-24.53	29971	24	376	2
KJ426589.1:179022|179493	+	179022-179493	hsa-miR-7978	MIMAT0031181	154	-21.18	154	-21.18	223618	21	471	451
KJ426589.1:179022|179493	+	179022-179493	hsa-miR-195-5p	MIMAT0000461	163	-20.62	163	-20.62	422743	21	471	256
KJ426589.1:179022|179493	+	179022-179493	hsa-miR-634	MIMAT0003304	154	-13.38	154	-13.38	78478	22	471	258
KJ426589.1:179022|179493	+	179022-179493	hsa-miR-451b	MIMAT0019840	163	-22.1	163	-22.1	435133	22	471	383
KJ426589.1:179022|179493	+	179022-179493	hsa-miR-93-5p	MIMAT0000093	153	-12.41	153	-12.41	97417	23	471	116
KJ426589.1:179022|179493	+	179022-179493	hsa-miR-6869-5p	MIMAT0027638	150	-32.07	150	-32.07	373714	22	471	199
KJ426589.1:179022|179493	+	179022-179493	hsa-miR-4684-5p	MIMAT0019769	155	-20.32	155	-20.32	14227	22	471	240
KJ426589.1:179022|179493	+	179022-179493	hsa-miR-425-3p	MIMAT0001343	160	-30.18	160	-30.18	11218	22	471	360
KJ426589.1:179022|179493	+	179022-179493	hsa-miR-15b-5p	MIMAT0000417	152	-20.95	152	-20.95	322561	22	471	255
KJ426589.1:179022|179493	+	179022-179493	hsa-miR-3127-3p	MIMAT0019201	151	-28.38	151	-28.38	436903	22	471	335
KJ426589.1:179022|179493	+	179022-179493	hsa-miR-497-5p	MIMAT0002820	150	-20.76	150	-20.76	371944	21	471	256
KJ426589.1:179022|179493	+	179022-179493	hsa-miR-4321	MIMAT0016874	150	-16.92	150	-16.92	336367	21	471	61
KJ426589.1:179022|179493	+	179022-179493	hsa-miR-7154-5p	MIMAT0028218	151	-14.82	151	-14.82	365218	23	471	119
KJ426589.1:179022|179493	+	179022-179493	hsa-miR-29b-3p	MIMAT0000100	150	-21.65	150	-21.65	158659	23	471	231
KJ426589.1:179022|179493	+	179022-179493	hsa-miR-5694	MIMAT0022487	160	-15.74	160	-15.74	112108	21	471	126
KJ426589.1:179022|179493	+	179022-179493	hsa-miR-6790-3p	MIMAT0027481	151	-23.72	151	-23.72	69982	21	471	283
KJ426589.1:179022|179493	+	179022-179493	hsa-miR-130a-5p	MIMAT0004593	154	-20.41	154	-20.41	220078	22	471	103
KJ426589.1:179022|179493	+	179022-179493	hsa-miR-487a-5p	MIMAT0026559	151	-23.5	151	-23.5	338314	22	471	109
KJ426589.1:179022|179493	+	179022-179493	hsa-miR-6884-3p	MIMAT0027669	165	-22.37	165	-22.37	118303	23	471	166
KJ426589.1:179022|179493	+	179022-179493	hsa-miR-1180-5p	MIMAT0026735	163	-34.54	163	-34.54	371413	21	471	194
KJ426589.1:179022|179493	+	179022-179493	hsa-miR-6507-3p	MIMAT0025471	158	-14.2	158	-14.2	131578	22	471	246
KJ426589.1:179022|179493	+	179022-179493	hsa-miR-615-5p	MIMAT0004804	159	-30.89	159	-30.89	246097	22	471	341
KJ426589.1:179022|179493	+	179022-179493	hsa-miR-4794	MIMAT0019967	151	-16.99	151	-16.99	157951	22	471	111
KJ426589.1:179022|179493	+	179022-179493	hsa-miR-6715b-5p	MIMAT0025842	153	-17.88	153	-17.88	397786	21	471	87
KJ426589.1:179022|179493	+	179022-179493	hsa-miR-15a-5p	MIMAT0000068	157	-21.03	157	-21.03	404335	22	471	255
KJ426589.1:179022|179493	+	179022-179493	hsa-miR-3188	MIMAT0015070	155	-24.61	155	-24.61	217954	23	471	433
KJ426589.1:179022|179493	+	179022-179493	hsa-miR-6866-5p	MIMAT0027632	150	-15.9	150	-15.9	454957	23	471	434
KJ426589.1:179022|179493	+	179022-179493	hsa-miR-11401	MIMAT0044658	152	-20.48	152	-20.48	198484	20	471	367
KJ426589.1:179022|179493	+	179022-179493	hsa-miR-5682	MIMAT0022470	154	-16.96	154	-16.96	244150	22	471	236
KJ426589.1:179022|179493	+	179022-179493	hsa-miR-593-5p	MIMAT0003261	152	-22.43	152	-22.43	39184	25	471	228
KJ426589.1:179022|179493	+	179022-179493	hsa-miR-4501	MIMAT0019037	152	-16.58	152	-16.58	100072	21	471	262
KJ426589.1:179022|179493	+	179022-179493	hsa-miR-877-3p	MIMAT0004950	156	-17.5	156	-17.5	462922	21	471	104
KJ426589.1:179022|179493	+	179022-179493	hsa-miR-106b-5p	MIMAT0000680	157	-13.49	157	-13.49	49096	21	471	118
KJ426589.1:179022|179493	+	179022-179493	hsa-miR-136-5p	MIMAT0000448	152	-19.96	152	-19.96	341146	23	471	76
KJ426589.1:179022|179493	+	179022-179493	hsa-miR-4530	MIMAT0019069	160	-23.77	160	-23.77	103258	18	471	261
KJ426589.1:179022|179493	+	179022-179493	hsa-miR-10392-3p	MIMAT0041616	159	-35.29	159	-35.29	257248	24	471	348
KJ426589.1:179022|179493	+	179022-179493	hsa-miR-526b-3p	MIMAT0002836	152	-20.03	152	-20.03	371590	22	471	117
KJ426589.1:179022|179493	+	179022-179493	hsa-miR-16-5p	MIMAT0000069	155	-17.81	155	-17.81	467170	22	471	255
KJ426589.1:179022|179493	+	179022-179493	hsa-miR-5580-5p	MIMAT0022273	152	-17.45	152	-17.45	87682	22	471	112
KJ426589.1:179022|179493	+	179022-179493	hsa-miR-2114-5p	MIMAT0011156	150	-18.36	150	-18.36	124498	22	471	245
KJ426589.1:179022|179493	+	179022-179493	hsa-miR-29a-3p	MIMAT0000086	150	-18.08	150	-18.08	402919	22	471	230
KJ426589.1:179022|179493	+	179022-179493	hsa-miR-1181	MIMAT0005826	162	-25.37	162	-25.37	194236	21	471	373
KJ426589.1:179097|179790	+	179097-179790	hsa-miR-4524b-3p	MIMAT0022256	158	-21.1	158	-21.1	240597	20	693	460
KJ426589.1:179097|179790	+	179097-179790	hsa-miR-11401	MIMAT0044658	152	-20.48	152	-20.48	198471	20	693	292
KJ426589.1:179097|179790	+	179097-179790	hsa-miR-10392-3p	MIMAT0041616	159	-35.29	159	-35.29	257235	24	693	273
KJ426589.1:179097|179790	+	179097-179790	hsa-miR-765	MIMAT0003945	152	-22.48	152	-22.48	288564	21	693	672
KJ426589.1:179097|179790	+	179097-179790	hsa-miR-615-5p	MIMAT0004804	159	-30.89	159	-30.89	246084	22	693	266
KJ426589.1:179097|179790	+	179097-179790	hsa-miR-518c-3p	MIMAT0002848	151	-14.35	151	-14.35	457776	23	693	499
KJ426589.1:179097|179790	+	179097-179790	hsa-miR-518b	MIMAT0002844	151	-17.47	151	-17.47	285378	22	693	499
KJ426589.1:179097|179790	+	179097-179790	hsa-miR-3127-3p	MIMAT0019201	151	-28.38	151	-28.38	436890	22	693	260
KJ426589.1:179097|179790	+	179097-179790	hsa-miR-6884-3p	MIMAT0027669	165	-22.37	165	-22.37	118290	23	693	91
KJ426589.1:179097|179790	+	179097-179790	hsa-miR-298	MIMAT0004901	156	-24.18	156	-24.18	268917	24	693	486
KJ426589.1:179097|179790	+	179097-179790	hsa-miR-10a-5p	MIMAT0000253	150	-27.03	150	-27.03	134043	23	693	515
KJ426589.1:179097|179790	+	179097-179790	hsa-miR-4784	MIMAT0019948	150	-17.61	150	-17.61	46605	20	693	672
KJ426589.1:179097|179790	+	179097-179790	hsa-miR-296-3p	MIMAT0004679	168	-26.48	168	-26.48	462024	22	693	477
KJ426589.1:179097|179790	+	179097-179790	hsa-miR-130a-5p	MIMAT0004593	154	-20.41	154	-20.41	220065	22	693	28
KJ426589.1:179097|179790	+	179097-179790	hsa-miR-4467	MIMAT0018994	155	-32.79	155	-32.79	114573	22	693	414
KJ426589.1:179097|179790	+	179097-179790	hsa-miR-4777-3p	MIMAT0019935	162	-17.6	162	-17.6	126609	22	693	440
KJ426589.1:179097|179790	+	179097-179790	hsa-miR-526a-3p	MIMAT0037326	151	-19.17	151	-19.17	243075	22	693	500
KJ426589.1:179097|179790	+	179097-179790	hsa-miR-339-5p	MIMAT0000764	154	-23.63	154	-23.63	93510	23	693	513
KJ426589.1:179097|179790	+	179097-179790	hsa-miR-195-5p	MIMAT0000461	163	-20.62	163	-20.62	422730	21	693	181
KJ426589.1:179097|179790	+	179097-179790	hsa-miR-7154-5p	MIMAT0028218	151	-14.82	151	-14.82	365205	23	693	44
KJ426589.1:179097|179790	+	179097-179790	hsa-miR-6888-5p	MIMAT0027676	158	-19.71	158	-19.71	455121	20	693	671
KJ426589.1:179097|179790	+	179097-179790	hsa-miR-5694	MIMAT0022487	160	-15.74	160	-15.74	112095	21	693	51
KJ426589.1:179097|179790	+	179097-179790	hsa-miR-4684-5p	MIMAT0019769	155	-20.32	155	-20.32	14214	22	693	165
KJ426589.1:179097|179790	+	179097-179790	hsa-miR-4794	MIMAT0019967	151	-16.99	151	-16.99	157938	22	693	36
KJ426589.1:179097|179790	+	179097-179790	hsa-miR-877-3p	MIMAT0004950	156	-17.5	156	-17.5	462909	21	693	29
KJ426589.1:179097|179790	+	179097-179790	hsa-miR-93-5p	MIMAT0000093	153	-12.41	153	-12.41	97404	23	693	41
KJ426589.1:179097|179790	+	179097-179790	hsa-miR-187-5p	MIMAT0004561	153	-27.93	153	-27.93	234756	22	693	548
KJ426589.1:179097|179790	+	179097-179790	hsa-miR-6842-3p	MIMAT0027587	154	-23.7	154	-23.7	430872	22	693	473
KJ426589.1:179097|179790	+	179097-179790	hsa-miR-106b-5p	MIMAT0000680	157	-13.49	157	-13.49	49083	21	693	43
KJ426589.1:179097|179790	+	179097-179790	hsa-miR-451b	MIMAT0019840	163	-22.1	163	-22.1	435120	22	693	308
KJ426589.1:179097|179790	+	179097-179790	hsa-miR-6790-3p	MIMAT0027481	151	-23.72	151	-23.72	69969	21	693	208
KJ426589.1:179097|179790	+	179097-179790	hsa-miR-29b-3p	MIMAT0000100	150	-21.65	150	-21.65	158646	23	693	156
KJ426589.1:179097|179790	+	179097-179790	hsa-miR-6715b-5p	MIMAT0025842	153	-17.88	153	-17.88	397773	21	693	12
KJ426589.1:179097|179790	+	179097-179790	hsa-miR-593-5p	MIMAT0003261	152	-22.43	152	-22.43	39171	25	693	153
KJ426589.1:179097|179790	+	179097-179790	hsa-miR-1180-5p	MIMAT0026735	163	-34.54	163	-34.54	371400	21	693	119
KJ426589.1:179097|179790	+	179097-179790	hsa-miR-4783-5p	MIMAT0019946	158	-31.02	158	-31.02	287502	21	693	545
KJ426589.1:179097|179790	+	179097-179790	hsa-miR-29a-3p	MIMAT0000086	150	-18.08	150	-18.08	402906	22	693	155
KJ426589.1:179097|179790	+	179097-179790	hsa-miR-143-5p	MIMAT0004599	158	-17.23	158	-17.23	410340	22	693	445
KJ426589.1:179097|179790	+	179097-179790	hsa-miR-16-5p	MIMAT0000069	155	-17.81	155	-17.81	467157	22	693	180
KJ426589.1:179097|179790	+	179097-179790	hsa-miR-5682	MIMAT0022470	154	-16.96	154	-16.96	244137	22	693	161
KJ426589.1:179097|179790	+	179097-179790	hsa-miR-505-3p	MIMAT0002876	159	-24.4	159	-24.4	403791	22	693	435
KJ426589.1:179097|179790	+	179097-179790	hsa-miR-136-5p	MIMAT0000448	152	-19.96	152	-19.96	341133	23	693	1
KJ426589.1:179097|179790	+	179097-179790	hsa-miR-634	MIMAT0003304	154	-13.38	154	-13.38	78465	22	693	183
KJ426589.1:179097|179790	+	179097-179790	hsa-miR-6869-5p	MIMAT0027638	150	-32.07	150	-32.07	373701	22	693	124
KJ426589.1:179097|179790	+	179097-179790	hsa-miR-15a-5p	MIMAT0000068	157	-21.03	157	-21.03	404322	22	693	180
KJ426589.1:179097|179790	+	179097-179790	hsa-miR-11181-3p	MIMAT0043997	154	-22.14	154	-22.14	191922	18	693	675
KJ426589.1:179097|179790	+	179097-179790	hsa-miR-425-3p	MIMAT0001343	160	-30.18	160	-30.18	11205	22	693	285
KJ426589.1:179097|179790	+	179097-179790	hsa-miR-518f-3p	MIMAT0002842	150	-17.46	150	-17.46	72270	21	693	501
KJ426589.1:179097|179790	+	179097-179790	hsa-miR-1270	MIMAT0005924	157	-20.6	157	-20.6	306795	23	693	650
KJ426589.1:179097|179790	+	179097-179790	hsa-miR-15b-5p	MIMAT0000417	152	-20.95	152	-20.95	322548	22	693	180
KJ426589.1:179097|179790	+	179097-179790	hsa-miR-6866-5p	MIMAT0027632	150	-15.9	150	-15.9	454944	23	693	359
KJ426589.1:179097|179790	+	179097-179790	hsa-miR-376b-5p	MIMAT0022923	150	-14.18	150	-14.18	388215	22	693	576
KJ426589.1:179097|179790	+	179097-179790	hsa-miR-10523-5p	MIMAT0041992	153	-17.78	153	-17.78	277236	24	693	415
KJ426589.1:179097|179790	+	179097-179790	hsa-miR-876-5p	MIMAT0004924	152	-18.97	152	-18.97	273519	22	693	569
KJ426589.1:179097|179790	+	179097-179790	hsa-miR-7978	MIMAT0031181	154	-23.6	154	-23.6	223605	21	693	376
KJ426589.1:179097|179790	+	179097-179790	hsa-miR-487a-5p	MIMAT0026559	151	-23.5	151	-23.5	338301	22	693	34
KJ426589.1:179097|179790	+	179097-179790	hsa-miR-138-5p	MIMAT0000430	160	-21.1	160	-21.1	144663	23	693	469
KJ426589.1:179097|179790	+	179097-179790	hsa-miR-4772-3p	MIMAT0019927	150	-24.9	150	-24.9	101298	22	693	550
KJ426589.1:179097|179790	+	179097-179790	hsa-miR-2052	MIMAT0009977	160	-16.19	160	-16.19	79881	20	693	393
KJ426589.1:179097|179790	+	179097-179790	hsa-miR-12114	MIMAT0049008	156	-28.41	156	-28.41	76695	19	693	656
KJ426589.1:179097|179790	+	179097-179790	hsa-miR-6735-3p	MIMAT0027372	152	-19.39	152	-19.39	192807	22	693	580
KJ426589.1:179097|179790	+	179097-179790	hsa-miR-4530	MIMAT0019069	160	-23.77	160	-23.77	103245	18	693	186
KJ426589.1:179097|179790	+	179097-179790	hsa-miR-517a-3p	MIMAT0002852	153	-16.73	153	-16.73	123777	22	693	446
KJ426589.1:179097|179790	+	179097-179790	hsa-miR-517b-3p	MIMAT0002857	153	-16.73	153	-16.73	125901	22	693	446
KJ426589.1:179097|179790	+	179097-179790	hsa-miR-6770-3p	MIMAT0027441	150	-18.63	150	-18.63	72801	21	693	410
KJ426589.1:179097|179790	+	179097-179790	hsa-miR-526b-3p	MIMAT0002836	152	-20.03	152	-20.03	371577	22	693	42
KJ426589.1:179097|179790	+	179097-179790	hsa-miR-3150b-3p	MIMAT0018194	153	-20.23	153	-20.23	13506	21	693	671
KJ426589.1:179097|179790	+	179097-179790	hsa-miR-518d-3p	MIMAT0002864	150	-15.08	150	-15.08	219357	21	693	501
KJ426589.1:179097|179790	+	179097-179790	hsa-miR-6507-3p	MIMAT0025471	158	-14.2	158	-14.2	131565	22	693	171
KJ426589.1:179097|179790	+	179097-179790	hsa-miR-5580-5p	MIMAT0022273	152	-17.45	152	-17.45	87669	22	693	37
KJ426589.1:179097|179790	+	179097-179790	hsa-miR-4501	MIMAT0019037	152	-16.58	152	-16.58	100059	21	693	187
KJ426589.1:179097|179790	+	179097-179790	hsa-miR-10b-5p	MIMAT0000254	154	-29.25	154	-29.25	307857	23	693	515
KJ426589.1:179097|179790	+	179097-179790	hsa-miR-1306-3p	MIMAT0005950	152	-21.55	152	-21.55	16692	18	693	590
KJ426589.1:179097|179790	+	179097-179790	hsa-miR-2114-5p	MIMAT0011156	150	-18.36	150	-18.36	124485	22	693	170
KJ426589.1:179097|179790	+	179097-179790	hsa-miR-597-5p	MIMAT0003265	154	-15.56	154	-15.56	436182	22	693	466
KJ426589.1:179097|179790	+	179097-179790	hsa-miR-1181	MIMAT0005826	162	-25.37	162	-25.37	194223	21	693	298
KJ426589.1:179097|179790	+	179097-179790	hsa-miR-497-5p	MIMAT0002820	150	-20.76	150	-20.76	371931	21	693	181
KJ426589.1:179097|179790	+	179097-179790	hsa-miR-3188	MIMAT0015070	155	-24.61	155	-24.61	217941	23	693	358
KJ426589.1:179494|179826	+	179494-179826	hsa-miR-4301	MIMAT0016850	151	-16.99	151	-16.99	437235	20	332	286
KJ426589.1:179494|179826	+	179494-179826	hsa-miR-138-5p	MIMAT0000430	160	-21.1	160	-21.1	144654	23	332	72
KJ426589.1:179494|179826	+	179494-179826	hsa-miR-1306-3p	MIMAT0005950	152	-21.55	152	-21.55	16683	18	332	193
KJ426589.1:179494|179826	+	179494-179826	hsa-miR-6770-3p	MIMAT0027441	150	-18.63	150	-18.63	72792	21	332	13
KJ426589.1:179494|179826	+	179494-179826	hsa-miR-4772-3p	MIMAT0019927	150	-24.9	150	-24.9	101289	22	332	153
KJ426589.1:179494|179826	+	179494-179826	hsa-miR-505-3p	MIMAT0002876	159	-24.4	159	-24.4	403782	22	332	38
KJ426589.1:179494|179826	+	179494-179826	hsa-miR-4999-3p	MIMAT0021018	150	-17.56	150	-17.56	312627	20	332	284
KJ426589.1:179494|179826	+	179494-179826	hsa-miR-11181-3p	MIMAT0043997	154	-22.14	154	-22.14	191913	18	332	278
KJ426589.1:179494|179826	+	179494-179826	hsa-miR-296-3p	MIMAT0004679	168	-26.48	168	-26.48	462015	22	332	80
KJ426589.1:179494|179826	+	179494-179826	hsa-miR-517a-3p	MIMAT0002852	153	-16.73	153	-16.73	123768	22	332	49
KJ426589.1:179494|179826	+	179494-179826	hsa-miR-10b-5p	MIMAT0000254	154	-29.25	154	-29.25	307848	23	332	118
KJ426589.1:179494|179826	+	179494-179826	hsa-miR-4784	MIMAT0019948	150	-17.61	150	-17.61	46596	20	332	275
KJ426589.1:179494|179826	+	179494-179826	hsa-miR-597-5p	MIMAT0003265	154	-15.56	154	-15.56	436173	22	332	69
KJ426589.1:179494|179826	+	179494-179826	hsa-miR-298	MIMAT0004901	156	-24.18	156	-24.18	268908	24	332	89
KJ426589.1:179494|179826	+	179494-179826	hsa-miR-187-5p	MIMAT0004561	153	-27.93	153	-27.93	234747	22	332	151
KJ426589.1:179494|179826	+	179494-179826	hsa-miR-517b-3p	MIMAT0002857	153	-16.73	153	-16.73	125892	22	332	49
KJ426589.1:179494|179826	+	179494-179826	hsa-miR-518b	MIMAT0002844	151	-17.47	151	-17.47	285369	22	332	102
KJ426589.1:179494|179826	+	179494-179826	hsa-miR-4783-5p	MIMAT0019946	158	-31.02	158	-31.02	287493	21	332	148
KJ426589.1:179494|179826	+	179494-179826	hsa-miR-376b-5p	MIMAT0022923	150	-14.18	150	-14.18	388206	22	332	179
KJ426589.1:179494|179826	+	179494-179826	hsa-miR-518c-3p	MIMAT0002848	151	-14.35	151	-14.35	457767	23	332	102
KJ426589.1:179494|179826	+	179494-179826	hsa-miR-6735-3p	MIMAT0027372	152	-19.39	152	-19.39	192798	22	332	183
KJ426589.1:179494|179826	+	179494-179826	hsa-miR-4467	MIMAT0018994	155	-32.79	155	-32.79	114564	22	332	17
KJ426589.1:179494|179826	+	179494-179826	hsa-miR-339-5p	MIMAT0000764	154	-23.63	154	-23.63	93501	23	332	116
KJ426589.1:179494|179826	+	179494-179826	hsa-miR-876-5p	MIMAT0004924	152	-18.97	152	-18.97	273510	22	332	172
KJ426589.1:179494|179826	+	179494-179826	hsa-miR-765	MIMAT0003945	152	-22.48	152	-22.48	288555	21	332	275
KJ426589.1:179494|179826	+	179494-179826	hsa-miR-10a-5p	MIMAT0000253	150	-27.03	150	-27.03	134034	23	332	118
KJ426589.1:179494|179826	+	179494-179826	hsa-miR-518f-3p	MIMAT0002842	150	-17.46	150	-17.46	72261	21	332	104
KJ426589.1:179494|179826	+	179494-179826	hsa-miR-6888-5p	MIMAT0027676	158	-19.71	158	-19.71	455112	20	332	274
KJ426589.1:179494|179826	+	179494-179826	hsa-miR-1270	MIMAT0005924	157	-20.6	157	-20.6	306786	23	332	253
KJ426589.1:179494|179826	+	179494-179826	hsa-miR-4524b-3p	MIMAT0022256	158	-21.1	158	-21.1	240588	20	332	63
KJ426589.1:179494|179826	+	179494-179826	hsa-miR-3150b-3p	MIMAT0018194	153	-20.23	153	-20.23	13497	21	332	274
KJ426589.1:179494|179826	+	179494-179826	hsa-miR-4777-3p	MIMAT0019935	162	-17.6	162	-17.6	126600	22	332	43
KJ426589.1:179494|179826	+	179494-179826	hsa-miR-10523-5p	MIMAT0041992	153	-17.78	153	-17.78	277227	24	332	18
KJ426589.1:179494|179826	+	179494-179826	hsa-miR-518d-3p	MIMAT0002864	150	-15.08	150	-15.08	219348	21	332	104
KJ426589.1:179494|179826	+	179494-179826	hsa-miR-526a-3p	MIMAT0037326	151	-19.17	151	-19.17	243066	22	332	103
KJ426589.1:179494|179826	+	179494-179826	hsa-miR-6842-3p	MIMAT0027587	154	-23.7	154	-23.7	430863	22	332	76
KJ426589.1:179494|179826	+	179494-179826	hsa-miR-12114	MIMAT0049008	156	-28.41	156	-28.41	76686	19	332	259
KJ426589.1:179494|179826	+	179494-179826	hsa-miR-2052	MIMAT0009977	160	-15.49	160	-15.49	79872	20	332	1
KJ426589.1:179494|179826	+	179494-179826	hsa-miR-143-5p	MIMAT0004599	158	-17.23	158	-17.23	410331	22	332	48
KJ426589.1:179578|179892	+	179578-179892	hsa-miR-6877-3p	MIMAT0027655	151	-24.18	151	-24.18	222579	21	314	270
KJ426589.1:179578|179892	+	179578-179892	hsa-miR-376b-5p	MIMAT0022923	150	-14.18	150	-14.18	388251	22	314	95
KJ426589.1:179578|179892	+	179578-179892	hsa-miR-10a-5p	MIMAT0000253	150	-27.03	150	-27.03	134079	23	314	34
KJ426589.1:179578|179892	+	179578-179892	hsa-miR-298	MIMAT0004901	156	-24.18	156	-24.18	268953	24	314	5
KJ426589.1:179578|179892	+	179578-179892	hsa-miR-339-5p	MIMAT0000764	154	-23.63	154	-23.63	93546	23	314	32
KJ426589.1:179578|179892	+	179578-179892	hsa-miR-4462	MIMAT0018986	157	-24.12	157	-24.12	335328	23	314	248
KJ426589.1:179578|179892	+	179578-179892	hsa-miR-4783-5p	MIMAT0019946	158	-31.02	158	-31.02	287538	21	314	64
KJ426589.1:179578|179892	+	179578-179892	hsa-miR-296-3p	MIMAT0004679	161	-26.48	161	-26.48	462060	22	314	1
KJ426589.1:179578|179892	+	179578-179892	hsa-miR-6735-3p	MIMAT0027372	152	-19.39	152	-19.39	192843	22	314	99
KJ426589.1:179578|179892	+	179578-179892	hsa-miR-187-5p	MIMAT0004561	153	-27.93	153	-27.93	234792	22	314	67
KJ426589.1:179578|179892	+	179578-179892	hsa-miR-2682-3p	MIMAT0013518	152	-17.34	152	-17.34	46995	22	314	266
KJ426589.1:179578|179892	+	179578-179892	hsa-miR-10b-5p	MIMAT0000254	154	-29.25	154	-29.25	307893	23	314	34
KJ426589.1:179578|179892	+	179578-179892	hsa-miR-6842-3p	MIMAT0027587	152	-18.84	152	-18.84	430908	22	314	1
KJ426589.1:179578|179892	+	179578-179892	hsa-miR-8074	MIMAT0031001	154	-29.62	154	-29.62	294264	24	314	247
KJ426589.1:179578|179892	+	179578-179892	hsa-miR-526a-3p	MIMAT0037326	151	-19.17	151	-19.17	243111	22	314	19
KJ426589.1:179578|179892	+	179578-179892	hsa-miR-1270	MIMAT0005924	157	-20.6	157	-20.6	306831	23	314	169
KJ426589.1:179578|179892	+	179578-179892	hsa-miR-1306-3p	MIMAT0005950	152	-21.55	152	-21.55	16728	18	314	109
KJ426589.1:179578|179892	+	179578-179892	hsa-miR-3150b-3p	MIMAT0018194	153	-20.23	153	-20.23	13542	21	314	190
KJ426589.1:179578|179892	+	179578-179892	hsa-miR-518c-3p	MIMAT0002848	151	-14.35	151	-14.35	457812	23	314	18
KJ426589.1:179578|179892	+	179578-179892	hsa-miR-7108-5p	MIMAT0028113	152	-34.11	152	-34.11	239040	21	314	258
KJ426589.1:179578|179892	+	179578-179892	hsa-miR-4784	MIMAT0019948	150	-17.61	150	-17.61	46641	20	314	191
KJ426589.1:179578|179892	+	179578-179892	hsa-miR-11181-3p	MIMAT0043997	154	-22.14	154	-22.14	191958	18	314	194
KJ426589.1:179578|179892	+	179578-179892	hsa-miR-518b	MIMAT0002844	151	-17.47	151	-17.47	285414	22	314	18
KJ426589.1:179578|179892	+	179578-179892	hsa-miR-4285	MIMAT0016913	167	-28.82	167	-28.82	177267	18	314	251
KJ426589.1:179578|179892	+	179578-179892	hsa-miR-876-5p	MIMAT0004924	152	-18.97	152	-18.97	273555	22	314	88
KJ426589.1:179578|179892	+	179578-179892	hsa-miR-518d-3p	MIMAT0002864	150	-15.08	150	-15.08	219393	21	314	20
KJ426589.1:179578|179892	+	179578-179892	hsa-miR-4743-5p	MIMAT0019874	154	-27.12	154	-27.12	369666	23	314	255
KJ426589.1:179578|179892	+	179578-179892	hsa-miR-765	MIMAT0003945	152	-22.48	152	-22.48	288600	21	314	191
KJ426589.1:179578|179892	+	179578-179892	hsa-miR-4999-3p	MIMAT0021018	150	-17.56	150	-17.56	312672	20	314	200
KJ426589.1:179578|179892	+	179578-179892	hsa-miR-518f-3p	MIMAT0002842	150	-17.46	150	-17.46	72306	21	314	20
KJ426589.1:179578|179892	+	179578-179892	hsa-miR-4772-3p	MIMAT0019927	150	-24.9	150	-24.9	101334	22	314	69
KJ426589.1:179578|179892	+	179578-179892	hsa-miR-12114	MIMAT0049008	156	-28.41	156	-28.41	76731	19	314	175
KJ426589.1:179578|179892	+	179578-179892	hsa-miR-6888-5p	MIMAT0027676	158	-19.71	158	-19.71	455157	20	314	190
KJ426589.1:179578|179892	+	179578-179892	hsa-miR-4301	MIMAT0016850	151	-16.99	151	-16.99	437280	20	314	202
KJ426589.1:187674|188214	+	187674-187733	hsa-miR-1237-5p	MIMAT0022946	153	-36.45	153	-36.45	247627	21	59	16
KJ426589.1:187674|188214	+	187882-188214	hsa-miR-148a-3p	MIMAT0000243	151	-20.2	151	-20.2	166529	22	332	118
KJ426589.1:187674|188214	+	187882-188214	hsa-miR-6836-3p	MIMAT0027575	159	-22.92	159	-22.92	140510	21	332	29
KJ426589.1:187674|188214	+	187882-188214	hsa-miR-1307-3p	MIMAT0005951	152	-26.97	152	-26.97	281756	22	332	207
KJ426589.1:187674|188214	+	187882-188214	hsa-miR-6889-5p	MIMAT0027678	168	-33.81	168	-33.81	372911	23	332	251
KJ426589.1:187674|188214	+	187882-188214	hsa-miR-6842-3p	MIMAT0027587	150	-25.73	150	-25.73	430967	22	332	277
KJ426589.1:187674|188214	+	187882-188214	hsa-miR-5188	MIMAT0021119	150	-19.36	150	-19.36	184406	23	332	189
KJ426589.1:187674|188214	+	187882-188214	hsa-miR-1469	MIMAT0007347	161	-34.18	161	-34.18	185114	22	332	207
KJ426589.1:187674|188214	+	187882-188214	hsa-miR-7113-5p	MIMAT0028123	162	-31.15	162	-31.15	22805	21	332	43
KJ426589.1:187674|188214	+	187882-188214	hsa-miR-4741	MIMAT0019871	150	-33.92	150	-33.92	331316	23	332	259
KJ426589.1:187674|188214	+	187882-188214	hsa-miR-4745-3p	MIMAT0019879	152	-34.85	152	-34.85	336803	23	332	159
KJ426589.1:187674|188214	+	187882-188214	hsa-miR-30b-3p	MIMAT0004589	158	-19.45	158	-19.45	157502	22	332	138
KJ426589.1:187674|188214	+	187882-188214	hsa-miR-7106-5p	MIMAT0028109	159	-23.52	159	-23.52	75020	20	332	139
KJ426589.1:187674|188214	+	187882-188214	hsa-miR-3610	MIMAT0017987	154	-24.21	154	-24.21	461765	20	332	192
KJ426589.1:187674|188214	+	187882-188214	hsa-miR-766-5p	MIMAT0022714	150	-18.5	150	-18.5	274853	22	332	133
KJ426589.1:187674|188214	+	187882-188214	hsa-miR-7161-3p	MIMAT0028233	155	-14.6	155	-14.6	387956	28	332	144
KJ426589.1:187674|188214	+	187882-188214	hsa-miR-4783-3p	MIMAT0019947	152	-29.15	152	-29.15	101924	23	332	120
KJ426589.1:187674|188214	+	187882-188214	hsa-miR-4706	MIMAT0019806	151	-33.29	151	-33.29	280694	25	332	252
KJ426589.1:187674|188214	+	187882-188214	hsa-miR-6779-5p	MIMAT0027458	154	-18.51	154	-18.51	411851	21	332	138
KJ426589.1:187674|188214	+	187882-188214	hsa-miR-942-3p	MIMAT0026734	150	-13.29	150	-13.29	128297	22	332	16
KJ426589.1:187674|188214	+	187882-188214	hsa-miR-6825-3p	MIMAT0027551	151	-17.9	151	-17.9	72542	22	332	1
KJ426589.1:187674|188214	+	187882-188214	hsa-miR-4676-3p	MIMAT0019759	151	-21.02	151	-21.02	59621	22	332	174
KJ426589.1:187674|188214	+	187882-188214	hsa-miR-6777-5p	MIMAT0027454	159	-31.5	159	-31.5	405479	23	332	250
KJ426589.1:187674|188214	+	187882-188214	hsa-miR-5047	MIMAT0020541	163	-26.46	163	-26.46	81923	21	332	116
KJ426589.1:187674|188214	+	187882-188214	hsa-miR-671-3p	MIMAT0004819	152	-20.87	152	-20.87	420878	21	332	238
KJ426589.1:187693|189501	-	189385-189501	hsa-miR-129-2-3p	MIMAT0004605	150	-19.57	150	-19.57	400707	22	116	66
KJ426589.1:187693|189501	-	189385-189501	hsa-miR-6746-3p	MIMAT0027393	152	-23.43	152	-23.43	453276	22	116	36
KJ426589.1:187693|189501	-	189385-189501	hsa-miR-3944-3p	MIMAT0018360	152	-23.73	152	-23.73	432567	23	116	1
KJ426589.1:187693|189501	-	189385-189501	hsa-miR-500b-3p	MIMAT0027032	150	-25.13	150	-25.13	301410	20	116	73
KJ426589.1:187693|189501	-	189385-189501	hsa-miR-3648	MIMAT0018068	154	-30.42	154	-30.42	324066	21	116	35
KJ426589.1:187693|189501	-	189385-189501	hsa-miR-548aw	MIMAT0022471	150	-22.27	150	-22.27	432744	20	116	43
KJ426589.1:187693|189501	-	189385-189501	hsa-miR-5189-5p	MIMAT0021120	150	-26.93	150	-26.93	438054	24	116	88
KJ426589.1:187693|189501	-	189385-189501	hsa-miR-4638-3p	MIMAT0019696	161	-28.6	161	-28.6	55911	23	116	87
KJ426589.1:188995|189549	+	188995-189549	hsa-miR-6758-5p	MIMAT0027416	153	-26.15	153	-26.15	328575	23	554	119
KJ426589.1:188995|189549	+	188995-189549	hsa-miR-1245b-3p	MIMAT0019951	162	-21.77	162	-21.77	445395	22	554	208
KJ426589.1:188995|189549	+	188995-189549	hsa-miR-548aw	MIMAT0022471	150	-22.27	150	-22.27	432651	20	554	433
KJ426589.1:188995|189549	+	188995-189549	hsa-miR-6746-3p	MIMAT0027393	152	-23.43	152	-23.43	453183	22	554	426
KJ426589.1:188995|189549	+	188995-189549	hsa-miR-4537	MIMAT0019080	150	-21.48	150	-21.48	335832	22	554	325
KJ426589.1:188995|189549	+	188995-189549	hsa-miR-6716-5p	MIMAT0025844	157	-25.18	157	-25.18	137946	20	554	6
KJ426589.1:188995|189549	+	188995-189549	hsa-miR-6882-3p	MIMAT0027665	158	-17.18	158	-17.18	75996	24	554	314
KJ426589.1:188995|189549	+	188995-189549	hsa-miR-8060	MIMAT0030987	151	-14.96	151	-14.96	247509	24	554	225
KJ426589.1:188995|189549	+	188995-189549	hsa-miR-3678-3p	MIMAT0018103	157	-17.65	157	-17.65	280077	22	554	237
KJ426589.1:188995|189549	+	188995-189549	hsa-miR-6124	MIMAT0024597	153	-20.63	153	-20.63	233880	20	554	251
KJ426589.1:188995|189549	+	188995-189549	hsa-miR-130a-5p	MIMAT0004593	157	-17.47	157	-17.47	220074	22	554	141
KJ426589.1:188995|189549	+	188995-189549	hsa-miR-4638-3p	MIMAT0019696	161	-28.6	161	-28.6	55818	23	554	477
KJ426589.1:188995|189549	+	188995-189549	hsa-miR-4524b-5p	MIMAT0022255	171	-27.66	171	-27.66	79359	21	554	160
KJ426589.1:188995|189549	+	188995-189549	hsa-miR-10400-5p	MIMAT0041631	158	-33.24	158	-33.24	393180	21	554	41
KJ426589.1:188995|189549	+	188995-189549	hsa-miR-1268a	MIMAT0005922	158	-23.88	158	-23.88	326805	18	554	98
KJ426589.1:188995|189549	+	188995-189549	hsa-miR-15a-5p	MIMAT0000068	151	-19.41	151	-19.41	404331	22	554	158
KJ426589.1:188995|189549	+	188995-189549	hsa-miR-6774-3p	MIMAT0027449	163	-26.57	163	-26.57	311937	21	554	360
KJ426589.1:188995|189549	+	188995-189549	hsa-miR-497-5p	MIMAT0002820	155	-18.99	155	-18.99	371940	21	554	159
KJ426589.1:188995|189549	+	188995-189549	hsa-miR-365a-5p	MIMAT0009199	156	-23.52	156	-23.52	145911	23	554	62
KJ426589.1:188995|189549	+	188995-189549	hsa-miR-129-2-3p	MIMAT0004605	150	-19.57	150	-19.57	400614	22	554	456
KJ426589.1:188995|189549	+	188995-189549	hsa-miR-3661	MIMAT0018082	156	-28.83	156	-28.83	55464	22	554	202
KJ426589.1:188995|189549	+	188995-189549	hsa-miR-195-5p	MIMAT0000461	150	-17.27	150	-17.27	422739	21	554	159
KJ426589.1:188995|189549	+	188995-189549	hsa-miR-4524a-5p	MIMAT0019062	160	-23.8	160	-23.8	133167	22	554	159
KJ426589.1:188995|189549	+	188995-189549	hsa-miR-3928-3p	MIMAT0018205	154	-21.82	154	-21.82	27144	22	554	260
KJ426589.1:188995|189549	+	188995-189549	hsa-miR-582-5p	MIMAT0003247	153	-15.34	153	-15.34	274236	23	554	169
KJ426589.1:188995|189549	+	188995-189549	hsa-miR-206	MIMAT0000462	151	-21.04	151	-21.04	340788	22	554	3
KJ426589.1:188995|189549	+	188995-189549	hsa-miR-15b-5p	MIMAT0000417	151	-19.35	151	-19.35	322557	22	554	158
KJ426589.1:188995|189549	+	188995-189549	hsa-miR-1270	MIMAT0005924	156	-17.69	156	-17.69	306804	23	554	87
KJ426589.1:188995|189549	+	188995-189549	hsa-miR-5189-5p	MIMAT0021120	150	-26.93	150	-26.93	437961	24	554	478
KJ426589.1:188995|189549	+	188995-189549	hsa-miR-7152-5p	MIMAT0028214	151	-23.5	151	-23.5	171399	22	554	355
KJ426589.1:188995|189549	+	188995-189549	hsa-miR-424-5p	MIMAT0001341	151	-17.19	151	-17.19	429819	22	554	161
KJ426589.1:188995|189549	+	188995-189549	hsa-miR-5001-5p	MIMAT0021021	151	-28.53	151	-28.53	22188	24	554	382
KJ426589.1:188995|189549	+	188995-189549	hsa-miR-6829-3p	MIMAT0027559	160	-24.99	160	-24.99	24135	20	554	285
KJ426589.1:188995|189549	+	188995-189549	hsa-miR-6748-3p	MIMAT0027397	166	-32.24	166	-32.24	15639	21	554	353
KJ426589.1:188995|189549	+	188995-189549	hsa-miR-185-5p	MIMAT0000455	152	-20.22	152	-20.22	359904	22	554	120
KJ426589.1:188995|189549	+	188995-189549	hsa-miR-4484	MIMAT0019018	151	-19.45	151	-19.45	59181	20	554	248
KJ426589.1:188995|189549	+	188995-189549	hsa-miR-125a-5p	MIMAT0000443	166	-17.13	166	-17.13	366807	24	554	27
KJ426589.1:188995|189549	+	188995-189549	hsa-miR-339-5p	MIMAT0000764	153	-33.25	153	-33.25	93519	23	554	353
KJ426589.1:188995|189549	+	188995-189549	hsa-miR-6779-3p	MIMAT0027459	155	-28.54	155	-28.54	67500	21	554	290
KJ426589.1:188995|189549	+	188995-189549	hsa-miR-6734-3p	MIMAT0027370	158	-19.15	158	-19.15	102546	23	554	147
KJ426589.1:188995|189549	+	188995-189549	hsa-miR-1268b	MIMAT0018925	158	-24.22	158	-24.22	156354	20	554	96
KJ426589.1:188995|189549	+	188995-189549	hsa-miR-6791-3p	MIMAT0027483	158	-27.73	158	-27.73	36525	21	554	284
KJ426589.1:188995|189549	+	188995-189549	hsa-miR-1281	MIMAT0005939	150	-20.79	150	-20.79	165912	17	554	289
KJ426589.1:188995|189549	+	188995-189549	hsa-miR-4644	MIMAT0019704	155	-22.51	155	-22.51	137769	23	554	120
KJ426589.1:188995|189549	+	188995-189549	hsa-miR-8059	MIMAT0030986	153	-26.83	153	-26.83	355656	22	554	262
KJ426589.1:188995|189549	+	188995-189549	hsa-miR-3648	MIMAT0018068	154	-30.42	154	-30.42	323973	21	554	425
KJ426589.1:188995|189549	+	188995-189549	hsa-miR-7154-5p	MIMAT0028218	150	-14.77	150	-14.77	365214	23	554	229
KJ426589.1:188995|189549	+	188995-189549	hsa-miR-6880-3p	MIMAT0027661	158	-21.47	158	-21.47	340257	21	554	150
KJ426589.1:188995|189549	+	188995-189549	hsa-miR-500b-3p	MIMAT0027032	150	-25.13	150	-25.13	301317	20	554	463
KJ426589.1:188995|189549	+	188995-189549	hsa-miR-4324	MIMAT0016876	154	-16.86	154	-16.86	400437	20	554	202
KJ426589.1:188995|189549	+	188995-189549	hsa-miR-4510	MIMAT0019047	150	-21.29	150	-21.29	437076	22	554	120
KJ426589.1:188995|189549	+	188995-189549	hsa-miR-3944-3p	MIMAT0018360	152	-23.73	152	-23.73	432474	23	554	391
KJ426589.1:189271|189549	+	189271-189549	hsa-miR-4537	MIMAT0019080	150	-21.48	150	-21.48	335815	22	278	49
KJ426589.1:189271|189549	+	189271-189549	hsa-miR-6791-3p	MIMAT0027483	158	-27.73	158	-27.73	36508	21	278	8
KJ426589.1:189271|189549	+	189271-189549	hsa-miR-129-2-3p	MIMAT0004605	150	-19.57	150	-19.57	400597	22	278	180
KJ426589.1:189271|189549	+	189271-189549	hsa-miR-500b-3p	MIMAT0027032	150	-25.13	150	-25.13	301300	20	278	187
KJ426589.1:189271|189549	+	189271-189549	hsa-miR-5189-5p	MIMAT0021120	150	-26.93	150	-26.93	437944	24	278	202
KJ426589.1:189271|189549	+	189271-189549	hsa-miR-6774-3p	MIMAT0027449	163	-26.57	163	-26.57	311920	21	278	84
KJ426589.1:189271|189549	+	189271-189549	hsa-miR-4638-3p	MIMAT0019696	161	-28.6	161	-28.6	55801	23	278	201
KJ426589.1:189271|189549	+	189271-189549	hsa-miR-339-5p	MIMAT0000764	153	-33.25	153	-33.25	93502	23	278	77
KJ426589.1:189271|189549	+	189271-189549	hsa-miR-6746-3p	MIMAT0027393	152	-23.43	152	-23.43	453166	22	278	150
KJ426589.1:189271|189549	+	189271-189549	hsa-miR-3648	MIMAT0018068	154	-30.42	154	-30.42	323956	21	278	149
KJ426589.1:189271|189549	+	189271-189549	hsa-miR-5001-5p	MIMAT0021021	151	-28.53	151	-28.53	22171	24	278	106
KJ426589.1:189271|189549	+	189271-189549	hsa-miR-548aw	MIMAT0022471	150	-22.27	150	-22.27	432634	20	278	157
KJ426589.1:189271|189549	+	189271-189549	hsa-miR-6779-3p	MIMAT0027459	155	-28.54	155	-28.54	67483	21	278	14
KJ426589.1:189271|189549	+	189271-189549	hsa-miR-3944-3p	MIMAT0018360	152	-23.73	152	-23.73	432457	23	278	115
KJ426589.1:189271|189549	+	189271-189549	hsa-miR-6748-3p	MIMAT0027397	166	-32.24	166	-32.24	15622	21	278	77
KJ426589.1:189271|189549	+	189271-189549	hsa-miR-6829-3p	MIMAT0027559	160	-24.99	160	-24.99	24118	20	278	9
KJ426589.1:189271|189549	+	189271-189549	hsa-miR-6882-3p	MIMAT0027665	158	-17.18	158	-17.18	75979	24	278	38
KJ426589.1:189271|189549	+	189271-189549	hsa-miR-7152-5p	MIMAT0028214	151	-23.5	151	-23.5	171382	22	278	79
KJ426589.1:189271|189549	+	189271-189549	hsa-miR-1281	MIMAT0005939	150	-20.79	150	-20.79	165895	17	278	13
KJ426589.1:189550|189917	+	189550-189917	hsa-miR-6746-3p	MIMAT0027393	160	-31.76	160	-31.76	453156	22	367	113
KJ426589.1:189550|189917	+	189550-189917	hsa-miR-6761-3p	MIMAT0027423	152	-20.95	152	-20.95	102342	22	367	60
KJ426589.1:189550|189917	+	189550-189917	hsa-miR-4527	MIMAT0019066	162	-22.01	162	-22.01	292086	22	367	270
KJ426589.1:189550|189917	+	189550-189917	hsa-miR-5092	MIMAT0021084	160	-21.69	160	-21.69	254208	22	367	214
KJ426589.1:189550|189917	+	189550-189917	hsa-miR-1292-5p	MIMAT0005943	155	-31.1	155	-31.1	203763	25	367	202
KJ426589.1:189550|189917	+	189550-189917	hsa-miR-1908-3p	MIMAT0026916	170	-33.11	170	-33.11	350673	21	367	67
KJ426589.1:189550|189917	+	189550-189917	hsa-miR-1193	MIMAT0015049	153	-22.63	153	-22.63	42693	23	367	273
KJ426589.1:189550|189917	+	189550-189917	hsa-miR-323b-3p	MIMAT0015050	154	-19.29	154	-19.29	283413	22	367	2
KJ426589.1:189550|189917	+	189550-189917	hsa-miR-1306-5p	MIMAT0022726	153	-27.05	153	-27.05	8532	22	367	92
KJ426589.1:189550|189917	+	189550-189917	hsa-miR-1250-5p	MIMAT0005902	160	-24.18	160	-24.18	2337	21	367	127
KJ426589.1:189550|189917	+	189550-189917	hsa-miR-519a-2-5p	MIMAT0037327	152	-14.86	152	-14.86	157743	21	367	289
KJ426589.1:189550|189917	+	189550-189917	hsa-miR-6847-3p	MIMAT0027595	160	-23.8	160	-23.8	308370	22	367	343
KJ426589.1:189550|189917	+	189550-189917	hsa-miR-4283	MIMAT0016914	158	-25.29	158	-25.29	362355	17	367	350
KJ426589.1:189550|189917	+	189550-189917	hsa-miR-6499-5p	MIMAT0025450	165	-34	165	-34	161814	22	367	77
KJ426589.1:189550|189917	+	189550-189917	hsa-miR-718	MIMAT0012735	153	-36.38	153	-36.38	67650	21	367	91
KJ426589.1:189550|189917	+	189550-189917	hsa-miR-4701-5p	MIMAT0019798	164	-27.24	164	-27.24	173496	22	367	333
KJ426589.1:189550|189917	+	189550-189917	hsa-miR-3665	MIMAT0018087	150	-23.16	150	-23.16	228720	18	367	313
KJ426589.1:189550|189917	+	189550-189917	hsa-miR-4786-3p	MIMAT0019955	167	-34.58	167	-34.58	418110	22	367	95
KJ426589.1:189550|189917	+	189550-189917	hsa-miR-4665-3p	MIMAT0019740	158	-32.76	158	-32.76	108006	26	367	178
KJ426589.1:189550|189917	+	189550-189917	hsa-miR-579-5p	MIMAT0026616	154	-30.73	154	-30.73	16851	22	367	233
KJ426589.1:189550|189917	+	189550-189917	hsa-miR-6886-5p	MIMAT0027672	150	-25.25	150	-25.25	407313	21	367	313
KJ426589.1:189550|189917	+	189550-189917	hsa-miR-3648	MIMAT0018068	153	-23.36	153	-23.36	323946	21	367	305
KJ426589.1:189550|189917	+	189550-189917	hsa-miR-520b-5p	MIMAT0037325	152	-14.86	152	-14.86	189957	21	367	289
KJ426589.1:189550|189917	+	189550-189917	hsa-miR-30c-1-3p	MIMAT0004674	156	-21.59	156	-21.59	417048	22	367	281
KJ426589.1:189550|189917	+	189550-189917	hsa-miR-3605-5p	MIMAT0017981	151	-17.89	151	-17.89	156504	23	367	276
KJ426589.1:189550|189917	+	189550-189917	hsa-miR-338-3p	MIMAT0000763	162	-24.54	162	-24.54	345717	22	367	192
KJ426589.1:189550|189917	+	189550-189917	hsa-miR-5189-3p	MIMAT0027088	154	-23.12	154	-23.12	431031	21	367	200
KJ426589.1:189550|189917	+	189550-189917	hsa-miR-6840-5p	MIMAT0027582	155	-30.22	155	-30.22	372621	24	367	9
KJ426589.1:189550|189917	+	189550-189917	hsa-miR-6503-5p	MIMAT0025462	151	-18.85	151	-18.85	256155	23	367	266
KJ426589.1:189550|189917	+	189550-189917	hsa-miR-10394-5p	MIMAT0041619	156	-30.99	156	-30.99	21099	24	367	308
KJ426589.1:191786|194293	+	194035-194293	hsa-miR-6512-3p	MIMAT0025481	158	-22.93	158	-22.93	318590	22	258	140
KJ426589.1:191786|194293	+	194035-194293	hsa-miR-6512-3p	MIMAT0025481	158	-22.93	158	-22.93	318521	22	258	140
KJ426589.1:191786|194293	+	194035-194293	hsa-miR-6720-5p	MIMAT0027345	163	-33.5	163	-33.5	462659	23	258	139
KJ426589.1:191786|194293	+	194035-194293	hsa-miR-5571-5p	MIMAT0022257	165	-21.49	165	-21.49	399479	21	258	239
KJ426589.1:191786|194293	+	194035-194293	hsa-miR-1915-5p	MIMAT0007891	151	-28.23	151	-28.23	89720	22	258	1
KJ426589.1:191786|194293	+	194035-194293	hsa-miR-6079	MIMAT0023704	158	-23.15	158	-23.15	90437	24	258	198
KJ426589.1:191786|194293	+	194035-194293	hsa-miR-6882-5p	MIMAT0027664	154	-26.34	154	-26.34	349850	22	258	212
KJ426589.1:191786|194293	+	194035-194293	hsa-miR-6727-3p	MIMAT0027356	162	-29.05	162	-29.05	158159	20	258	136
KJ426589.1:191786|194293	+	194035-194293	hsa-miR-4707-3p	MIMAT0019808	150	-24.11	150	-24.11	135572	22	258	217
KJ426589.1:191786|194293	+	194035-194293	hsa-miR-6875-3p	MIMAT0027651	155	-27.63	155	-27.63	179222	22	258	144
KJ426589.1:191786|194293	+	194035-194293	hsa-miR-6875-3p	MIMAT0027651	155	-27.63	155	-27.63	179291	22	258	144
KJ426589.1:191786|194293	+	194035-194293	hsa-miR-3064-3p	MIMAT0019865	159	-24.45	159	-24.45	338699	23	258	132
KJ426589.1:191786|194293	+	194035-194293	hsa-miR-4707-3p	MIMAT0019808	150	-24.11	150	-24.11	135563	22	258	217
KJ426589.1:191786|194293	+	194035-194293	hsa-miR-6720-5p	MIMAT0027345	163	-33.5	163	-33.5	462668	23	258	139
KJ426589.1:191786|194293	+	194035-194293	hsa-miR-6779-3p	MIMAT0027459	159	-23.84	159	-23.84	67535	21	258	138
KJ426589.1:191786|194293	+	194035-194293	hsa-miR-6512-3p	MIMAT0025481	158	-22.93	158	-22.93	318581	22	258	140
KJ426589.1:191786|194293	+	194035-194293	hsa-miR-1236-3p	MIMAT0005591	163	-30.42	163	-30.42	286907	22	258	142
KJ426589.1:191786|194293	+	194035-194293	hsa-miR-4722-3p	MIMAT0019837	153	-25.37	153	-25.37	299288	22	258	133
KJ426589.1:191786|194293	+	194035-194293	hsa-miR-6825-3p	MIMAT0027551	158	-39	158	-39	72491	22	258	191
KJ426589.1:191786|194293	+	194035-194293	hsa-miR-1236-3p	MIMAT0005591	163	-30.42	163	-30.42	286898	22	258	142
KJ426589.1:191786|194293	+	194035-194293	hsa-miR-6786-3p	MIMAT0027473	152	-24.71	152	-24.71	239756	23	258	166
KJ426589.1:191786|194293	+	194035-194293	hsa-miR-6779-3p	MIMAT0027459	159	-23.84	159	-23.84	67604	21	258	138
KJ426589.1:191786|194293	+	194035-194293	hsa-miR-3158-3p	MIMAT0015032	155	-22.19	155	-22.19	187787	22	258	90
KJ426589.1:191786|194293	+	194035-194293	hsa-miR-181a-3p	MIMAT0000270	152	-18.97	152	-18.97	442775	22	258	174
KJ426589.1:191786|194293	+	194035-194293	hsa-miR-6881-3p	MIMAT0027663	152	-27.01	152	-27.01	73967	22	258	146
KJ426589.1:191786|194293	+	194035-194293	hsa-miR-6881-3p	MIMAT0027663	152	-27.01	152	-27.01	73907	22	258	146
KJ426589.1:191786|194293	+	194035-194293	hsa-miR-1915-5p	MIMAT0007891	151	-28.23	151	-28.23	89660	22	258	1
KJ426589.1:191786|194293	+	194035-194293	hsa-miR-3158-3p	MIMAT0015032	155	-22.19	155	-22.19	187778	22	258	90
KJ426589.1:191786|194293	+	194035-194293	hsa-miR-6779-3p	MIMAT0027459	159	-23.84	159	-23.84	67595	21	258	138
KJ426589.1:191786|194293	+	194035-194293	hsa-miR-5571-5p	MIMAT0022257	165	-21.49	165	-21.49	399470	21	258	239
KJ426589.1:191786|194293	+	194035-194293	hsa-miR-6727-3p	MIMAT0027356	162	-29.05	162	-29.05	158219	20	258	136
KJ426589.1:191786|194293	+	194035-194293	hsa-miR-6727-3p	MIMAT0027356	162	-29.05	162	-29.05	158228	20	258	136
KJ426589.1:191786|194293	+	194035-194293	hsa-miR-2682-3p	MIMAT0013518	153	-29.73	153	-29.73	47003	22	258	145
KJ426589.1:191786|194293	+	194035-194293	hsa-miR-877-3p	MIMAT0004950	153	-23.39	153	-23.39	463013	21	258	147
KJ426589.1:191786|194293	+	194035-194293	hsa-miR-1236-3p	MIMAT0005591	163	-30.42	163	-30.42	286838	22	258	142
KJ426589.1:191786|194293	+	194035-194293	hsa-miR-181a-3p	MIMAT0000270	152	-18.97	152	-18.97	442835	22	258	174
KJ426589.1:191786|194293	+	194035-194293	hsa-miR-6881-3p	MIMAT0027663	152	-27.01	152	-27.01	73976	22	258	146
KJ426589.1:191786|194293	+	194035-194293	hsa-miR-877-3p	MIMAT0004950	153	-23.39	153	-23.39	462953	21	258	147
KJ426589.1:191786|194293	+	194035-194293	hsa-miR-1915-5p	MIMAT0007891	151	-28.23	151	-28.23	89729	22	258	1
KJ426589.1:191786|194293	+	194035-194293	hsa-miR-6079	MIMAT0023704	158	-23.15	158	-23.15	90428	24	258	198
KJ426589.1:191786|194293	+	194035-194293	hsa-miR-4722-3p	MIMAT0019837	153	-25.37	153	-25.37	299228	22	258	133
KJ426589.1:191786|194293	+	194035-194293	hsa-miR-877-3p	MIMAT0004950	153	-23.39	153	-23.39	463022	21	258	147
KJ426589.1:191786|194293	+	194035-194293	hsa-miR-2682-3p	MIMAT0013518	153	-29.73	153	-29.73	47072	22	258	145
KJ426589.1:191786|194293	+	194035-194293	hsa-miR-6825-3p	MIMAT0027551	158	-39	158	-39	72560	22	258	191
KJ426589.1:191786|194293	+	194035-194293	hsa-miR-6882-5p	MIMAT0027664	154	-26.34	154	-26.34	349910	22	258	212
KJ426589.1:191786|194293	+	194035-194293	hsa-miR-3064-3p	MIMAT0019865	159	-24.45	159	-24.45	338768	23	258	132
KJ426589.1:191786|194293	+	194035-194293	hsa-miR-3158-3p	MIMAT0015032	155	-22.19	155	-22.19	187718	22	258	90
KJ426589.1:191786|194293	+	194035-194293	hsa-miR-181a-3p	MIMAT0000270	152	-18.97	152	-18.97	442844	22	258	174
KJ426589.1:191786|194293	+	194035-194293	hsa-miR-6720-5p	MIMAT0027345	163	-33.5	163	-33.5	462599	23	258	139
KJ426589.1:191786|194293	+	194035-194293	hsa-miR-6825-3p	MIMAT0027551	158	-39	158	-39	72551	22	258	191
KJ426589.1:191786|194293	+	194035-194293	hsa-miR-6882-5p	MIMAT0027664	154	-26.34	154	-26.34	349919	22	258	212
KJ426589.1:191786|194293	+	194035-194293	hsa-miR-5571-5p	MIMAT0022257	165	-21.49	165	-21.49	399410	21	258	239
KJ426589.1:191786|194293	+	194035-194293	hsa-miR-4722-3p	MIMAT0019837	153	-25.37	153	-25.37	299297	22	258	133
KJ426589.1:191786|194293	+	194035-194293	hsa-miR-6875-3p	MIMAT0027651	155	-27.63	155	-27.63	179282	22	258	144
KJ426589.1:191786|194293	+	194035-194293	hsa-miR-6786-3p	MIMAT0027473	152	-24.71	152	-24.71	239816	23	258	166
KJ426589.1:191786|194293	+	194035-194293	hsa-miR-3064-3p	MIMAT0019865	159	-24.45	159	-24.45	338759	23	258	132
KJ426589.1:191786|194293	+	194035-194293	hsa-miR-6079	MIMAT0023704	158	-23.15	158	-23.15	90368	24	258	198
KJ426589.1:191786|194293	+	194035-194293	hsa-miR-6786-3p	MIMAT0027473	152	-24.71	152	-24.71	239825	23	258	166
KJ426589.1:191786|194293	+	194035-194293	hsa-miR-4707-3p	MIMAT0019808	150	-24.11	150	-24.11	135503	22	258	217
KJ426589.1:191786|194293	+	194035-194293	hsa-miR-2682-3p	MIMAT0013518	153	-29.73	153	-29.73	47063	22	258	145
KJ426589.1:192676|194293	+	192676-192805	hsa-miR-365b-5p	MIMAT0022833	158	-21.92	158	-21.92	359146	22	129	13
KJ426589.1:192676|194293	+	192676-192805	hsa-miR-3137	MIMAT0015005	153	-23.09	153	-23.09	390475	24	129	22
KJ426589.1:192676|194293	+	192676-192805	hsa-miR-1287-3p	MIMAT0026738	159	-16.32	159	-16.32	349411	22	129	7
KJ426589.1:192676|194293	+	192676-192805	hsa-miR-627-5p	MIMAT0003296	150	-20.8	150	-20.8	256486	22	129	91
KJ426589.1:192676|194293	+	192676-192805	hsa-miR-661	MIMAT0003324	159	-33.42	159	-33.42	18244	24	129	11
KJ426589.1:192676|194293	+	192676-192805	hsa-miR-365a-5p	MIMAT0009199	152	-16.68	152	-16.68	145861	23	129	12
KJ426589.1:192676|194293	+	192676-192805	hsa-miR-593-3p	MIMAT0004802	152	-18.23	152	-18.23	255424	19	129	89
KJ426589.1:192676|194293	+	192676-192805	hsa-miR-6727-5p	MIMAT0027355	151	-35.02	151	-35.02	382864	23	129	29
KJ426589.1:192676|194293	+	192676-192805	hsa-miR-604	MIMAT0003272	153	-24.85	153	-24.85	367465	19	129	47
KJ426589.1:192676|194293	+	194035-194293	hsa-miR-6512-3p	MIMAT0025481	158	-22.93	158	-22.93	318590	22	258	140
KJ426589.1:192676|194293	+	194035-194293	hsa-miR-6512-3p	MIMAT0025481	158	-22.93	158	-22.93	318521	22	258	140
KJ426589.1:192676|194293	+	194035-194293	hsa-miR-6720-5p	MIMAT0027345	163	-33.5	163	-33.5	462659	23	258	139
KJ426589.1:192676|194293	+	194035-194293	hsa-miR-5571-5p	MIMAT0022257	165	-21.49	165	-21.49	399479	21	258	239
KJ426589.1:192676|194293	+	194035-194293	hsa-miR-1915-5p	MIMAT0007891	151	-28.23	151	-28.23	89720	22	258	1
KJ426589.1:192676|194293	+	194035-194293	hsa-miR-6079	MIMAT0023704	158	-23.15	158	-23.15	90437	24	258	198
KJ426589.1:192676|194293	+	194035-194293	hsa-miR-6882-5p	MIMAT0027664	154	-26.34	154	-26.34	349850	22	258	212
KJ426589.1:192676|194293	+	194035-194293	hsa-miR-6727-3p	MIMAT0027356	162	-29.05	162	-29.05	158159	20	258	136
KJ426589.1:192676|194293	+	194035-194293	hsa-miR-4707-3p	MIMAT0019808	150	-24.11	150	-24.11	135572	22	258	217
KJ426589.1:192676|194293	+	194035-194293	hsa-miR-6875-3p	MIMAT0027651	155	-27.63	155	-27.63	179222	22	258	144
KJ426589.1:192676|194293	+	194035-194293	hsa-miR-6875-3p	MIMAT0027651	155	-27.63	155	-27.63	179291	22	258	144
KJ426589.1:192676|194293	+	194035-194293	hsa-miR-3064-3p	MIMAT0019865	159	-24.45	159	-24.45	338699	23	258	132
KJ426589.1:192676|194293	+	194035-194293	hsa-miR-4707-3p	MIMAT0019808	150	-24.11	150	-24.11	135563	22	258	217
KJ426589.1:192676|194293	+	194035-194293	hsa-miR-6720-5p	MIMAT0027345	163	-33.5	163	-33.5	462668	23	258	139
KJ426589.1:192676|194293	+	194035-194293	hsa-miR-6779-3p	MIMAT0027459	159	-23.84	159	-23.84	67535	21	258	138
KJ426589.1:192676|194293	+	194035-194293	hsa-miR-6512-3p	MIMAT0025481	158	-22.93	158	-22.93	318581	22	258	140
KJ426589.1:192676|194293	+	194035-194293	hsa-miR-1236-3p	MIMAT0005591	163	-30.42	163	-30.42	286907	22	258	142
KJ426589.1:192676|194293	+	194035-194293	hsa-miR-4722-3p	MIMAT0019837	153	-25.37	153	-25.37	299288	22	258	133
KJ426589.1:192676|194293	+	194035-194293	hsa-miR-6825-3p	MIMAT0027551	158	-39	158	-39	72491	22	258	191
KJ426589.1:192676|194293	+	194035-194293	hsa-miR-1236-3p	MIMAT0005591	163	-30.42	163	-30.42	286898	22	258	142
KJ426589.1:192676|194293	+	194035-194293	hsa-miR-6786-3p	MIMAT0027473	152	-24.71	152	-24.71	239756	23	258	166
KJ426589.1:192676|194293	+	194035-194293	hsa-miR-6779-3p	MIMAT0027459	159	-23.84	159	-23.84	67604	21	258	138
KJ426589.1:192676|194293	+	194035-194293	hsa-miR-3158-3p	MIMAT0015032	155	-22.19	155	-22.19	187787	22	258	90
KJ426589.1:192676|194293	+	194035-194293	hsa-miR-181a-3p	MIMAT0000270	152	-18.97	152	-18.97	442775	22	258	174
KJ426589.1:192676|194293	+	194035-194293	hsa-miR-6881-3p	MIMAT0027663	152	-27.01	152	-27.01	73967	22	258	146
KJ426589.1:192676|194293	+	194035-194293	hsa-miR-6881-3p	MIMAT0027663	152	-27.01	152	-27.01	73907	22	258	146
KJ426589.1:192676|194293	+	194035-194293	hsa-miR-1915-5p	MIMAT0007891	151	-28.23	151	-28.23	89660	22	258	1
KJ426589.1:192676|194293	+	194035-194293	hsa-miR-3158-3p	MIMAT0015032	155	-22.19	155	-22.19	187778	22	258	90
KJ426589.1:192676|194293	+	194035-194293	hsa-miR-6779-3p	MIMAT0027459	159	-23.84	159	-23.84	67595	21	258	138
KJ426589.1:192676|194293	+	194035-194293	hsa-miR-5571-5p	MIMAT0022257	165	-21.49	165	-21.49	399470	21	258	239
KJ426589.1:192676|194293	+	194035-194293	hsa-miR-6727-3p	MIMAT0027356	162	-29.05	162	-29.05	158219	20	258	136
KJ426589.1:192676|194293	+	194035-194293	hsa-miR-6727-3p	MIMAT0027356	162	-29.05	162	-29.05	158228	20	258	136
KJ426589.1:192676|194293	+	194035-194293	hsa-miR-2682-3p	MIMAT0013518	153	-29.73	153	-29.73	47003	22	258	145
KJ426589.1:192676|194293	+	194035-194293	hsa-miR-877-3p	MIMAT0004950	153	-23.39	153	-23.39	463013	21	258	147
KJ426589.1:192676|194293	+	194035-194293	hsa-miR-1236-3p	MIMAT0005591	163	-30.42	163	-30.42	286838	22	258	142
KJ426589.1:192676|194293	+	194035-194293	hsa-miR-181a-3p	MIMAT0000270	152	-18.97	152	-18.97	442835	22	258	174
KJ426589.1:192676|194293	+	194035-194293	hsa-miR-6881-3p	MIMAT0027663	152	-27.01	152	-27.01	73976	22	258	146
KJ426589.1:192676|194293	+	194035-194293	hsa-miR-877-3p	MIMAT0004950	153	-23.39	153	-23.39	462953	21	258	147
KJ426589.1:192676|194293	+	194035-194293	hsa-miR-1915-5p	MIMAT0007891	151	-28.23	151	-28.23	89729	22	258	1
KJ426589.1:192676|194293	+	194035-194293	hsa-miR-6079	MIMAT0023704	158	-23.15	158	-23.15	90428	24	258	198
KJ426589.1:192676|194293	+	194035-194293	hsa-miR-4722-3p	MIMAT0019837	153	-25.37	153	-25.37	299228	22	258	133
KJ426589.1:192676|194293	+	194035-194293	hsa-miR-877-3p	MIMAT0004950	153	-23.39	153	-23.39	463022	21	258	147
KJ426589.1:192676|194293	+	194035-194293	hsa-miR-2682-3p	MIMAT0013518	153	-29.73	153	-29.73	47072	22	258	145
KJ426589.1:192676|194293	+	194035-194293	hsa-miR-6825-3p	MIMAT0027551	158	-39	158	-39	72560	22	258	191
KJ426589.1:192676|194293	+	194035-194293	hsa-miR-6882-5p	MIMAT0027664	154	-26.34	154	-26.34	349910	22	258	212
KJ426589.1:192676|194293	+	194035-194293	hsa-miR-3064-3p	MIMAT0019865	159	-24.45	159	-24.45	338768	23	258	132
KJ426589.1:192676|194293	+	194035-194293	hsa-miR-3158-3p	MIMAT0015032	155	-22.19	155	-22.19	187718	22	258	90
KJ426589.1:192676|194293	+	194035-194293	hsa-miR-181a-3p	MIMAT0000270	152	-18.97	152	-18.97	442844	22	258	174
KJ426589.1:192676|194293	+	194035-194293	hsa-miR-6720-5p	MIMAT0027345	163	-33.5	163	-33.5	462599	23	258	139
KJ426589.1:192676|194293	+	194035-194293	hsa-miR-6825-3p	MIMAT0027551	158	-39	158	-39	72551	22	258	191
KJ426589.1:192676|194293	+	194035-194293	hsa-miR-6882-5p	MIMAT0027664	154	-26.34	154	-26.34	349919	22	258	212
KJ426589.1:192676|194293	+	194035-194293	hsa-miR-5571-5p	MIMAT0022257	165	-21.49	165	-21.49	399410	21	258	239
KJ426589.1:192676|194293	+	194035-194293	hsa-miR-4722-3p	MIMAT0019837	153	-25.37	153	-25.37	299297	22	258	133
KJ426589.1:192676|194293	+	194035-194293	hsa-miR-6875-3p	MIMAT0027651	155	-27.63	155	-27.63	179282	22	258	144
KJ426589.1:192676|194293	+	194035-194293	hsa-miR-6786-3p	MIMAT0027473	152	-24.71	152	-24.71	239816	23	258	166
KJ426589.1:192676|194293	+	194035-194293	hsa-miR-3064-3p	MIMAT0019865	159	-24.45	159	-24.45	338759	23	258	132
KJ426589.1:192676|194293	+	194035-194293	hsa-miR-6079	MIMAT0023704	158	-23.15	158	-23.15	90368	24	258	198
KJ426589.1:192676|194293	+	194035-194293	hsa-miR-6786-3p	MIMAT0027473	152	-24.71	152	-24.71	239825	23	258	166
KJ426589.1:192676|194293	+	194035-194293	hsa-miR-4707-3p	MIMAT0019808	150	-24.11	150	-24.11	135503	22	258	217
KJ426589.1:192676|194293	+	194035-194293	hsa-miR-2682-3p	MIMAT0013518	153	-29.73	153	-29.73	47063	22	258	145
KJ426589.1:192703|193919	+	192703-192805	hsa-miR-6727-5p	MIMAT0027355	151	-35.02	151	-35.02	382868	23	102	2
KJ426589.1:192703|193919	+	192703-192805	hsa-miR-3137	MIMAT0015005	153	-21.9	153	-21.9	390479	24	102	1
KJ426589.1:192703|193919	+	192703-192805	hsa-miR-627-5p	MIMAT0003296	150	-20.8	150	-20.8	256490	22	102	64
KJ426589.1:192703|193919	+	192703-192805	hsa-miR-604	MIMAT0003272	153	-24.85	153	-24.85	367469	19	102	20
KJ426589.1:192703|193919	+	192703-192805	hsa-miR-593-3p	MIMAT0004802	152	-18.23	152	-18.23	255428	19	102	62
KJ426589.1:192703|193919	+	193546-193919	hsa-miR-639	MIMAT0003309	156	-23.94	156	-23.94	350445	23	373	67
KJ426589.1:192703|193919	+	193546-193919	hsa-miR-6888-3p	MIMAT0027677	150	-25.83	150	-25.83	141054	21	373	304
KJ426589.1:192703|193919	+	193546-193919	hsa-miR-3619-5p	MIMAT0017999	153	-21.55	153	-21.55	22641	22	373	169
KJ426589.1:192703|193919	+	193546-193919	hsa-miR-4691-5p	MIMAT0019781	152	-28.49	152	-28.49	166719	23	373	90
KJ426589.1:192703|193919	+	193546-193919	hsa-miR-95-3p	MIMAT0000094	151	-17.63	151	-17.63	176454	22	373	262
KJ426589.1:192703|193919	+	193546-193919	hsa-miR-16-1-3p	MIMAT0004489	156	-27	156	-27	125655	22	373	257
KJ426589.1:192703|193919	+	193546-193919	hsa-miR-942-5p	MIMAT0004985	156	-21.03	156	-21.03	400359	22	373	220
KJ426589.1:192703|193919	+	193546-193919	hsa-miR-214-3p	MIMAT0000271	152	-23.68	152	-23.68	229200	22	373	171
KJ426589.1:192703|193919	+	193546-193919	hsa-miR-4746-3p	MIMAT0019881	151	-32.8	151	-32.8	152382	21	373	44
KJ426589.1:192703|193919	+	193546-193919	hsa-miR-6845-3p	MIMAT0027591	155	-22.48	155	-22.48	447087	21	373	96
KJ426589.1:192703|193919	+	193546-193919	hsa-miR-4310	MIMAT0016862	154	-17.45	154	-17.45	298584	16	373	263
KJ426589.1:192703|193919	+	193546-193919	hsa-miR-93-3p	MIMAT0004509	162	-20.39	162	-20.39	421953	22	373	64
KJ426589.1:192703|193919	+	193546-193919	hsa-miR-6501-3p	MIMAT0025459	150	-20.56	150	-20.56	412749	23	373	173
KJ426589.1:192703|193919	+	193546-193919	hsa-miR-4254	MIMAT0016884	150	-14.09	150	-14.09	427971	23	373	322
KJ426589.1:192703|193919	+	193546-193919	hsa-miR-6809-3p	MIMAT0027519	153	-10.11	153	-10.11	354516	21	373	221
KJ426589.1:192703|193919	+	193546-193919	hsa-miR-6738-3p	MIMAT0027378	155	-22.83	155	-22.83	351330	24	373	304
KJ426589.1:192703|193919	+	193546-193919	hsa-miR-1468-5p	MIMAT0006789	155	-26.86	155	-26.86	397704	21	373	81
KJ426589.1:192703|193919	+	193546-193919	hsa-miR-3960	MIMAT0019337	155	-33.1	155	-33.1	71493	20	373	34
KJ426589.1:192703|193919	+	193546-193919	hsa-miR-1181	MIMAT0005826	154	-32.96	154	-32.96	194331	21	373	245
KJ426589.1:192703|193919	+	193546-193919	hsa-miR-4531	MIMAT0019070	154	-22.32	154	-22.32	130257	17	373	321
[truncated: 2,658 more rows]
